# Supplementary material for: Crystal structures of [Li7(i-PrO)3(C4H10NO)3]2O and [Na(i-PrOH)2(C8H18NO2)]2
Source: Acta Crystallogr E Crystallogr Commun. 2020 May 29;76(Pt 6):948–53. doi: 10.1107/S2056989020006659 (PMC7274013; doi:10.1107/S2056989020006659)
Supplement: Supplementary file 1 [file e-76-00948-sup1.cif]

##############################################################################
#                                                                            #
# This CIF contains the data in a paper accepted for publication in          #
# Acta Crystallographica Section E. It conforms to the requirements of       #
# Notes for Authors for Acta Crystallographica Section E, and has been       #
# peer reviewed under the auspices of the IUCr Commission on Journals.       #
#                                                                            #
# Full details of the Crystallographic Information File format               #
# are given in the paper "The Crystallographic Information File (CIF):       #
# a New Standard Archive File for Crystallography" by S. R. Hall, F. H.      #
# Allen and I. D. Brown [Acta Cryst. (1991), A47, 655-685].                  #
#                                                                            #
# The current version of the core CIF dictionary is obtainable from          #
# ftp://ftp.iucr.org/pub/cif_core.dic.                                       #
#                                                                            #
# Software is freely available for graphical display of the structure(s)     #
# in this CIF. For information consult the CIF software page                 #
# http://www.iucr.org/resources/cif/software.                                #
#                                                                            #
# This file may be used for bona fide research purposes within the           #
# scientific community so long as proper attribution is given to the journal # 
# article from which it was obtained.                                        #
#                                                                            #
##############################################################################
data_1
_audit_creation_method
;
Olex2 1.3
(compiled 2020.02.04 svn.rd84adfe8 for OlexSys, GUI svn.r6032)
;
_journal_data_validation_number     ?
_journal_date_recd_electronic     2020-05-08
_journal_date_accepted     2020-05-18
_journal_name_full     'Acta Crystallographica, Section E'
_journal_year     2020
_journal_volume     76
_journal_issue      6
_journal_page_first     948
_journal_page_last     953
_journal_paper_category     GM
_journal_paper_doi     10.1107/S2056989020006659
_journal_coeditor_code     VM2233
_publ_contact_author_name     'Carsten Strohmann'
_publ_contact_author_address
;
Inorganic Chemistry
TU Dortmund University
Otto-Hahn Str. 6
44227 Dortmund
;
_publ_contact_author_email     'carsten.strohmann@tu-dortmund.de'
_publ_contact_author_fax     '+49 231 755 3797'
_publ_contact_author_phone     '+49 231 755 3807'
_publ_section_title
;
Crystal structures of [Li~7~(<i>i</i>-PrO)~3~(C~4~H~10~NO)~3~]~2~O and
[Na(<i>i</i>-PrOH)~2~(C~8~H~18~NO~2~)]~2~
;
_publ_section_title_footnote     .
loop_
    _publ_author_name
    _publ_author_footnote
    _publ_author_address
    'Scheel, Rebecca' .
;
Inorganic Chemistry
TU Dortmund University
Otto-Hahn Str. 6
44227 Dortmund
Germany
;
    'Louven, Kathrin' .
;
Inorganic Chemistry
TU Dortmund University
Otto-Hahn Str. 6
44227 Dortmund
Germany
;
    'Strohmann, Carsten' .
;
Inorganic Chemistry
TU Dortmund University
Otto-Hahn Str. 6
44227 Dortmund
Germany
;
_publ_section_synopsis
;
The crystal structures of [Li~7~(<i>i</i>-PrO)~3~(C~4~H~10~NO)~3~]~2~O
(<b>1</b>) and [Na(<i>i</i>-PrOH)~2~(C~8~H~18~NO~2~)]~2~ (<b>2</b>) were
determined at 100 K. In title compound <b>2</b>, O---H...O hydrogen bonding
can be observed which builds up the dimeric structure.
;
_chemical_name_systematic
;\
Hexakis[\m~3~-2-(dimethylamino)ethanolato]hexa-\m~2~-isopropanolato-\
\m~4~-oxido-tetradecalithium(I)
;
_chemical_name_common     ?
_chemical_formula_moiety     'C42 H102 Li14 N6 O13, 0.06[C6H14], 0.3[C6H14]'
_chemical_formula_sum     'C42 H102 Li14 N6 O13'
_chemical_formula_iupac     '[Li14 (C3 H7 O1)6 (C4 H10 N O)6 O]'
_chemical_formula_weight     996.45
_chemical_melting_point     ?
_space_group_crystal_system     monoclinic
_space_group_name_H-M_alt     'C 1 2/c 1'
_space_group_name_Hall     '-C 2yc'
loop_
    _space_group_symop_operation_xyz
    'x, y, z'
    '-x, y, -z+1/2'
    'x+1/2, y+1/2, z'
    '-x+1/2, y+1/2, -z+1/2'
    '-x, -y, -z'
    'x, -y, z-1/2'
    '-x+1/2, -y+1/2, -z'
    'x+1/2, -y+1/2, z-1/2'
_cell_length_a     25.0880(18)
_cell_length_b     23.1071(19)
_cell_length_c     12.5875(11)
_cell_angle_alpha     90
_cell_angle_beta     95.806(3)
_cell_angle_gamma     90
_cell_volume     7259.7(10)
_cell_formula_units_Z     4
_cell_measurement_reflns_used     9461
_cell_measurement_theta_min     2.40
_cell_measurement_theta_max     29.37
_cell_measurement_temperature     100(2)
_exptl_crystal_description     block
_exptl_crystal_colour     colourless
_exptl_crystal_size_max     0.258
_exptl_crystal_size_mid     0.144
_exptl_crystal_size_min     0.1
_exptl_crystal_density_diffrn     0.912
_exptl_crystal_density_meas     ?
_exptl_crystal_density_method     ?
_exptl_crystal_F_000     2168
loop_
    _exptl_crystal_face_index_h
    _exptl_crystal_face_index_k
    _exptl_crystal_face_index_l
    _exptl_crystal_face_perp_dist
    -1.00 -1.00 1.00 0.1160
    1.00 1.00 -1.00 0.0990
    -1.00 0.00 -1.00 0.1330
    1.00 0.00 1.00 0.0910
    0.00 0.00 -1.00 0.1310
    0.00 0.00 1.00 0.1020
    -1.00 0.00 1.00 0.1120
    1.00 0.00 -1.00 0.1110
    -1.00 -1.00 -1.00 0.1260
    1.00 1.00 1.00 0.0790
    0.00 1.00 1.00 0.0940
    0.00 -1.00 -1.00 0.1250
    -1.00 0.00 0.00 0.0720
    1.00 0.00 0.00 0.0240
    -1.00 1.00 0.00 0.0640
    1.00 -1.00 0.00 0.0340
    1.00 1.00 0.00 0.0390
    -1.00 -1.00 0.00 0.0720
    0.00 -1.00 0.00 0.0390
    0.00 1.00 0.00 0.0500
_exptl_absorpt_coefficient_mu     0.062
_exptl_absorpt_correction_type     multi-scan
_exptl_absorpt_process_details
;
(SADABS; Bruker, 2016)
;
_exptl_absorpt_correction_T_min     0.7152
_exptl_absorpt_correction_T_max     0.7461
_diffrn_ambient_temperature     100.0
_diffrn_source     'microfocus sealed X-ray tube'
_diffrn_source_power     0.05
_diffrn_source_voltage     50.0
_diffrn_source_current     1.0
_diffrn_radiation_type     MoK\a
_diffrn_radiation_wavelength     0.71073
_diffrn_radiation_monochromator     'HELIOS mirror optics'
_diffrn_measurement_device_type     'Bruker D8 VENTURE area detector'
_diffrn_measurement_device     'four-circle diffractometer'
_diffrn_measurement_method     '\w and \f scans'
_diffrn_detector     'Bruker D8 VENTURE area detector'
_diffrn_detector_area_resol_mean     10.4167
_diffrn_reflns_number     121411
_diffrn_reflns_av_R_equivalents     0.0449
_diffrn_reflns_av_unetI/netI     0.0174
_diffrn_reflns_theta_min     2.398
_diffrn_reflns_theta_max     27.000
_diffrn_reflns_theta_full     25.242
_diffrn_measured_fraction_theta_max     0.998
_diffrn_measured_fraction_theta_full     0.997
_diffrn_reflns_limit_h_min     -31
_diffrn_reflns_limit_h_max     32
_diffrn_reflns_limit_k_min     -29
_diffrn_reflns_limit_k_max     29
_diffrn_reflns_limit_l_min     -16
_diffrn_reflns_limit_l_max     16
_diffrn_standards_number     0
_diffrn_radiation_probe     x-ray
_refine_special_details     ?
_reflns_number_total     7914
_reflns_number_gt     6608
_reflns_threshold_expression     'I > 2\s(I)'
_refine_ls_structure_factor_coef     Fsqd
_refine_ls_matrix_type     full
_refine_ls_R_factor_all     0.0590
_refine_ls_R_factor_gt     0.0502
_refine_ls_wR_factor_gt     0.1511
_refine_ls_wR_factor_ref     0.1593
_refine_ls_goodness_of_fit_ref     1.060
_refine_ls_restrained_S_all     1.060
_refine_ls_number_reflns     7914
_refine_ls_number_parameters     462
_refine_ls_number_restraints     0
_refine_ls_hydrogen_treatment     constr
_refine_ls_weighting_scheme     calc
_refine_ls_weighting_details
              'w=1/[\s^2^(Fo^2^)+(0.0974P)^2^+4.4307P] where P=(Fo^2^+2Fc^2^)/3'
_atom_sites_solution_hydrogens     geom
_atom_sites_solution_primary     dual
_atom_sites_solution_secondary     ?
_refine_ls_shift/su_max     0.001
_refine_ls_shift/su_mean     0.000
_refine_diff_density_max     0.271
_refine_diff_density_min     -0.277
_refine_ls_extinction_method     none
_refine_ls_extinction_coef     .
loop_
    _atom_type_symbol
    _atom_type_description
    _atom_type_scat_dispersion_real
    _atom_type_scat_dispersion_imag
    _atom_type_scat_source
    'C' 'C' 0.0033 0.0016
                         'International Tables Vol C Tables 4.2.6.8 and 6.1.1.4'
    'H' 'H' 0.0000 0.0000
                         'International Tables Vol C Tables 4.2.6.8 and 6.1.1.4'
    'Li' 'Li' -0.0003 0.0001
                         'International Tables Vol C Tables 4.2.6.8 and 6.1.1.4'
    'N' 'N' 0.0061 0.0033
                         'International Tables Vol C Tables 4.2.6.8 and 6.1.1.4'
    'O' 'O' 0.0106 0.0060
                         'International Tables Vol C Tables 4.2.6.8 and 6.1.1.4'
_computing_data_collection
;
APEX2 (Bruker, 2016)
;
_computing_cell_refinement
;
SAINT (Bruker, 2016)
;
_computing_data_reduction
;
SAINT (Bruker, 2016)
;
_computing_structure_solution
;
<i>SHELXT2014/5</i> (Sheldrick, 2015a)
;
_computing_structure_refinement
;
<i>SHELXL2014/7</i> (Sheldrick, 2015b)
;
_computing_molecular_graphics
;
<i>OLEX2</i> (Dolomanov <i>et al.</i>,  2009)
;
_computing_publication_material
;
<i>OLEX2</i> (Dolomanov <i>et al.</i>,  2009)
;
loop_
    _atom_site_type_symbol
    _atom_site_label
    _atom_site_fract_x
    _atom_site_fract_y
    _atom_site_fract_z
    _atom_site_U_iso_or_equiv
    _atom_site_adp_type
    _atom_site_calc_flag
    _atom_site_occupancy
    _atom_site_disorder_assembly
    _atom_site_disorder_group
    O O1 0.82870(3) 0.34901(4) 0.50492(7) 0.0183(2) Uani d 1 . .
    O O6 0.79419(4) 0.27930(4) 0.73760(7) 0.0202(2) Uani d 1 . .
    O O5 0.77811(3) 0.14434(4) 0.63558(7) 0.0186(2) Uani d 1 . .
    O O4 0.66955(4) 0.23713(4) 0.67690(7) 0.0210(2) Uani d 1 . .
    O O3 0.63408(3) 0.27145(4) 0.41861(7) 0.0192(2) Uani d 1 . .
    O O2 0.70891(4) 0.36513(4) 0.60060(7) 0.0208(2) Uani d 1 . .
    O O7 0.7500 0.2500 0.5000 0.0109(2) Uani d 1 . .
    N N1 0.80465(5) 0.47063(5) 0.51979(10) 0.0279(3) Uani d 1 . .
    N N3 0.84936(5) 0.14280(5) 0.82980(9) 0.0249(3) Uani d 1 . .
    N N2 0.54215(5) 0.23333(6) 0.51819(11) 0.0323(3) Uani d 1 . .
    C C1 0.8202(3) 0.4929(3) 0.4105(6) 0.0379(17) Uani d 0.239(3) A 2
    H H1A 0.8529 0.5163 0.4219 0.057 Uiso calc 0.239(3) A 2
    H H1B 0.7911 0.5165 0.3759 0.057 Uiso calc 0.239(3) A 2
    H H1C 0.8266 0.4598 0.3647 0.057 Uiso calc 0.239(3) A 2
    C C1A 0.78645(10) 0.52463(9) 0.4698(2) 0.0470(7) Uani d 0.761(3) A 1
    H H1AA 0.8148 0.5538 0.4815 0.071 Uiso calc 0.761(3) A 1
    H H1AB 0.7545 0.5381 0.5012 0.071 Uiso calc 0.761(3) A 1
    H H1AC 0.7777 0.5185 0.3930 0.071 Uiso calc 0.761(3) A 1
    C C2 0.7823(3) 0.5188(3) 0.5687(8) 0.051(2) Uani d 0.239(3) A 2
    H H2A 0.8088 0.5501 0.5770 0.077 Uiso calc 0.239(3) A 2
    H H2B 0.7722 0.5076 0.6389 0.077 Uiso calc 0.239(3) A 2
    H H2C 0.7505 0.5322 0.5238 0.077 Uiso calc 0.239(3) A 2
    C C2A 0.81827(10) 0.48120(10) 0.63667(19) 0.0438(6) Uani d 0.761(3) A 1
    H H2AA 0.8261 0.4442 0.6731 0.066 Uiso calc 0.761(3) A 1
    H H2AB 0.7879 0.4998 0.6660 0.066 Uiso calc 0.761(3) A 1
    H H2AC 0.8497 0.5064 0.6474 0.066 Uiso calc 0.761(3) A 1
    C C3 0.8508(3) 0.4442(3) 0.5765(6) 0.0324(16) Uani d 0.239(3) A 2
    H H3A 0.8422 0.4326 0.6485 0.039 Uiso calc 0.239(3) A 2
    H H3B 0.8804 0.4727 0.5853 0.039 Uiso calc 0.239(3) A 2
    C C3A 0.85140(8) 0.44932(8) 0.47343(17) 0.0296(5) Uani d 0.761(3) A 1
    H H3AA 0.8811 0.4773 0.4884 0.035 Uiso calc 0.761(3) A 1
    H H3AB 0.8432 0.4468 0.3950 0.035 Uiso calc 0.761(3) A 1
    C C4 0.86954(5) 0.38992(6) 0.51670(13) 0.0292(3) Uani d 1 . .
    H H4AA 0.8999 0.3764 0.4786 0.035 Uiso calc 0.761(3) A 1
    H H4AB 0.8825 0.3936 0.5934 0.035 Uiso calc 0.761(3) A 1
    H H4BC 0.8795 0.4014 0.4455 0.035 Uiso calc 0.239(3) A 2
    H H4BD 0.9016 0.3729 0.5575 0.035 Uiso calc 0.239(3) A 2
    C C5 0.87176(12) 0.32028(16) 0.8393(3) 0.0382(8) Uani d 0.830(12) B 1
    H H5A 0.8826 0.2830 0.8716 0.057 Uiso calc 0.830(12) B 1
    H H5B 0.8828 0.3516 0.8893 0.057 Uiso calc 0.830(12) B 1
    H H5C 0.8889 0.3255 0.7733 0.057 Uiso calc 0.830(12) B 1
    C C5A 0.8626(12) 0.3440(17) 0.8112(15) 0.078(8) Uani d 0.170(12) B 2
    H H5AA 0.8914 0.3254 0.7767 0.116 Uiso calc 0.170(12) B 2
    H H5AB 0.8775 0.3615 0.8788 0.116 Uiso calc 0.170(12) B 2
    H H5AC 0.8459 0.3741 0.7642 0.116 Uiso calc 0.170(12) B 2
    C C6 0.81072(15) 0.32148(10) 0.8136(2) 0.0212(6) Uani d 0.830(12) B 1
    H H6 0.8002 0.3603 0.7834 0.025 Uiso calc 0.830(12) B 1
    C C6A 0.8264(8) 0.3052(15) 0.8302(15) 0.056(6) Uani d 0.170(12) B 2
    H H6A 0.8487 0.2719 0.8596 0.067 Uiso calc 0.170(12) B 2
    C C7 0.78459(7) 0.31309(7) 0.91547(11) 0.0353(4) Uani d 1 . .
    H H7AA 0.7456 0.3139 0.8994 0.053 Uiso calc 0.830(12) B 1
    H H7AB 0.7958 0.3442 0.9657 0.053 Uiso calc 0.830(12) B 1
    H H7AC 0.7955 0.2757 0.9473 0.053 Uiso calc 0.830(12) B 1
    H H7BD 0.7577 0.3418 0.8894 0.053 Uiso calc 0.170(12) B 2
    H H7BE 0.8033 0.3263 0.9832 0.053 Uiso calc 0.170(12) B 2
    H H7BF 0.7670 0.2760 0.9264 0.053 Uiso calc 0.170(12) B 2
    C C8 0.78634(6) 0.09334(6) 0.69403(12) 0.0303(3) Uani d 1 . .
    H H8AA 0.7838 0.0600 0.6444 0.036 Uiso calc 0.876(3) C 1
    H H8AB 0.7577 0.0892 0.7422 0.036 Uiso calc 0.876(3) C 1
    H H8BC 0.8171 0.0720 0.6700 0.036 Uiso calc 0.124(3) C 2
    H H8BD 0.7542 0.0684 0.6824 0.036 Uiso calc 0.124(3) C 2
    C C9 0.7976(5) 0.1082(6) 0.8143(9) 0.031(3) Uani d 0.124(3) C 2
    H H9A 0.7677 0.1312 0.8379 0.037 Uiso calc 0.124(3) C 2
    H H9B 0.8011 0.0723 0.8572 0.037 Uiso calc 0.124(3) C 2
    C C9A 0.84123(7) 0.09213(7) 0.76079(14) 0.0307(4) Uani d 0.876(3) C 1
    H H9AA 0.8439 0.0567 0.8053 0.037 Uiso calc 0.876(3) C 1
    H H9AB 0.8699 0.0906 0.7123 0.037 Uiso calc 0.876(3) C 1
    C C10 0.8625(6) 0.1575(7) 0.9401(10) 0.041(4) Uani d 0.124(3) C 2
    H H10A 0.8309 0.1742 0.9686 0.062 Uiso calc 0.124(3) C 2
    H H10B 0.8917 0.1859 0.9464 0.062 Uiso calc 0.124(3) C 2
    H H10C 0.8737 0.1227 0.9806 0.062 Uiso calc 0.124(3) C 2
    C C10A 0.81086(8) 0.14483(8) 0.91015(14) 0.0353(4) Uani d 0.876(3) C 1
    H H10D 0.7744 0.1479 0.8743 0.053 Uiso calc 0.876(3) C 1
    H H10E 0.8185 0.1785 0.9565 0.053 Uiso calc 0.876(3) C 1
    H H10F 0.8140 0.1094 0.9532 0.053 Uiso calc 0.876(3) C 1
    C C11 0.8928(5) 0.1012(5) 0.7970(11) 0.034(3) Uani d 0.124(3) C 2
    H H11A 0.8907 0.0644 0.8353 0.051 Uiso calc 0.124(3) C 2
    H H11B 0.9283 0.1185 0.8150 0.051 Uiso calc 0.124(3) C 2
    H H11C 0.8872 0.0941 0.7199 0.051 Uiso calc 0.124(3) C 2
    C C11A 0.90372(7) 0.14202(8) 0.88581(15) 0.0373(5) Uani d 0.876(3) C 1
    H H11D 0.9093 0.1769 0.9297 0.056 Uiso calc 0.876(3) C 1
    H H11E 0.9301 0.1409 0.8334 0.056 Uiso calc 0.876(3) C 1
    H H11F 0.9080 0.1077 0.9316 0.056 Uiso calc 0.876(3) C 1
    C C12 0.66027(6) 0.21940(6) 0.78018(11) 0.0262(3) Uani d 1 . .
    H H12 0.6956 0.2176 0.8245 0.031 Uiso calc 1 . .
    C C13 0.62524(7) 0.26235(8) 0.83185(13) 0.0391(4) Uani d 1 . .
    H H13A 0.6416 0.3008 0.8320 0.059 Uiso calc 1 . .
    H H13B 0.6217 0.2504 0.9055 0.059 Uiso calc 1 . .
    H H13C 0.5897 0.2636 0.7915 0.059 Uiso calc 1 . .
    C C14 0.63540(9) 0.15932(8) 0.77873(14) 0.0457(4) Uani d 1 . .
    H H14A 0.6004 0.1601 0.7365 0.069 Uiso calc 1 . .
    H H14B 0.6309 0.1473 0.8519 0.069 Uiso calc 1 . .
    H H14C 0.6589 0.1318 0.7468 0.069 Uiso calc 1 . .
    C C15 0.58259(6) 0.28518(7) 0.37426(13) 0.0321(3) Uani d 1 . .
    H H15A 0.5821 0.2866 0.2956 0.038 Uiso calc 0.840(3) D 1
    H H15B 0.5730 0.3241 0.3990 0.038 Uiso calc 0.840(3) D 1
    H H15C 0.5678 0.2535 0.3272 0.038 Uiso calc 0.160(3) D 2
    H H15D 0.5831 0.3210 0.3314 0.038 Uiso calc 0.160(3) D 2
    C C16 0.5485(4) 0.2937(4) 0.4666(9) 0.034(3) Uani d 0.160(3) D 2
    H H16A 0.5130 0.3097 0.4402 0.041 Uiso calc 0.160(3) D 2
    H H16B 0.5663 0.3209 0.5196 0.041 Uiso calc 0.160(3) D 2
    C C16A 0.54003(6) 0.24076(8) 0.40459(14) 0.0281(4) Uani d 0.840(3) D 1
    H H16C 0.5039 0.2543 0.3767 0.034 Uiso calc 0.840(3) D 1
    H H16D 0.5464 0.2030 0.3708 0.034 Uiso calc 0.840(3) D 1
    C C17 0.5200(4) 0.1977(5) 0.4088(10) 0.045(3) Uani d 0.160(3) D 2
    H H17A 0.4876 0.2165 0.3751 0.067 Uiso calc 0.160(3) D 2
    H H17B 0.5117 0.1577 0.4274 0.067 Uiso calc 0.160(3) D 2
    H H17C 0.5477 0.1976 0.3591 0.067 Uiso calc 0.160(3) D 2
    C C17A 0.50373(8) 0.18920(12) 0.5459(2) 0.0472(6) Uani d 0.840(3) D 1
    H H17D 0.4672 0.2023 0.5230 0.071 Uiso calc 0.840(3) D 1
    H H17E 0.5077 0.1831 0.6233 0.071 Uiso calc 0.840(3) D 1
    H H17F 0.5107 0.1528 0.5097 0.071 Uiso calc 0.840(3) D 1
    C C18 0.5067(4) 0.2340(7) 0.5861(11) 0.053(4) Uani d 0.160(3) D 2
    H H18A 0.4710 0.2392 0.5480 0.079 Uiso calc 0.160(3) D 2
    H H18B 0.5144 0.2659 0.6365 0.079 Uiso calc 0.160(3) D 2
    H H18C 0.5079 0.1972 0.6252 0.079 Uiso calc 0.160(3) D 2
    C C18A 0.52902(8) 0.28778(10) 0.57243(17) 0.0422(6) Uani d 0.840(3) D 1
    H H18D 0.5575 0.3162 0.5661 0.063 Uiso calc 0.840(3) D 1
    H H18E 0.5259 0.2799 0.6481 0.063 Uiso calc 0.840(3) D 1
    H H18F 0.4950 0.3031 0.5389 0.063 Uiso calc 0.840(3) D 1
    C C19 0.66622(6) 0.39575(6) 0.63752(12) 0.0283(3) Uani d 1 . .
    H H19 0.6379 0.3669 0.6507 0.034 Uiso calc 1 . .
    C C20 0.64160(8) 0.43798(8) 0.55461(14) 0.0442(4) Uani d 1 . .
    H H20A 0.6687 0.4661 0.5377 0.066 Uiso calc 1 . .
    H H20B 0.6117 0.4583 0.5827 0.066 Uiso calc 1 . .
    H H20C 0.6284 0.4169 0.4897 0.066 Uiso calc 1 . .
    C C21 0.68280(7) 0.42570(7) 0.74270(13) 0.0363(4) Uani d 1 . .
    H H21A 0.6979 0.3972 0.7950 0.054 Uiso calc 1 . .
    H H21B 0.6514 0.4440 0.7689 0.054 Uiso calc 1 . .
    H H21C 0.7098 0.4553 0.7322 0.054 Uiso calc 1 . .
    Li Li1 0.75967(9) 0.39092(9) 0.50866(19) 0.0234(5) Uani d 1 . .
    Li Li6 0.80947(9) 0.28752(9) 0.59280(17) 0.0224(4) Uani d 1 . .
    Li Li5 0.82290(9) 0.20557(10) 0.71279(18) 0.0234(5) Uani d 1 . .
    Li Li4 0.71915(9) 0.19472(10) 0.60043(17) 0.0221(4) Uani d 1 . .
    Li Li3 0.62719(9) 0.22294(10) 0.54705(19) 0.0240(5) Uani d 1 . .
    Li Li2 0.69456(9) 0.31260(10) 0.48299(17) 0.0227(4) Uani d 1 . .
    Li Li7 0.72391(9) 0.29414(10) 0.6734(2) 0.0261(5) Uani d 1 . .
loop_
    _atom_site_aniso_label
    _atom_site_aniso_U_11
    _atom_site_aniso_U_22
    _atom_site_aniso_U_33
    _atom_site_aniso_U_12
    _atom_site_aniso_U_13
    _atom_site_aniso_U_23
    O1 0.0182(4) 0.0153(4) 0.0209(4) -0.0017(3) -0.0002(3) -0.0003(3)
    O6 0.0251(5) 0.0212(5) 0.0136(4) 0.0001(3) -0.0013(3) -0.0035(3)
    O5 0.0219(4) 0.0150(4) 0.0183(4) 0.0013(3) -0.0016(3) 0.0035(3)
    O4 0.0219(4) 0.0250(5) 0.0169(4) -0.0008(4) 0.0056(3) -0.0012(4)
    O3 0.0153(4) 0.0202(4) 0.0214(5) 0.0025(3) -0.0017(3) -0.0003(3)
    O2 0.0235(5) 0.0173(4) 0.0216(5) 0.0041(3) 0.0030(4) -0.0043(3)
    O7 0.0112(5) 0.0093(5) 0.0117(5) -0.0002(4) -0.0013(4) 0.0015(4)
    N1 0.0291(6) 0.0165(5) 0.0375(7) 0.0011(4) 0.0003(5) -0.0025(5)
    N3 0.0280(6) 0.0243(6) 0.0207(6) -0.0012(5) -0.0059(5) 0.0036(4)
    N2 0.0179(5) 0.0384(7) 0.0406(7) 0.0006(5) 0.0031(5) 0.0023(6)
    C1 0.038(4) 0.031(3) 0.043(4) -0.006(3) -0.003(3) 0.010(3)
    C1A 0.0487(13) 0.0195(10) 0.0708(19) 0.0016(9) -0.0044(12) 0.0058(10)
    C2 0.049(4) 0.020(3) 0.088(7) -0.004(3) 0.019(4) -0.018(4)
    C2A 0.0552(14) 0.0368(12) 0.0400(13) -0.0106(10) 0.0078(10) -0.0160(10)
    C3 0.036(3) 0.021(3) 0.038(4) -0.006(2) -0.010(3) 0.003(2)
    C3A 0.0308(10) 0.0198(9) 0.0387(11) -0.0062(7) 0.0068(8) 0.0008(7)
    C4 0.0185(6) 0.0209(7) 0.0474(9) -0.0035(5) -0.0007(6) -0.0027(6)
    C5 0.0288(11) 0.0494(17) 0.0341(18) -0.0035(11) -0.0074(11) -0.0121(11)
    C5A 0.081(14) 0.12(2) 0.031(8) -0.055(15) -0.010(8) -0.001(10)
    C6 0.0205(15) 0.0230(10) 0.0186(10) 0.0006(8) -0.0046(9) -0.0039(7)
    C6A 0.030(8) 0.114(17) 0.020(7) 0.012(9) -0.010(5) -0.032(9)
    C7 0.0511(9) 0.0352(8) 0.0197(7) -0.0015(7) 0.0036(6) -0.0070(6)
    C8 0.0429(8) 0.0177(6) 0.0274(7) -0.0046(6) -0.0111(6) 0.0048(5)
    C9 0.033(6) 0.039(7) 0.020(6) -0.006(5) -0.007(4) 0.009(5)
    C9A 0.0400(10) 0.0199(8) 0.0291(9) 0.0055(6) -0.0114(7) 0.0026(6)
    C10 0.040(7) 0.052(8) 0.029(7) 0.017(6) -0.009(5) 0.005(6)
    C10A 0.0429(10) 0.0367(10) 0.0265(9) -0.0038(8) 0.0041(7) 0.0039(7)
    C11 0.028(6) 0.026(6) 0.048(8) 0.009(5) 0.001(5) 0.005(5)
    C11A 0.0345(9) 0.0392(10) 0.0345(10) -0.0037(7) -0.0145(7) 0.0107(8)
    C12 0.0276(7) 0.0323(7) 0.0193(6) -0.0045(6) 0.0063(5) -0.0001(5)
    C13 0.0394(9) 0.0533(10) 0.0265(8) 0.0036(7) 0.0132(6) -0.0043(7)
    C14 0.0675(12) 0.0387(9) 0.0326(9) -0.0195(8) 0.0128(8) 0.0034(7)
    C15 0.0212(7) 0.0430(9) 0.0314(8) 0.0092(6) -0.0004(6) 0.0118(6)
    C16 0.017(4) 0.035(5) 0.050(6) 0.008(3) 0.000(4) -0.004(4)
    C16A 0.0165(7) 0.0351(10) 0.0316(9) 0.0001(7) -0.0023(6) -0.0002(7)
    C17 0.030(5) 0.044(6) 0.057(7) -0.009(5) -0.012(5) -0.001(5)
    C17A 0.0232(9) 0.0605(16) 0.0589(14) -0.0044(9) 0.0087(9) 0.0175(12)
    C18 0.027(5) 0.069(9) 0.064(8) -0.012(5) 0.008(5) 0.006(7)
    C18A 0.0273(9) 0.0589(14) 0.0398(11) 0.0102(9) 0.0002(8) -0.0107(10)
    C19 0.0294(7) 0.0263(7) 0.0294(7) 0.0068(6) 0.0039(6) -0.0073(6)
    C20 0.0520(10) 0.0417(9) 0.0372(9) 0.0259(8) -0.0040(8) -0.0066(7)
    C21 0.0456(9) 0.0333(8) 0.0304(8) 0.0093(7) 0.0062(7) -0.0091(6)
    Li1 0.0245(11) 0.0174(10) 0.0281(12) 0.0001(8) 0.0019(9) -0.0027(9)
    Li6 0.0289(11) 0.0205(10) 0.0180(10) 0.0015(9) 0.0032(9) 0.0004(8)
    Li5 0.0270(11) 0.0220(11) 0.0201(11) -0.0004(9) -0.0027(9) 0.0011(8)
    Li4 0.0220(10) 0.0251(11) 0.0188(10) 0.0048(9) 0.0006(8) -0.0018(9)
    Li3 0.0204(10) 0.0255(11) 0.0259(11) 0.0005(8) 0.0015(9) 0.0004(9)
    Li2 0.0251(11) 0.0224(11) 0.0206(11) -0.0021(8) 0.0028(8) -0.0036(8)
    Li7 0.0220(11) 0.0235(11) 0.0320(12) 0.0001(9) -0.0007(9) 0.0040(9)
_geom_special_details
;
 All esds (except the esd in the dihedral angle between two l.s. planes)
 are estimated using the full covariance matrix.  The cell esds are taken
 into account individually in the estimation of esds in distances, angles
 and torsion angles; correlations between esds in cell parameters are only
 used when they are defined by crystal symmetry.  An approximate (isotropic)
 treatment of cell esds is used for estimating esds involving l.s. planes.
;
loop_
    _geom_bond_atom_site_label_1
    _geom_bond_atom_site_label_2
    _geom_bond_site_symmetry_2
    _geom_bond_distance
    _geom_bond_publ_flag
    O1 C4 . 1.3909(16) ?
    O1 Li1 . 1.989(2) ?
    O1 Li6 . 1.893(2) ?
    O1 Li4 7_656 1.974(2) ?
    O1 Li3 7_656 2.136(2) ?
    O6 C6 . 1.399(3) ?
    O6 C6A . 1.476(15) ?
    O6 Li6 . 1.910(2) ?
    O6 Li5 . 1.888(2) ?
    O6 Li7 . 1.895(2) ?
    O5 C8 . 1.3934(16) ?
    O5 Li1 7_656 2.124(2) ?
    O5 Li5 . 1.997(2) ?
    O5 Li4 . 1.899(2) ?
    O5 Li2 7_656 1.973(2) ?
    O4 C12 . 1.4048(16) ?
    O4 Li4 . 1.918(2) ?
    O4 Li3 . 1.886(2) ?
    O4 Li7 . 1.900(2) ?
    O3 C15 . 1.3911(16) ?
    O3 Li6 7_656 1.981(2) ?
    O3 Li5 7_656 2.132(3) ?
    O3 Li3 . 1.989(2) ?
    O3 Li2 . 1.901(2) ?
    O2 C19 . 1.4017(16) ?
    O2 Li1 . 1.901(2) ?
    O2 Li2 . 1.920(2) ?
    O2 Li7 . 1.898(2) ?
    O7 Li6 . 1.997(2) ?
    O7 Li6 7_656 1.998(2) ?
    O7 Li4 7_656 2.007(2) ?
    O7 Li4 . 2.007(2) ?
    O7 Li2 . 2.003(2) ?
    O7 Li2 7_656 2.003(2) ?
    O7 Li7 . 2.554(3) ?
    O7 Li7 7_656 2.554(3) ?
    N1 C1 . 1.556(7) ?
    N1 C1A . 1.450(2) ?
    N1 C2 . 1.415(7) ?
    N1 C2A . 1.496(3) ?
    N1 C3 . 1.435(6) ?
    N1 C3A . 1.448(2) ?
    N1 Li1 . 2.157(2) ?
    N3 C9 . 1.520(12) ?
    N3 C9A . 1.460(2) ?
    N3 C10 . 1.435(13) ?
    N3 C10A . 1.468(2) ?
    N3 C11 . 1.542(12) ?
    N3 C11A . 1.471(2) ?
    N3 Li5 . 2.125(2) ?
    N2 C16 . 1.554(11) ?
    N2 C16A . 1.436(2) ?
    N2 C17 . 1.652(11) ?
    N2 C17A . 1.469(2) ?
    N2 C18 . 1.294(12) ?
    N2 C18A . 1.484(3) ?
    N2 Li3 . 2.141(3) ?
    C1 H1A . 0.9800 ?
    C1 H1B . 0.9800 ?
    C1 H1C . 0.9800 ?
    C1A H1AA . 0.9800 ?
    C1A H1AB . 0.9800 ?
    C1A H1AC . 0.9800 ?
    C2 H2A . 0.9800 ?
    C2 H2B . 0.9800 ?
    C2 H2C . 0.9800 ?
    C2A H2AA . 0.9800 ?
    C2A H2AB . 0.9800 ?
    C2A H2AC . 0.9800 ?
    C3 H3A . 0.9900 ?
    C3 H3B . 0.9900 ?
    C3 C4 . 1.559(7) ?
    C3A H3AA . 0.9900 ?
    C3A H3AB . 0.9900 ?
    C3A C4 . 1.529(2) ?
    C4 H4AA . 0.9900 ?
    C4 H4AB . 0.9900 ?
    C4 H4BC . 0.9900 ?
    C4 H4BD . 0.9900 ?
    C5 H5A . 0.9800 ?
    C5 H5B . 0.9800 ?
    C5 H5C . 0.9800 ?
    C5 C6 . 1.533(5) ?
    C5A H5AA . 0.9800 ?
    C5A H5AB . 0.9800 ?
    C5A H5AC . 0.9800 ?
    C5A C6A . 1.32(3) ?
    C6 H6 . 1.0000 ?
    C6 C7 . 1.511(3) ?
    C6A H6A . 1.0000 ?
    C6A C7 . 1.586(17) ?
    C7 H7AA . 0.9800 ?
    C7 H7AB . 0.9800 ?
    C7 H7AC . 0.9800 ?
    C7 H7BD . 0.9800 ?
    C7 H7BE . 0.9800 ?
    C7 H7BF . 0.9800 ?
    C8 H8AA . 0.9900 ?
    C8 H8AB . 0.9900 ?
    C8 H8BC . 0.9900 ?
    C8 H8BD . 0.9900 ?
    C8 C9 . 1.550(12) ?
    C8 C9A . 1.539(2) ?
    C9 H9A . 0.9900 ?
    C9 H9B . 0.9900 ?
    C9A H9AA . 0.9900 ?
    C9A H9AB . 0.9900 ?
    C10 H10A . 0.9800 ?
    C10 H10B . 0.9800 ?
    C10 H10C . 0.9800 ?
    C10A H10D . 0.9800 ?
    C10A H10E . 0.9800 ?
    C10A H10F . 0.9800 ?
    C11 H11A . 0.9800 ?
    C11 H11B . 0.9800 ?
    C11 H11C . 0.9800 ?
    C11A H11D . 0.9800 ?
    C11A H11E . 0.9800 ?
    C11A H11F . 0.9800 ?
    C12 H12 . 1.0000 ?
    C12 C13 . 1.515(2) ?
    C12 C14 . 1.521(2) ?
    C13 H13A . 0.9800 ?
    C13 H13B . 0.9800 ?
    C13 H13C . 0.9800 ?
    C14 H14A . 0.9800 ?
    C14 H14B . 0.9800 ?
    C14 H14C . 0.9800 ?
    C15 H15A . 0.9900 ?
    C15 H15B . 0.9900 ?
    C15 H15C . 0.9900 ?
    C15 H15D . 0.9900 ?
    C15 C16 . 1.524(10) ?
    C15 C16A . 1.556(2) ?
    C16 H16A . 0.9900 ?
    C16 H16B . 0.9900 ?
    C16A H16C . 0.9900 ?
    C16A H16D . 0.9900 ?
    C17 H17A . 0.9800 ?
    C17 H17B . 0.9800 ?
    C17 H17C . 0.9800 ?
    C17A H17D . 0.9800 ?
    C17A H17E . 0.9800 ?
    C17A H17F . 0.9800 ?
    C18 H18A . 0.9800 ?
    C18 H18B . 0.9800 ?
    C18 H18C . 0.9800 ?
    C18A H18D . 0.9800 ?
    C18A H18E . 0.9800 ?
    C18A H18F . 0.9800 ?
    C19 H19 . 1.0000 ?
    C19 C20 . 1.514(2) ?
    C19 C21 . 1.514(2) ?
    C20 H20A . 0.9800 ?
    C20 H20B . 0.9800 ?
    C20 H20C . 0.9800 ?
    C21 H21A . 0.9800 ?
    C21 H21B . 0.9800 ?
    C21 H21C . 0.9800 ?
    Li1 O5 7_656 2.124(2) ?
    Li1 C8 7_656 2.716(3) ?
    Li1 Li6 . 2.850(3) ?
    Li1 Li4 7_656 2.496(3) ?
    Li1 Li2 . 2.437(3) ?
    Li1 Li7 . 3.238(3) ?
    Li6 O3 7_656 1.981(2) ?
    Li6 Li5 . 2.425(3) ?
    Li6 Li4 . 3.128(3) ?
    Li6 Li4 7_656 2.499(3) ?
    Li6 Li3 7_656 2.500(3) ?
    Li6 Li2 7_656 2.501(3) ?
    Li6 Li2 . 3.123(3) ?
    Li6 Li7 . 2.470(3) ?
    Li5 O3 7_656 2.132(3) ?
    Li5 C15 7_656 2.719(3) ?
    Li5 Li4 . 2.845(3) ?
    Li5 Li2 7_656 2.495(3) ?
    Li5 Li7 . 3.218(3) ?
    Li4 O1 7_656 1.974(2) ?
    Li4 Li1 7_656 2.496(3) ?
    Li4 Li6 7_656 2.499(3) ?
    Li4 Li3 . 2.426(3) ?
    Li4 Li2 . 3.131(3) ?
    Li4 Li2 7_656 2.505(3) ?
    Li4 Li7 . 2.473(3) ?
    Li3 O1 7_656 2.136(2) ?
    Li3 C4 7_656 2.732(3) ?
    Li3 Li6 7_656 2.500(3) ?
    Li3 Li2 . 2.842(3) ?
    Li3 Li7 . 3.216(3) ?
    Li2 O5 7_656 1.974(2) ?
    Li2 Li6 7_656 2.501(3) ?
    Li2 Li5 7_656 2.495(3) ?
    Li2 Li4 7_656 2.505(3) ?
    Li2 Li7 . 2.472(3) ?
loop_
    _geom_angle_atom_site_label_1
    _geom_angle_atom_site_label_2
    _geom_angle_atom_site_label_3
    _geom_angle_site_symmetry_1
    _geom_angle_site_symmetry_3
    _geom_angle
    _geom_angle_publ_flag
    C4 O1 Li1 . . 107.47(10) ?
    C4 O1 Li6 . . 132.56(11) ?
    C4 O1 Li4 . 7_656 144.17(11) ?
    C4 O1 Li3 . 7_656 99.37(10) ?
    Li1 O1 Li3 . 7_656 149.94(10) ?
    Li6 O1 Li1 . . 94.45(10) ?
    Li6 O1 Li4 . 7_656 80.49(10) ?
    Li6 O1 Li3 . 7_656 76.43(10) ?
    Li4 O1 Li1 7_656 . 78.07(9) ?
    Li4 O1 Li3 7_656 7_656 72.22(9) ?
    C6 O6 Li6 . . 120.60(14) ?
    C6 O6 Li5 . . 130.56(17) ?
    C6 O6 Li7 . . 111.35(18) ?
    C6A O6 Li6 . . 124.5(9) ?
    C6A O6 Li5 . . 107.9(13) ?
    C6A O6 Li7 . . 132.5(11) ?
    Li5 O6 Li6 . . 79.35(10) ?
    Li5 O6 Li7 . . 116.55(11) ?
    Li7 O6 Li6 . . 80.97(11) ?
    C8 O5 Li1 . 7_656 99.01(10) ?
    C8 O5 Li5 . . 107.22(10) ?
    C8 O5 Li4 . . 135.38(11) ?
    C8 O5 Li2 . 7_656 141.39(11) ?
    Li5 O5 Li1 . 7_656 150.26(10) ?
    Li4 O5 Li1 . 7_656 76.48(9) ?
    Li4 O5 Li5 . . 93.77(10) ?
    Li4 O5 Li2 . 7_656 80.60(10) ?
    Li2 O5 Li1 7_656 7_656 72.91(9) ?
    Li2 O5 Li5 7_656 . 77.84(10) ?
    C12 O4 Li4 . . 119.48(11) ?
    C12 O4 Li3 . . 128.30(11) ?
    C12 O4 Li7 . . 114.21(11) ?
    Li3 O4 Li4 . . 79.25(10) ?
    Li3 O4 Li7 . . 116.33(11) ?
    Li7 O4 Li4 . . 80.73(11) ?
    C15 O3 Li6 . 7_656 140.30(11) ?
    C15 O3 Li5 . 7_656 98.87(10) ?
    C15 O3 Li3 . . 107.53(10) ?
    C15 O3 Li2 . . 136.53(12) ?
    Li6 O3 Li5 7_656 7_656 72.14(9) ?
    Li6 O3 Li3 7_656 . 78.04(10) ?
    Li3 O3 Li5 . 7_656 149.72(10) ?
    Li2 O3 Li6 . 7_656 80.18(10) ?
    Li2 O3 Li5 . 7_656 76.19(9) ?
    Li2 O3 Li3 . . 93.82(10) ?
    C19 O2 Li1 . . 128.68(11) ?
    C19 O2 Li2 . . 119.00(11) ?
    C19 O2 Li7 . . 113.39(11) ?
    Li1 O2 Li2 . . 79.26(10) ?
    Li7 O2 Li1 . . 116.92(11) ?
    Li7 O2 Li2 . . 80.72(11) ?
    Li6 O7 Li6 . 7_656 180.0 ?
    Li6 O7 Li4 7_656 7_656 102.76(9) ?
    Li6 O7 Li4 . 7_656 77.24(9) ?
    Li6 O7 Li4 7_656 . 77.25(9) ?
    Li6 O7 Li4 . . 102.75(9) ?
    Li6 O7 Li2 . 7_656 77.38(9) ?
    Li6 O7 Li2 7_656 7_656 102.62(9) ?
    Li6 O7 Li2 7_656 . 77.38(9) ?
    Li6 O7 Li2 . . 102.62(9) ?
    Li6 O7 Li7 . . 64.39(8) ?
    Li6 O7 Li7 7_656 7_656 64.39(8) ?
    Li6 O7 Li7 . 7_656 115.61(8) ?
    Li6 O7 Li7 7_656 . 115.62(8) ?
    Li4 O7 Li4 . 7_656 180.0 ?
    Li4 O7 Li7 . . 64.36(8) ?
    Li4 O7 Li7 7_656 7_656 64.36(8) ?
    Li4 O7 Li7 . 7_656 115.64(8) ?
    Li4 O7 Li7 7_656 . 115.64(8) ?
    Li2 O7 Li4 7_656 . 77.34(9) ?
    Li2 O7 Li4 . 7_656 77.34(9) ?
    Li2 O7 Li4 . . 102.66(9) ?
    Li2 O7 Li4 7_656 7_656 102.66(9) ?
    Li2 O7 Li2 . 7_656 180.0 ?
    Li2 O7 Li7 . . 64.39(8) ?
    Li2 O7 Li7 7_656 . 115.61(8) ?
    Li2 O7 Li7 . 7_656 115.61(8) ?
    Li2 O7 Li7 7_656 7_656 64.39(8) ?
    Li7 O7 Li7 . 7_656 180.0 ?
    C1 N1 Li1 . . 113.7(3) ?
    C1A N1 C2A . . 108.45(17) ?
    C1A N1 Li1 . . 124.52(14) ?
    C2 N1 C1 . . 105.7(5) ?
    C2 N1 C3 . . 117.0(5) ?
    C2 N1 Li1 . . 118.2(3) ?
    C2A N1 Li1 . . 105.61(13) ?
    C3 N1 C1 . . 108.6(4) ?
    C3 N1 Li1 . . 93.4(3) ?
    C3A N1 C1A . . 110.50(16) ?
    C3A N1 C2A . . 109.76(15) ?
    C3A N1 Li1 . . 97.07(11) ?
    C9 N3 C11 . . 104.8(7) ?
    C9 N3 Li5 . . 93.8(4) ?
    C9A N3 C10A . . 111.94(13) ?
    C9A N3 C11A . . 110.02(13) ?
    C9A N3 Li5 . . 96.89(10) ?
    C10 N3 C9 . . 111.0(8) ?
    C10 N3 C11 . . 108.0(7) ?
    C10 N3 Li5 . . 122.2(6) ?
    C10A N3 C11A . . 108.23(13) ?
    C10A N3 Li5 . . 105.93(12) ?
    C11 N3 Li5 . . 114.8(5) ?
    C11A N3 Li5 . . 123.37(12) ?
    C16 N2 C17 . . 98.1(6) ?
    C16 N2 Li3 . . 91.7(3) ?
    C16A N2 C17A . . 111.09(15) ?
    C16A N2 C18A . . 111.66(15) ?
    C16A N2 Li3 . . 96.79(11) ?
    C17 N2 Li3 . . 109.3(4) ?
    C17A N2 C18A . . 107.33(16) ?
    C17A N2 Li3 . . 123.26(13) ?
    C18 N2 C16 . . 111.8(8) ?
    C18 N2 C17 . . 111.1(7) ?
    C18 N2 Li3 . . 128.9(6) ?
    C18A N2 Li3 . . 106.31(12) ?
    N1 C1 H1A . . 109.5 ?
    N1 C1 H1B . . 109.5 ?
    N1 C1 H1C . . 109.5 ?
    H1A C1 H1B . . 109.5 ?
    H1A C1 H1C . . 109.5 ?
    H1B C1 H1C . . 109.5 ?
    N1 C1A H1AA . . 109.5 ?
    N1 C1A H1AB . . 109.5 ?
    N1 C1A H1AC . . 109.5 ?
    H1AA C1A H1AB . . 109.5 ?
    H1AA C1A H1AC . . 109.5 ?
    H1AB C1A H1AC . . 109.5 ?
    N1 C2 H2A . . 109.5 ?
    N1 C2 H2B . . 109.5 ?
    N1 C2 H2C . . 109.5 ?
    H2A C2 H2B . . 109.5 ?
    H2A C2 H2C . . 109.5 ?
    H2B C2 H2C . . 109.5 ?
    N1 C2A H2AA . . 109.5 ?
    N1 C2A H2AB . . 109.5 ?
    N1 C2A H2AC . . 109.5 ?
    H2AA C2A H2AB . . 109.5 ?
    H2AA C2A H2AC . . 109.5 ?
    H2AB C2A H2AC . . 109.5 ?
    N1 C3 H3A . . 109.3 ?
    N1 C3 H3B . . 109.3 ?
    N1 C3 C4 . . 111.7(4) ?
    H3A C3 H3B . . 107.9 ?
    C4 C3 H3A . . 109.3 ?
    C4 C3 H3B . . 109.3 ?
    N1 C3A H3AA . . 109.1 ?
    N1 C3A H3AB . . 109.1 ?
    N1 C3A C4 . . 112.69(14) ?
    H3AA C3A H3AB . . 107.8 ?
    C4 C3A H3AA . . 109.1 ?
    C4 C3A H3AB . . 109.1 ?
    O1 C4 C3 . . 110.1(3) ?
    O1 C4 C3A . . 112.50(12) ?
    O1 C4 H4AA . . 109.1 ?
    O1 C4 H4AB . . 109.1 ?
    O1 C4 H4BC . . 109.6 ?
    O1 C4 H4BD . . 109.6 ?
    C3 C4 H4BC . . 109.6 ?
    C3 C4 H4BD . . 109.6 ?
    C3A C4 H4AA . . 109.1 ?
    C3A C4 H4AB . . 109.1 ?
    H4AA C4 H4AB . . 107.8 ?
    H4BC C4 H4BD . . 108.2 ?
    H5A C5 H5B . . 109.5 ?
    H5A C5 H5C . . 109.5 ?
    H5B C5 H5C . . 109.5 ?
    C6 C5 H5A . . 109.5 ?
    C6 C5 H5B . . 109.5 ?
    C6 C5 H5C . . 109.5 ?
    H5AA C5A H5AB . . 109.5 ?
    H5AA C5A H5AC . . 109.5 ?
    H5AB C5A H5AC . . 109.5 ?
    C6A C5A H5AA . . 109.5 ?
    C6A C5A H5AB . . 109.5 ?
    C6A C5A H5AC . . 109.5 ?
    O6 C6 C5 . . 110.6(2) ?
    O6 C6 H6 . . 108.5 ?
    O6 C6 C7 . . 111.54(19) ?
    C5 C6 H6 . . 108.5 ?
    C7 C6 C5 . . 109.2(3) ?
    C7 C6 H6 . . 108.5 ?
    O6 C6A H6A . . 102.8 ?
    O6 C6A C7 . . 103.5(10) ?
    C5A C6A O6 . . 118(2) ?
    C5A C6A H6A . . 102.8 ?
    C5A C6A C7 . . 124(3) ?
    C7 C6A H6A . . 102.8 ?
    C6 C7 H7AA . . 109.5 ?
    C6 C7 H7AB . . 109.5 ?
    C6 C7 H7AC . . 109.5 ?
    C6A C7 H7BD . . 109.5 ?
    C6A C7 H7BE . . 109.5 ?
    C6A C7 H7BF . . 109.5 ?
    H7AA C7 H7AB . . 109.5 ?
    H7AA C7 H7AC . . 109.5 ?
    H7AB C7 H7AC . . 109.5 ?
    H7BD C7 H7BE . . 109.5 ?
    H7BD C7 H7BF . . 109.5 ?
    H7BE C7 H7BF . . 109.5 ?
    O5 C8 H8AA . . 109.1 ?
    O5 C8 H8AB . . 109.1 ?
    O5 C8 H8BC . . 109.8 ?
    O5 C8 H8BD . . 109.8 ?
    O5 C8 C9 . . 109.3(5) ?
    O5 C8 C9A . . 112.35(12) ?
    H8AA C8 H8AB . . 107.9 ?
    H8BC C8 H8BD . . 108.3 ?
    C9 C8 H8BC . . 109.8 ?
    C9 C8 H8BD . . 109.8 ?
    C9A C8 H8AA . . 109.1 ?
    C9A C8 H8AB . . 109.1 ?
    N3 C9 C8 . . 108.1(7) ?
    N3 C9 H9A . . 110.1 ?
    N3 C9 H9B . . 110.1 ?
    C8 C9 H9A . . 110.1 ?
    C8 C9 H9B . . 110.1 ?
    H9A C9 H9B . . 108.4 ?
    N3 C9A C8 . . 111.94(13) ?
    N3 C9A H9AA . . 109.2 ?
    N3 C9A H9AB . . 109.2 ?
    C8 C9A H9AA . . 109.2 ?
    C8 C9A H9AB . . 109.2 ?
    H9AA C9A H9AB . . 107.9 ?
    N3 C10 H10A . . 109.5 ?
    N3 C10 H10B . . 109.5 ?
    N3 C10 H10C . . 109.5 ?
    H10A C10 H10B . . 109.5 ?
    H10A C10 H10C . . 109.5 ?
    H10B C10 H10C . . 109.5 ?
    N3 C10A H10D . . 109.5 ?
    N3 C10A H10E . . 109.5 ?
    N3 C10A H10F . . 109.5 ?
    H10D C10A H10E . . 109.5 ?
    H10D C10A H10F . . 109.5 ?
    H10E C10A H10F . . 109.5 ?
    N3 C11 H11A . . 109.5 ?
    N3 C11 H11B . . 109.5 ?
    N3 C11 H11C . . 109.5 ?
    H11A C11 H11B . . 109.5 ?
    H11A C11 H11C . . 109.5 ?
    H11B C11 H11C . . 109.5 ?
    N3 C11A H11D . . 109.5 ?
    N3 C11A H11E . . 109.5 ?
    N3 C11A H11F . . 109.5 ?
    H11D C11A H11E . . 109.5 ?
    H11D C11A H11F . . 109.5 ?
    H11E C11A H11F . . 109.5 ?
    O4 C12 H12 . . 107.9 ?
    O4 C12 C13 . . 111.33(12) ?
    O4 C12 C14 . . 111.17(12) ?
    C13 C12 H12 . . 107.9 ?
    C13 C12 C14 . . 110.35(14) ?
    C14 C12 H12 . . 107.9 ?
    C12 C13 H13A . . 109.5 ?
    C12 C13 H13B . . 109.5 ?
    C12 C13 H13C . . 109.5 ?
    H13A C13 H13B . . 109.5 ?
    H13A C13 H13C . . 109.5 ?
    H13B C13 H13C . . 109.5 ?
    C12 C14 H14A . . 109.5 ?
    C12 C14 H14B . . 109.5 ?
    C12 C14 H14C . . 109.5 ?
    H14A C14 H14B . . 109.5 ?
    H14A C14 H14C . . 109.5 ?
    H14B C14 H14C . . 109.5 ?
    O3 C15 H15A . . 109.1 ?
    O3 C15 H15B . . 109.1 ?
    O3 C15 H15C . . 110.3 ?
    O3 C15 H15D . . 110.3 ?
    O3 C15 C16 . . 107.0(4) ?
    O3 C15 C16A . . 112.55(12) ?
    H15A C15 H15B . . 107.8 ?
    H15C C15 H15D . . 108.6 ?
    C16 C15 H15C . . 110.3 ?
    C16 C15 H15D . . 110.3 ?
    C16A C15 H15A . . 109.1 ?
    C16A C15 H15B . . 109.1 ?
    N2 C16 H16A . . 110.3 ?
    N2 C16 H16B . . 110.3 ?
    C15 C16 N2 . . 107.0(6) ?
    C15 C16 H16A . . 110.3 ?
    C15 C16 H16B . . 110.3 ?
    H16A C16 H16B . . 108.6 ?
    N2 C16A C15 . . 111.46(13) ?
    N2 C16A H16C . . 109.3 ?
    N2 C16A H16D . . 109.3 ?
    C15 C16A H16C . . 109.3 ?
    C15 C16A H16D . . 109.3 ?
    H16C C16A H16D . . 108.0 ?
    N2 C17 H17A . . 109.5 ?
    N2 C17 H17B . . 109.5 ?
    N2 C17 H17C . . 109.5 ?
    H17A C17 H17B . . 109.5 ?
    H17A C17 H17C . . 109.5 ?
    H17B C17 H17C . . 109.5 ?
    N2 C17A H17D . . 109.5 ?
    N2 C17A H17E . . 109.5 ?
    N2 C17A H17F . . 109.5 ?
    H17D C17A H17E . . 109.5 ?
    H17D C17A H17F . . 109.5 ?
    H17E C17A H17F . . 109.5 ?
    N2 C18 H18A . . 109.5 ?
    N2 C18 H18B . . 109.5 ?
    N2 C18 H18C . . 109.5 ?
    H18A C18 H18B . . 109.5 ?
    H18A C18 H18C . . 109.5 ?
    H18B C18 H18C . . 109.5 ?
    N2 C18A H18D . . 109.5 ?
    N2 C18A H18E . . 109.5 ?
    N2 C18A H18F . . 109.5 ?
    H18D C18A H18E . . 109.5 ?
    H18D C18A H18F . . 109.5 ?
    H18E C18A H18F . . 109.5 ?
    O2 C19 H19 . . 107.3 ?
    O2 C19 C20 . . 111.65(12) ?
    O2 C19 C21 . . 111.65(12) ?
    C20 C19 H19 . . 107.3 ?
    C20 C19 C21 . . 111.40(13) ?
    C21 C19 H19 . . 107.3 ?
    C19 C20 H20A . . 109.5 ?
    C19 C20 H20B . . 109.5 ?
    C19 C20 H20C . . 109.5 ?
    H20A C20 H20B . . 109.5 ?
    H20A C20 H20C . . 109.5 ?
    H20B C20 H20C . . 109.5 ?
    C19 C21 H21A . . 109.5 ?
    C19 C21 H21B . . 109.5 ?
    C19 C21 H21C . . 109.5 ?
    H21A C21 H21B . . 109.5 ?
    H21A C21 H21C . . 109.5 ?
    H21B C21 H21C . . 109.5 ?
    O1 Li1 O5 . 7_656 96.16(10) ?
    O1 Li1 N1 . . 88.06(10) ?
    O1 Li1 C8 . 7_656 109.35(10) ?
    O1 Li1 Li6 . . 41.46(7) ?
    O1 Li1 Li4 . 7_656 50.71(7) ?
    O1 Li1 Li2 . . 102.05(10) ?
    O1 Li1 Li7 . . 88.70(9) ?
    O5 Li1 N1 7_656 . 124.63(12) ?
    O5 Li1 C8 7_656 7_656 30.44(5) ?
    O5 Li1 Li6 7_656 . 97.88(9) ?
    O5 Li1 Li4 7_656 7_656 47.70(7) ?
    O5 Li1 Li2 7_656 . 50.71(7) ?
    O5 Li1 Li7 7_656 . 98.86(9) ?
    O2 Li1 O1 . . 120.02(12) ?
    O2 Li1 O5 . 7_656 97.57(10) ?
    O2 Li1 N1 . . 127.33(12) ?
    O2 Li1 C8 . 7_656 111.50(10) ?
    O2 Li1 Li6 . . 78.84(9) ?
    O2 Li1 Li4 . 7_656 106.22(11) ?
    O2 Li1 Li2 . . 50.71(8) ?
    O2 Li1 Li7 . . 31.51(6) ?
    N1 Li1 C8 . 7_656 96.69(9) ?
    N1 Li1 Li6 . . 119.00(11) ?
    N1 Li1 Li4 . 7_656 125.00(12) ?
    N1 Li1 Li2 . . 169.02(13) ?
    N1 Li1 Li7 . . 136.48(11) ?
    C8 Li1 Li6 7_656 . 126.15(10) ?
    C8 Li1 Li7 7_656 . 125.11(9) ?
    Li6 Li1 Li7 . . 47.35(7) ?
    Li4 Li1 C8 7_656 7_656 71.54(8) ?
    Li4 Li1 Li6 7_656 . 55.26(8) ?
    Li4 Li1 Li7 7_656 . 83.86(9) ?
    Li2 Li1 C8 . 7_656 76.08(9) ?
    Li2 Li1 Li6 . . 71.92(9) ?
    Li2 Li1 Li4 . 7_656 61.03(9) ?
    Li2 Li1 Li7 . . 49.21(8) ?
    O1 Li6 O6 . . 136.07(13) ?
    O1 Li6 O3 . 7_656 104.34(11) ?
    O1 Li6 O7 . . 101.74(10) ?
    O1 Li6 Li1 . . 44.09(7) ?
    O1 Li6 Li5 . . 157.33(13) ?
    O1 Li6 Li4 . 7_656 51.18(8) ?
    O1 Li6 Li4 . . 139.52(11) ?
    O1 Li6 Li3 . 7_656 56.17(8) ?
    O1 Li6 Li2 . . 83.14(9) ?
    O1 Li6 Li2 . 7_656 118.32(12) ?
    O1 Li6 Li7 . . 118.50(12) ?
    O6 Li6 O3 . 7_656 102.40(11) ?
    O6 Li6 O7 . . 107.75(11) ?
    O6 Li6 Li1 . . 108.38(10) ?
    O6 Li6 Li5 . . 49.93(8) ?
    O6 Li6 Li4 . . 71.73(8) ?
    O6 Li6 Li4 . 7_656 151.59(13) ?
    O6 Li6 Li3 . 7_656 149.98(13) ?
    O6 Li6 Li2 . 7_656 105.53(11) ?
    O6 Li6 Li2 . . 100.11(10) ?
    O6 Li6 Li7 . . 49.26(8) ?
    O3 Li6 O7 7_656 . 98.98(10) ?
    O3 Li6 Li1 7_656 . 147.08(12) ?
    O3 Li6 Li5 7_656 . 56.81(8) ?
    O3 Li6 Li4 7_656 7_656 100.34(10) ?
    O3 Li6 Li4 7_656 . 93.21(9) ?
    O3 Li6 Li3 7_656 7_656 51.13(8) ?
    O3 Li6 Li2 7_656 . 136.91(11) ?
    O3 Li6 Li2 7_656 7_656 48.51(7) ?
    O3 Li6 Li7 7_656 . 136.86(12) ?
    O7 Li6 Li1 . . 82.71(9) ?
    O7 Li6 Li5 . . 94.23(10) ?
    O7 Li6 Li4 . 7_656 51.54(7) ?
    O7 Li6 Li4 . . 38.73(6) ?
    O7 Li6 Li3 . 7_656 92.10(10) ?
    O7 Li6 Li2 . 7_656 51.41(7) ?
    O7 Li6 Li2 . . 38.76(6) ?
    O7 Li6 Li7 . . 68.80(9) ?
    Li1 Li6 Li4 . . 107.12(9) ?
    Li1 Li6 Li2 . . 47.90(7) ?
    Li5 Li6 Li1 . . 156.11(12) ?
    Li5 Li6 Li4 . 7_656 137.96(12) ?
    Li5 Li6 Li4 . . 60.06(8) ?
    Li5 Li6 Li3 . 7_656 107.76(11) ?
    Li5 Li6 Li2 . . 118.99(11) ?
    Li5 Li6 Li2 . 7_656 60.84(9) ?
    Li5 Li6 Li7 . . 82.19(10) ?
    Li4 Li6 Li1 7_656 . 55.16(8) ?
    Li4 Li6 Li4 7_656 . 90.27(9) ?
    Li4 Li6 Li3 7_656 7_656 58.07(9) ?
    Li4 Li6 Li2 7_656 7_656 77.53(10) ?
    Li4 Li6 Li2 7_656 . 51.48(8) ?
    Li3 Li6 Li1 7_656 . 96.05(10) ?
    Li3 Li6 Li4 7_656 . 117.99(10) ?
    Li3 Li6 Li2 7_656 7_656 69.26(9) ?
    Li3 Li6 Li2 7_656 . 109.29(10) ?
    Li2 Li6 Li1 7_656 . 129.38(11) ?
    Li2 Li6 Li4 . . 60.11(7) ?
    Li2 Li6 Li4 7_656 . 51.39(8) ?
    Li2 Li6 Li2 7_656 . 90.17(9) ?
    Li7 Li6 Li1 . . 74.59(9) ?
    Li7 Li6 Li4 . . 50.77(8) ?
    Li7 Li6 Li4 . 7_656 102.33(11) ?
    Li7 Li6 Li3 . 7_656 159.40(13) ?
    Li7 Li6 Li2 . 7_656 102.16(11) ?
    Li7 Li6 Li2 . . 50.85(8) ?
    O6 Li5 O5 . . 120.97(12) ?
    O6 Li5 O3 . 7_656 97.77(10) ?
    O6 Li5 N3 . . 126.79(12) ?
    O6 Li5 C15 . 7_656 111.01(11) ?
    O6 Li5 Li6 . . 50.72(8) ?
    O6 Li5 Li4 . . 79.43(9) ?
    O6 Li5 Li2 . 7_656 106.47(11) ?
    O6 Li5 Li7 . . 31.79(6) ?
    O5 Li5 O3 . 7_656 95.91(10) ?
    O5 Li5 N3 . . 88.55(10) ?
    O5 Li5 C15 . 7_656 109.28(10) ?
    O5 Li5 Li6 . . 102.37(11) ?
    O5 Li5 Li4 . . 41.77(7) ?
    O5 Li5 Li2 . 7_656 50.66(8) ?
    O5 Li5 Li7 . . 89.32(9) ?
    O3 Li5 C15 7_656 7_656 30.36(5) ?
    O3 Li5 Li6 7_656 . 51.05(8) ?
    O3 Li5 Li4 7_656 . 98.38(9) ?
    O3 Li5 Li2 7_656 7_656 47.74(7) ?
    O3 Li5 Li7 7_656 . 99.53(9) ?
    N3 Li5 O3 . 7_656 124.10(12) ?
    N3 Li5 C15 . 7_656 96.26(9) ?
    N3 Li5 Li6 . . 168.21(13) ?
    N3 Li5 Li4 . . 119.36(11) ?
    N3 Li5 Li2 . 7_656 125.53(12) ?
    N3 Li5 Li7 . . 136.30(11) ?
    C15 Li5 Li4 7_656 . 126.71(10) ?
    C15 Li5 Li7 7_656 . 125.37(9) ?
    Li6 Li5 C15 . 7_656 76.08(9) ?
    Li6 Li5 Li4 . . 72.34(9) ?
    Li6 Li5 Li2 . 7_656 61.09(9) ?
    Li6 Li5 Li7 . . 49.52(8) ?
    Li4 Li5 Li7 . . 47.65(7) ?
    Li2 Li5 C15 7_656 7_656 71.84(9) ?
    Li2 Li5 Li4 7_656 . 55.50(8) ?
    Li2 Li5 Li7 7_656 . 84.22(9) ?
    O1 Li4 O7 7_656 . 98.61(10) ?
    O1 Li4 Li1 7_656 7_656 51.22(8) ?
    O1 Li4 Li6 7_656 7_656 48.32(7) ?
    O1 Li4 Li6 7_656 . 136.33(11) ?
    O1 Li4 Li5 7_656 . 147.41(11) ?
    O1 Li4 Li3 7_656 . 56.97(8) ?
    O1 Li4 Li2 7_656 7_656 100.16(10) ?
    O1 Li4 Li2 7_656 . 92.91(9) ?
    O1 Li4 Li7 7_656 . 136.74(12) ?
    O5 Li4 O1 . 7_656 104.42(11) ?
    O5 Li4 O4 . . 136.55(13) ?
    O5 Li4 O7 . . 101.31(10) ?
    O5 Li4 Li1 . 7_656 55.81(8) ?
    O5 Li4 Li6 . 7_656 117.89(11) ?
    O5 Li4 Li6 . . 82.99(9) ?
    O5 Li4 Li5 . . 44.47(7) ?
    O5 Li4 Li3 . . 157.77(14) ?
    O5 Li4 Li2 . . 139.03(11) ?
    O5 Li4 Li2 . 7_656 51.00(8) ?
    O5 Li4 Li7 . . 118.42(12) ?
    O4 Li4 O1 . 7_656 102.54(11) ?
    O4 Li4 O7 . . 107.59(11) ?
    O4 Li4 Li1 . 7_656 150.02(13) ?
    O4 Li4 Li6 . . 100.02(10) ?
    O4 Li4 Li6 . 7_656 105.51(11) ?
    O4 Li4 Li5 . . 108.24(10) ?
    O4 Li4 Li3 . . 49.79(8) ?
    O4 Li4 Li2 . . 71.67(8) ?
    O4 Li4 Li2 . 7_656 151.27(13) ?
    O4 Li4 Li7 . . 49.31(8) ?
    O7 Li4 Li1 . 7_656 92.35(10) ?
    O7 Li4 Li6 . 7_656 51.22(7) ?
    O7 Li4 Li6 . . 38.52(6) ?
    O7 Li4 Li5 . . 82.26(9) ?
    O7 Li4 Li3 . . 94.07(10) ?
    O7 Li4 Li2 . 7_656 51.27(7) ?
    O7 Li4 Li2 . . 38.63(6) ?
    O7 Li4 Li7 . . 68.63(9) ?
    Li1 Li4 Li6 7_656 7_656 69.57(9) ?
    Li1 Li4 Li6 7_656 . 109.36(10) ?
    Li1 Li4 Li5 7_656 . 96.22(10) ?
    Li1 Li4 Li2 7_656 . 118.21(10) ?
    Li1 Li4 Li2 7_656 7_656 58.33(9) ?
    Li6 Li4 Li6 7_656 . 89.73(9) ?
    Li6 Li4 Li5 7_656 . 128.89(11) ?
    Li6 Li4 Li2 . . 59.86(7) ?
    Li6 Li4 Li2 7_656 . 51.26(8) ?
    Li6 Li4 Li2 7_656 7_656 77.21(10) ?
    Li5 Li4 Li6 . . 47.60(7) ?
    Li5 Li4 Li2 . . 106.55(9) ?
    Li3 Li4 Li1 . 7_656 108.06(11) ?
    Li3 Li4 Li6 . 7_656 60.97(9) ?
    Li3 Li4 Li6 . . 118.61(11) ?
    Li3 Li4 Li5 . . 155.59(12) ?
    Li3 Li4 Li2 . . 59.93(8) ?
    Li3 Li4 Li2 . 7_656 137.72(12) ?
    Li3 Li4 Li7 . . 82.07(10) ?
    Li2 Li4 Li6 7_656 . 51.26(8) ?
    Li2 Li4 Li5 7_656 . 55.14(8) ?
    Li2 Li4 Li2 7_656 . 89.90(10) ?
    Li7 Li4 Li1 . 7_656 159.39(13) ?
    Li7 Li4 Li6 . 7_656 101.98(11) ?
    Li7 Li4 Li6 . . 50.70(8) ?
    Li7 Li4 Li5 . . 74.10(9) ?
    Li7 Li4 Li2 . 7_656 101.96(11) ?
    Li7 Li4 Li2 . . 50.72(8) ?
    O1 Li3 N2 7_656 . 125.00(12) ?
    O1 Li3 C4 7_656 7_656 30.15(5) ?
    O1 Li3 Li6 7_656 7_656 47.40(7) ?
    O1 Li3 Li4 7_656 . 50.80(7) ?
    O1 Li3 Li2 7_656 . 98.00(10) ?
    O1 Li3 Li7 7_656 . 99.28(9) ?
    O4 Li3 O1 . 7_656 97.86(10) ?
    O4 Li3 O3 . . 121.25(12) ?
    O4 Li3 N2 . . 126.29(13) ?
    O4 Li3 C4 . 7_656 112.92(11) ?
    O4 Li3 Li6 . 7_656 106.53(11) ?
    O4 Li3 Li4 . . 50.95(8) ?
    O4 Li3 Li2 . . 79.63(9) ?
    O4 Li3 Li7 . . 31.97(6) ?
    O3 Li3 O1 . 7_656 95.70(10) ?
    O3 Li3 N2 . . 88.05(10) ?
    O3 Li3 C4 . 7_656 106.95(10) ?
    O3 Li3 Li6 . 7_656 50.83(8) ?
    O3 Li3 Li4 . . 102.60(11) ?
    O3 Li3 Li2 . . 41.88(7) ?
    O3 Li3 Li7 . . 89.45(9) ?
    N2 Li3 C4 . 7_656 96.68(9) ?
    N2 Li3 Li6 . 7_656 125.79(12) ?
    N2 Li3 Li4 . . 168.66(13) ?
    N2 Li3 Li2 . . 118.76(11) ?
    N2 Li3 Li7 . . 135.68(11) ?
    C4 Li3 Li2 7_656 . 125.18(10) ?
    C4 Li3 Li7 7_656 . 126.16(9) ?
    Li6 Li3 C4 7_656 7_656 70.17(8) ?
    Li6 Li3 Li2 7_656 . 55.39(8) ?
    Li6 Li3 Li7 7_656 . 84.05(9) ?
    Li4 Li3 C4 . 7_656 76.63(9) ?
    Li4 Li3 Li6 . 7_656 60.96(9) ?
    Li4 Li3 Li2 . . 72.44(9) ?
    Li4 Li3 Li7 . . 49.59(8) ?
    Li2 Li3 Li7 . . 47.68(7) ?
    O5 Li2 O7 7_656 . 98.88(10) ?
    O5 Li2 Li1 7_656 . 56.39(8) ?
    O5 Li2 Li6 7_656 . 93.01(9) ?
    O5 Li2 Li6 7_656 7_656 100.47(10) ?
    O5 Li2 Li5 7_656 7_656 51.50(8) ?
    O5 Li2 Li4 7_656 . 136.79(11) ?
    O5 Li2 Li4 7_656 7_656 48.40(7) ?
    O5 Li2 Li3 7_656 . 147.60(12) ?
    O5 Li2 Li7 7_656 . 136.72(12) ?
    O3 Li2 O5 . 7_656 104.67(11) ?
    O3 Li2 O2 . . 136.40(13) ?
    O3 Li2 O7 . . 101.53(10) ?
    O3 Li2 Li1 . . 157.39(13) ?
    O3 Li2 Li6 . . 139.21(11) ?
    O3 Li2 Li6 . 7_656 51.31(8) ?
    O3 Li2 Li5 . 7_656 56.07(8) ?
    O3 Li2 Li4 . 7_656 118.28(11) ?
    O3 Li2 Li4 . . 82.92(9) ?
    O3 Li2 Li3 . . 44.30(7) ?
    O3 Li2 Li7 . . 118.26(12) ?
    O2 Li2 O5 . 7_656 102.24(11) ?
    O2 Li2 O7 . . 107.46(11) ?
    O2 Li2 Li1 . . 50.03(8) ?
    O2 Li2 Li6 . 7_656 151.18(13) ?
    O2 Li2 Li6 . . 71.54(8) ?
    O2 Li2 Li5 . 7_656 150.30(13) ?
    O2 Li2 Li4 . 7_656 105.27(11) ?
    O2 Li2 Li4 . . 99.98(10) ?
    O2 Li2 Li3 . . 108.22(11) ?
    O2 Li2 Li7 . . 49.25(8) ?
    O7 Li2 Li1 . . 94.20(10) ?
    O7 Li2 Li6 . . 38.62(6) ?
    O7 Li2 Li6 . 7_656 51.21(7) ?
    O7 Li2 Li5 . 7_656 91.99(10) ?
    O7 Li2 Li4 . . 38.71(6) ?
    O7 Li2 Li4 . 7_656 51.39(7) ?
    O7 Li2 Li3 . . 82.51(9) ?
    O7 Li2 Li7 . . 68.68(9) ?
    Li1 Li2 Li6 . 7_656 137.58(12) ?
    Li1 Li2 Li6 . . 60.18(8) ?
    Li1 Li2 Li5 . 7_656 107.72(11) ?
    Li1 Li2 Li4 . . 119.08(10) ?
    Li1 Li2 Li4 . 7_656 60.65(9) ?
    Li1 Li2 Li3 . . 156.00(12) ?
    Li1 Li2 Li7 . . 82.52(10) ?
    Li6 Li2 Li6 7_656 . 89.83(9) ?
    Li6 Li2 Li4 7_656 7_656 77.35(10) ?
    Li6 Li2 Li4 7_656 . 51.21(8) ?
    Li6 Li2 Li4 . . 60.03(7) ?
    Li6 Li2 Li3 7_656 . 55.35(8) ?
    Li5 Li2 Li6 7_656 7_656 58.07(9) ?
    Li5 Li2 Li6 7_656 . 117.91(10) ?
    Li5 Li2 Li4 7_656 7_656 69.36(9) ?
    Li5 Li2 Li4 7_656 . 109.06(10) ?
    Li5 Li2 Li3 7_656 . 96.17(10) ?
    Li4 Li2 Li6 7_656 . 51.31(8) ?
    Li4 Li2 Li4 7_656 . 90.10(9) ?
    Li4 Li2 Li3 7_656 . 129.32(11) ?
    Li3 Li2 Li6 . . 106.74(9) ?
    Li3 Li2 Li4 . . 47.63(7) ?
    Li7 Li2 Li6 . 7_656 101.94(11) ?
    Li7 Li2 Li6 . . 50.79(8) ?
    Li7 Li2 Li5 . 7_656 159.08(13) ?
    Li7 Li2 Li4 . . 50.72(8) ?
    Li7 Li2 Li4 . 7_656 102.10(11) ?
    Li7 Li2 Li3 . . 74.12(9) ?
    O6 Li7 O4 . . 120.26(13) ?
    O6 Li7 O2 . . 119.52(13) ?
    O6 Li7 O7 . . 89.09(9) ?
    O6 Li7 Li1 . . 95.27(10) ?
    O6 Li7 Li6 . . 49.77(8) ?
    O6 Li7 Li5 . . 31.66(6) ?
    O6 Li7 Li4 . . 89.89(10) ?
    O6 Li7 Li3 . . 137.83(12) ?
    O6 Li7 Li2 . . 128.13(13) ?
    O4 Li7 O7 . . 89.39(10) ?
    O4 Li7 Li1 . . 137.71(12) ?
    O4 Li7 Li6 . . 128.48(13) ?
    O4 Li7 Li5 . . 95.74(10) ?
    O4 Li7 Li4 . . 49.95(8) ?
    O4 Li7 Li3 . . 31.71(7) ?
    O4 Li7 Li2 . . 89.88(11) ?
    O2 Li7 O4 . . 120.18(12) ?
    O2 Li7 O7 . . 89.30(10) ?
    O2 Li7 Li1 . . 31.57(6) ?
    O2 Li7 Li6 . . 89.60(11) ?
    O2 Li7 Li5 . . 137.41(12) ?
    O2 Li7 Li4 . . 128.58(13) ?
    O2 Li7 Li3 . . 95.77(10) ?
    O2 Li7 Li2 . . 50.03(8) ?
    O7 Li7 Li1 . . 67.46(7) ?
    O7 Li7 Li5 . . 67.48(7) ?
    O7 Li7 Li3 . . 67.59(7) ?
    Li6 Li7 O7 . . 46.81(7) ?
    Li6 Li7 Li1 . . 58.06(8) ?
    Li6 Li7 Li5 . . 48.29(8) ?
    Li6 Li7 Li4 . . 78.52(10) ?
    Li6 Li7 Li3 . . 114.12(11) ?
    Li6 Li7 Li2 . . 78.36(10) ?
    Li5 Li7 Li1 . . 106.16(9) ?
    Li4 Li7 O7 . . 47.02(7) ?
    Li4 Li7 Li1 . . 114.19(11) ?
    Li4 Li7 Li5 . . 58.25(8) ?
    Li4 Li7 Li3 . . 48.34(8) ?
    Li3 Li7 Li1 . . 106.29(9) ?
    Li3 Li7 Li5 . . 106.42(9) ?
    Li2 Li7 O7 . . 46.93(7) ?
    Li2 Li7 Li1 . . 48.27(8) ?
    Li2 Li7 Li5 . . 114.11(11) ?
    Li2 Li7 Li4 . . 78.55(10) ?
    Li2 Li7 Li3 . . 58.20(8) ?
loop_
    _geom_torsion_atom_site_label_1
    _geom_torsion_atom_site_label_2
    _geom_torsion_atom_site_label_3
    _geom_torsion_atom_site_label_4
    _geom_torsion_site_symmetry_1
    _geom_torsion_site_symmetry_2
    _geom_torsion_site_symmetry_3
    _geom_torsion_site_symmetry_4
    _geom_torsion
    _geom_torsion_publ_flag
    O5 C8 C9 N3 . . . . -63.5(8) ?
    O5 C8 C9A N3 . . . . 54.21(19) ?
    O3 C15 C16 N2 . . . . -69.0(6) ?
    O3 C15 C16A N2 . . . . 53.89(18) ?
    N1 C3 C4 O1 . . . . -59.8(5) ?
    N1 C3A C4 O1 . . . . 54.81(19) ?
    C1 N1 C3 C4 . . . . -63.4(5) ?
    C1A N1 C3A C4 . . . . -175.25(16) ?
    C2 N1 C3 C4 . . . . 177.1(5) ?
    C2A N1 C3A C4 . . . . 65.19(19) ?
    C4 O1 Li6 O6 . . . . 53.4(2) ?
    C4 O1 Li6 O3 . . . 7_656 -72.35(16) ?
    C4 O1 Li6 O7 . . . . -174.92(11) ?
    C4 O1 Li6 Li1 . . . . 118.71(15) ?
    C4 O1 Li6 Li5 . . . . -41.0(4) ?
    C4 O1 Li6 Li4 . . . . 174.79(14) ?
    C4 O1 Li6 Li4 . . . 7_656 -164.19(15) ?
    C4 O1 Li6 Li3 . . . 7_656 -90.33(14) ?
    C4 O1 Li6 Li2 . . . 7_656 -122.63(15) ?
    C4 O1 Li6 Li2 . . . . 150.90(12) ?
    C4 O1 Li6 Li7 . . . . 112.98(16) ?
    C6 O6 Li5 O5 . . . . 158.28(17) ?
    C6 O6 Li5 O3 . . . 7_656 -100.01(18) ?
    C6 O6 Li5 N3 . . . . 44.0(3) ?
    C6 O6 Li5 C15 . . . 7_656 -71.7(2) ?
    C6 O6 Li5 Li6 . . . . -121.39(19) ?
    C6 O6 Li5 Li4 . . . . 162.86(17) ?
    C6 O6 Li5 Li2 . . . 7_656 -148.13(17) ?
    C6 O6 Li5 Li7 . . . . 164.4(2) ?
    C6 O6 Li7 O4 . . . . -123.83(17) ?
    C6 O6 Li7 O2 . . . . 58.7(2) ?
    C6 O6 Li7 O7 . . . . 147.40(13) ?
    C6 O6 Li7 Li1 . . . . 80.13(14) ?
    C6 O6 Li7 Li6 . . . . 119.43(15) ?
    C6 O6 Li7 Li5 . . . . -167.35(18) ?
    C6 O6 Li7 Li4 . . . . -165.58(13) ?
    C6 O6 Li7 Li3 . . . . -158.43(18) ?
    C6 O6 Li7 Li2 . . . . 119.12(18) ?
    C6A O6 Li5 O5 . . . . 156.7(9) ?
    C6A O6 Li5 O3 . . . 7_656 -101.6(9) ?
    C6A O6 Li5 N3 . . . . 42.3(9) ?
    C6A O6 Li5 C15 . . . 7_656 -73.3(9) ?
    C6A O6 Li5 Li6 . . . . -123.0(9) ?
    C6A O6 Li5 Li4 . . . . 161.2(9) ?
    C6A O6 Li5 Li2 . . . 7_656 -149.8(9) ?
    C6A O6 Li5 Li7 . . . . 162.8(9) ?
    C6A O6 Li7 O4 . . . . -114.1(16) ?
    C6A O6 Li7 O2 . . . . 68.5(16) ?
    C6A O6 Li7 O7 . . . . 157.2(16) ?
    C6A O6 Li7 Li1 . . . . 89.9(16) ?
    C6A O6 Li7 Li6 . . . . 129.2(16) ?
    C6A O6 Li7 Li5 . . . . -157.6(16) ?
    C6A O6 Li7 Li4 . . . . -155.8(16) ?
    C6A O6 Li7 Li3 . . . . -148.7(16) ?
    C6A O6 Li7 Li2 . . . . 128.9(16) ?
    C8 O5 Li4 O1 . . . 7_656 -72.21(17) ?
    C8 O5 Li4 O4 . . . . 54.5(3) ?
    C8 O5 Li4 O7 . . . . -174.28(11) ?
    C8 O5 Li4 Li1 . . . 7_656 -89.18(15) ?
    C8 O5 Li4 Li6 . . . 7_656 -122.37(15) ?
    C8 O5 Li4 Li6 . . . . 151.66(13) ?
    C8 O5 Li4 Li5 . . . . 119.28(16) ?
    C8 O5 Li4 Li3 . . . . -41.4(4) ?
    C8 O5 Li4 Li2 . . . 7_656 -163.71(15) ?
    C8 O5 Li4 Li2 . . . . 175.70(13) ?
    C8 O5 Li4 Li7 . . . . 114.04(16) ?
    C10 N3 C9 C8 . . . . -179.4(8) ?
    C10A N3 C9A C8 . . . . 63.89(17) ?
    C11 N3 C9 C8 . . . . -63.1(9) ?
    C11A N3 C9A C8 . . . . -175.73(14) ?
    C12 O4 Li3 O1 . . . 7_656 -98.21(14) ?
    C12 O4 Li3 O3 . . . . 160.19(12) ?
    C12 O4 Li3 N2 . . . . 46.8(2) ?
    C12 O4 Li3 C4 . . . 7_656 -71.00(16) ?
    C12 O4 Li3 Li6 . . . 7_656 -146.01(12) ?
    C12 O4 Li3 Li4 . . . . -119.23(14) ?
    C12 O4 Li3 Li2 . . . . 165.04(12) ?
    C12 O4 Li3 Li7 . . . . 166.84(18) ?
    C12 O4 Li7 O6 . . . . 57.80(18) ?
    C12 O4 Li7 O2 . . . . -124.77(14) ?
    C12 O4 Li7 O7 . . . . 146.40(9) ?
    C12 O4 Li7 Li1 . . . . -159.14(15) ?
    C12 O4 Li7 Li6 . . . . 118.36(16) ?
    C12 O4 Li7 Li5 . . . . 79.10(12) ?
    C12 O4 Li7 Li4 . . . . 118.25(12) ?
    C12 O4 Li7 Li3 . . . . -168.70(16) ?
    C12 O4 Li7 Li2 . . . . -166.67(10) ?
    C17 N2 C16 C15 . . . . -52.7(7) ?
    C17A N2 C16A C15 . . . . -177.14(15) ?
    C18 N2 C16 C15 . . . . -169.4(7) ?
    C18A N2 C16A C15 . . . . 63.08(17) ?
    C19 O2 Li7 O6 . . . . -125.50(14) ?
    C19 O2 Li7 O4 . . . . 57.06(18) ?
    C19 O2 Li7 O7 . . . . 145.95(9) ?
    C19 O2 Li7 Li1 . . . . -169.46(15) ?
    C19 O2 Li7 Li6 . . . . -167.24(10) ?
    C19 O2 Li7 Li5 . . . . -159.46(15) ?
    C19 O2 Li7 Li4 . . . . 117.83(15) ?
    C19 O2 Li7 Li3 . . . . 78.56(11) ?
    C19 O2 Li7 Li2 . . . . 117.68(12) ?
    Li1 O1 C4 C3 . . . . 25.0(3) ?
    Li1 O1 C4 C3A . . . . -28.82(17) ?
    Li1 O1 Li6 O6 . . . . -65.27(19) ?
    Li1 O1 Li6 O3 . . . 7_656 168.95(11) ?
    Li1 O1 Li6 O7 . . . . 66.37(11) ?
    Li1 O1 Li6 Li5 . . . . -159.7(3) ?
    Li1 O1 Li6 Li4 . . . 7_656 77.10(10) ?
    Li1 O1 Li6 Li4 . . . . 56.08(17) ?
    Li1 O1 Li6 Li3 . . . 7_656 150.96(10) ?
    Li1 O1 Li6 Li2 . . . . 32.19(9) ?
    Li1 O1 Li6 Li2 . . . 7_656 118.66(13) ?
    Li1 O1 Li6 Li7 . . . . -5.73(14) ?
    Li1 O5 C8 C9 7_656 . . . -162.6(5) ?
    Li1 O5 C8 C9A 7_656 . . . 139.78(13) ?
    Li1 O5 Li4 O1 7_656 . . 7_656 16.96(10) ?
    Li1 O5 Li4 O4 7_656 . . . 143.7(2) ?
    Li1 O5 Li4 O7 7_656 . . . -85.11(10) ?
    Li1 O5 Li4 Li6 7_656 . . . -119.16(9) ?
    Li1 O5 Li4 Li6 7_656 . . 7_656 -33.19(12) ?
    Li1 O5 Li4 Li5 7_656 . . . -151.54(10) ?
    Li1 O5 Li4 Li3 7_656 . . . 47.8(3) ?
    Li1 O5 Li4 Li2 7_656 . . . -95.13(17) ?
    Li1 O5 Li4 Li2 7_656 . . 7_656 -74.54(9) ?
    Li1 O5 Li4 Li7 7_656 . . . -156.78(14) ?
    Li1 O2 C19 C20 . . . . 34.14(19) ?
    Li1 O2 C19 C21 . . . . -91.31(16) ?
    Li1 O2 Li7 O6 . . . . 43.96(19) ?
    Li1 O2 Li7 O4 . . . . -133.48(14) ?
    Li1 O2 Li7 O7 . . . . -44.59(12) ?
    Li1 O2 Li7 Li6 . . . . 2.22(14) ?
    Li1 O2 Li7 Li5 . . . . 10.0(2) ?
    Li1 O2 Li7 Li4 . . . . -72.71(18) ?
    Li1 O2 Li7 Li3 . . . . -111.98(11) ?
    Li1 O2 Li7 Li2 . . . . -72.86(12) ?
    Li1 N1 C3 C4 . . . . 53.0(4) ?
    Li1 N1 C3A C4 . . . . -44.25(16) ?
    Li6 O1 C4 C3 . . . . -88.5(3) ?
    Li6 O1 C4 C3A . . . . -142.36(15) ?
    Li6 O6 C6 C5 . . . . -70.5(3) ?
    Li6 O6 C6 C7 . . . . 167.76(16) ?
    Li6 O6 C6A C5A . . . . 12(5) ?
    Li6 O6 C6A C7 . . . . 152.8(9) ?
    Li6 O6 Li5 O5 . . . . -80.33(14) ?
    Li6 O6 Li5 O3 . . . 7_656 21.38(10) ?
    Li6 O6 Li5 N3 . . . . 165.34(16) ?
    Li6 O6 Li5 C15 . . . 7_656 49.68(11) ?
    Li6 O6 Li5 Li4 . . . . -75.75(9) ?
    Li6 O6 Li5 Li2 . . . 7_656 -26.74(11) ?
    Li6 O6 Li5 Li7 . . . . -74.19(12) ?
    Li6 O6 Li7 O4 . . . . 116.74(16) ?
    Li6 O6 Li7 O2 . . . . -60.70(15) ?
    Li6 O6 Li7 O7 . . . . 27.98(8) ?
    Li6 O6 Li7 Li1 . . . . -39.29(9) ?
    Li6 O6 Li7 Li5 . . . . 73.23(12) ?
    Li6 O6 Li7 Li4 . . . . 74.99(10) ?
    Li6 O6 Li7 Li3 . . . . 82.14(18) ?
    Li6 O6 Li7 Li2 . . . . -0.31(15) ?
    Li6 O3 C15 C16 7_656 . . . 128.4(4) ?
    Li6 O3 C15 C16A 7_656 . . . 68.3(2) ?
    Li5 O6 C6 C5 . . . . 32.4(3) ?
    Li5 O6 C6 C7 . . . . -89.3(3) ?
    Li5 O6 C6A C5A . . . . 101(4) ?
    Li5 O6 C6A C7 . . . . -118.0(16) ?
    Li5 O6 Li7 O4 . . . . 43.52(19) ?
    Li5 O6 Li7 O2 . . . . -133.93(14) ?
    Li5 O6 Li7 O7 . . . . -45.25(12) ?
    Li5 O6 Li7 Li1 . . . . -112.52(11) ?
    Li5 O6 Li7 Li6 . . . . -73.23(12) ?
    Li5 O6 Li7 Li4 . . . . 1.76(14) ?
    Li5 O6 Li7 Li3 . . . . 8.9(2) ?
    Li5 O6 Li7 Li2 . . . . -73.54(18) ?
    Li5 O5 C8 C9 . . . . 31.5(5) ?
    Li5 O5 C8 C9A . . . . -26.04(16) ?
    Li5 O5 Li4 O1 . . . 7_656 168.51(11) ?
    Li5 O5 Li4 O4 . . . . -64.8(2) ?
    Li5 O5 Li4 O7 . . . . 66.44(11) ?
    Li5 O5 Li4 Li1 . . . 7_656 151.54(10) ?
    Li5 O5 Li4 Li6 . . . 7_656 118.35(13) ?
    Li5 O5 Li4 Li6 . . . . 32.38(9) ?
    Li5 O5 Li4 Li3 . . . . -160.6(3) ?
    Li5 O5 Li4 Li2 . . . 7_656 77.01(10) ?
    Li5 O5 Li4 Li2 . . . . 56.41(17) ?
    Li5 O5 Li4 Li7 . . . . -5.24(14) ?
    Li5 O3 C15 C16 7_656 . . . -159.0(4) ?
    Li5 O3 C15 C16A 7_656 . . . 141.01(13) ?
    Li5 N3 C9 C8 . . . . 53.9(7) ?
    Li5 N3 C9A C8 . . . . -46.40(15) ?
    Li4 O1 C4 C3 7_656 . . . 118.8(3) ?
    Li4 O1 C4 C3A 7_656 . . . 65.0(2) ?
    Li4 O1 Li6 O6 7_656 . . . -142.38(19) ?
    Li4 O1 Li6 O3 7_656 . . 7_656 91.84(11) ?
    Li4 O1 Li6 O7 7_656 . . . -10.73(10) ?
    Li4 O1 Li6 Li1 7_656 . . . -77.10(10) ?
    Li4 O1 Li6 Li5 7_656 . . . 123.2(3) ?
    Li4 O1 Li6 Li4 7_656 . . . -21.02(18) ?
    Li4 O1 Li6 Li3 7_656 . . 7_656 73.86(9) ?
    Li4 O1 Li6 Li2 7_656 . . . -44.91(8) ?
    Li4 O1 Li6 Li2 7_656 . . 7_656 41.56(13) ?
    Li4 O1 Li6 Li7 7_656 . . . -82.83(13) ?
    Li4 O5 C8 C9 . . . . -82.8(5) ?
    Li4 O5 C8 C9A . . . . -140.37(15) ?
    Li4 O4 C12 C13 . . . . 173.15(12) ?
    Li4 O4 C12 C14 . . . . -63.38(17) ?
    Li4 O4 Li3 O1 . . . 7_656 21.02(10) ?
    Li4 O4 Li3 O3 . . . . -80.58(14) ?
    Li4 O4 Li3 N2 . . . . 166.08(16) ?
    Li4 O4 Li3 C4 . . . 7_656 48.23(11) ?
    Li4 O4 Li3 Li6 . . . 7_656 -26.78(11) ?
    Li4 O4 Li3 Li2 . . . . -75.73(9) ?
    Li4 O4 Li3 Li7 . . . . -73.93(12) ?
    Li4 O4 Li7 O6 . . . . -60.45(15) ?
    Li4 O4 Li7 O2 . . . . 116.98(16) ?
    Li4 O4 Li7 O7 . . . . 28.15(8) ?
    Li4 O4 Li7 Li1 . . . . 82.61(17) ?
    Li4 O4 Li7 Li6 . . . . 0.11(15) ?
    Li4 O4 Li7 Li5 . . . . -39.15(9) ?
    Li4 O4 Li7 Li3 . . . . 73.05(12) ?
    Li4 O4 Li7 Li2 . . . . 75.08(10) ?
    Li3 O1 C4 C3 7_656 . . . -168.6(3) ?
    Li3 O1 C4 C3A 7_656 . . . 137.50(14) ?
    Li3 O1 Li6 O6 7_656 . . . 143.8(2) ?
    Li3 O1 Li6 O3 7_656 . . 7_656 17.99(10) ?
    Li3 O1 Li6 O7 7_656 . . . -84.59(10) ?
    Li3 O1 Li6 Li1 7_656 . . . -150.96(10) ?
    Li3 O1 Li6 Li5 7_656 . . . 49.3(3) ?
    Li3 O1 Li6 Li4 7_656 . . . -94.88(17) ?
    Li3 O1 Li6 Li4 7_656 . . 7_656 -73.86(9) ?
    Li3 O1 Li6 Li2 7_656 . . 7_656 -32.30(12) ?
    Li3 O1 Li6 Li2 7_656 . . . -118.77(9) ?
    Li3 O1 Li6 Li7 7_656 . . . -156.69(14) ?
    Li3 O4 C12 C13 . . . . -86.86(16) ?
    Li3 O4 C12 C14 . . . . 36.61(19) ?
    Li3 O4 Li7 O6 . . . . -133.50(14) ?
    Li3 O4 Li7 O2 . . . . 43.93(19) ?
    Li3 O4 Li7 O7 . . . . -44.90(12) ?
    Li3 O4 Li7 Li1 . . . . 9.6(2) ?
    Li3 O4 Li7 Li6 . . . . -72.93(18) ?
    Li3 O4 Li7 Li5 . . . . -112.20(11) ?
    Li3 O4 Li7 Li4 . . . . -73.05(12) ?
    Li3 O4 Li7 Li2 . . . . 2.03(14) ?
    Li3 O3 C15 C16 . . . . 36.1(4) ?
    Li3 O3 C15 C16A . . . . -23.97(16) ?
    Li3 N2 C16 C15 . . . . 57.1(5) ?
    Li3 N2 C16A C15 . . . . -47.50(15) ?
    Li2 O5 C8 C9 7_656 . . . 123.5(5) ?
    Li2 O5 C8 C9A 7_656 . . . 65.9(2) ?
    Li2 O5 Li4 O1 7_656 . . 7_656 91.50(11) ?
    Li2 O5 Li4 O4 7_656 . . . -141.8(2) ?
    Li2 O5 Li4 O7 7_656 . . . -10.57(9) ?
    Li2 O5 Li4 Li1 7_656 . . 7_656 74.54(9) ?
    Li2 O5 Li4 Li6 7_656 . . 7_656 41.34(13) ?
    Li2 O5 Li4 Li6 7_656 . . . -44.62(8) ?
    Li2 O5 Li4 Li5 7_656 . . . -77.01(10) ?
    Li2 O5 Li4 Li3 7_656 . . . 122.4(3) ?
    Li2 O5 Li4 Li2 7_656 . . . -20.59(18) ?
    Li2 O5 Li4 Li7 7_656 . . . -82.25(13) ?
    Li2 O3 C15 C16 . . . . -79.7(4) ?
    Li2 O3 C15 C16A . . . . -139.73(15) ?
    Li2 O2 C19 C20 . . . . -65.70(17) ?
    Li2 O2 C19 C21 . . . . 168.85(12) ?
    Li2 O2 Li7 O6 . . . . 116.82(16) ?
    Li2 O2 Li7 O4 . . . . -60.62(15) ?
    Li2 O2 Li7 O7 . . . . 28.27(8) ?
    Li2 O2 Li7 Li1 . . . . 72.86(12) ?
    Li2 O2 Li7 Li6 . . . . 75.08(10) ?
    Li2 O2 Li7 Li5 . . . . 82.86(17) ?
    Li2 O2 Li7 Li4 . . . . 0.15(15) ?
    Li2 O2 Li7 Li3 . . . . -39.12(9) ?
    Li7 O6 C6 C5 . . . . -162.5(3) ?
    Li7 O6 C6 C7 . . . . 75.7(2) ?
    Li7 O6 C6A C5A . . . . -100(3) ?
    Li7 O6 C6A C7 . . . . 41(3) ?
    Li7 O6 Li5 O5 . . . . -6.14(19) ?
    Li7 O6 Li5 O3 . . . 7_656 95.57(12) ?
    Li7 O6 Li5 N3 . . . . -120.46(15) ?
    Li7 O6 Li5 C15 . . . 7_656 123.87(12) ?
    Li7 O6 Li5 Li6 . . . . 74.19(12) ?
    Li7 O6 Li5 Li4 . . . . -1.56(12) ?
    Li7 O6 Li5 Li2 . . . 7_656 47.45(15) ?
    Li7 O4 C12 C13 . . . . 80.21(15) ?
    Li7 O4 C12 C14 . . . . -156.32(14) ?
    Li7 O4 Li3 O1 . . . 7_656 94.95(12) ?
    Li7 O4 Li3 O3 . . . . -6.65(18) ?
    Li7 O4 Li3 N2 . . . . -119.99(15) ?
    Li7 O4 Li3 C4 . . . 7_656 122.16(12) ?
    Li7 O4 Li3 Li6 . . . 7_656 47.16(15) ?
    Li7 O4 Li3 Li4 . . . . 73.93(12) ?
    Li7 O4 Li3 Li2 . . . . -1.80(12) ?
    Li7 O2 C19 C20 . . . . -157.92(13) ?
    Li7 O2 C19 C21 . . . . 76.63(15) ?
_shelx_space_group_comment
;
The symmetry employed for this shelxl refinement is uniquely defined
by the following loop, which should always be used as a source of
symmetry information in preference to the above space-group names.
They are only intended as comments.
;
_shelx_estimated_absorpt_T_min     0.984
_shelx_estimated_absorpt_T_max     0.994
_shelx_hkl_file
;
   4   0   0   59.79    1.60
   4   0   0   57.69    1.50
   4   0   0   57.69    1.50
   4   0   0   58.39    1.40
  -4   0   0   57.69    1.60
  -4   0   0   59.49    1.50
  -4   0   0   57.39    1.40
  -6   0   0 9475.95  221.88
   6   0   0 9999.00  221.88
  -8   0   0    6.30    0.80
   8   0   0    9.30    0.70
  -8   0   0    6.80    0.60
   8   0   0    4.90    0.70
  -8   0   0   10.50    0.90
  10   0   0  147.89    3.90
  10   0   0  146.69    3.90
 -10   0   0  150.68    3.60
  10   0   0  149.29    3.50
 -10   0   0  155.48    3.90
 -10   0   0  150.88    3.60
  10   0   0  149.69    3.70
 -12   0   0  465.15   10.80
  12   0   0  477.65   11.00
 -12   0   0  483.85   10.90
  12   0   0  475.05   11.20
  12   0   0  449.86   10.80
 -12   0   0  486.15   11.20
  12   0   0  482.25   11.30
  12   0   0  470.05   10.80
  14   0   0  162.38    4.40
 -14   0   0  162.88    4.40
 -14   0   0  163.68    3.90
 -14   0   0  159.28    3.90
  14   0   0  161.38    4.10
  14   0   0  164.18    3.80
  14   0   0  163.28    4.40
  14   0   0  160.58    3.80
  14   0   0  157.88    4.50
  16   0   0   57.39    2.00
 -16   0   0   56.29    2.30
  16   0   0   56.39    2.40
  16   0   0   59.39    2.40
  16   0   0   56.29    2.40
 -16   0   0   58.09    1.60
 -16   0   0   60.09    1.70
  16   0   0   54.49    1.50
  16   0   0   57.09    1.50
  18   0   0   50.99    1.60
 -18   0   0   62.59    1.70
  18   0   0   64.39    2.10
  18   0   0   54.79    1.60
 -18   0   0   59.69    1.70
  18   0   0   60.29    2.60
  20   0   0   53.09    2.70
 -20   0   0   52.29    1.50
  20   0   0   50.39    2.70
  20   0   0   42.90    1.40
  20   0   0   48.20    2.00
  20   0   0   40.60    2.70
  20   0   0   45.60    1.40
 -20   0   0   45.20    1.40
  22   0   0   78.89    2.30
  22   0   0   93.89    3.50
  22   0   0   79.19    2.30
  22   0   0   88.09    3.60
  22   0   0   95.39    3.70
  22   0   0   79.69    3.20
  22   0   0   81.09    3.60
  24   0   0  241.18    7.30
  24   0   0  250.27    6.50
  24   0   0  252.57    7.10
  24   0   0  257.37    7.00
  24   0   0  246.88    6.00
  26   0   0   26.00    1.90
  26   0   0   25.60    2.40
  26   0   0   26.50    2.20
  26   0   0   22.90    1.40
  26   0   0   28.70    2.80
  26   0   0   27.70    2.60
  28   0   0    9.20    2.10
  28   0   0   13.80    2.60
  28   0   0   12.60    2.50
  28   0   0    8.50    1.00
  28   0   0    7.70    2.40
  28   0   0   10.20    1.70
  30   0   0    3.40    2.70
  30   0   0    4.50    1.00
  30   0   0    6.60    2.80
  30   0   0    6.00    1.90
  30   0   0    3.50    2.20
  30   0   0    4.10    2.50
  32   0   0   13.40    3.20
  32   0   0   17.40    3.50
  32   0   0   16.90    2.60
  32   0   0   15.70    2.80
  34   0   0   30.50    4.40
  34   0   0   19.80    4.20
   3  -1   0    3.70    0.40
   3  -1   0    3.50    0.40
   3  -1   0    4.70    0.20
   3  -1   0    4.60    0.40
  -3  -1   0    4.70    0.30
   3   1   0    4.20    0.40
  -3   1   0    4.20    0.20
  -3   1   0    4.30    0.30
   3   1   0    4.20    0.40
  -3   1   0    4.50    0.20
  -3   1   0    4.80    0.40
  -3   1   0    3.70    0.40
   5  -1   0   74.59    2.10
  -5  -1   0   74.19    2.00
   5  -1   0   75.29    2.00
   5  -1   0   77.89    1.90
   5  -1   0   77.89    1.80
   5  -1   0   77.79    1.90
  -5   1   0   76.29    2.10
   5   1   0   75.89    1.90
   5   1   0   77.59    2.10
  -5   1   0   80.29    2.00
   5   1   0   77.09    2.00
  -5   1   0   78.89    2.20
  -5   1   0   74.39    1.80
   5   1   0   75.89    2.00
   7  -1   0  141.69    3.40
   7  -1   0  146.19    3.50
  -7  -1   0  146.19    3.40
   7  -1   0  143.39    3.70
  -7  -1   0  147.99    3.40
   7  -1   0  151.48    3.40
   7  -1   0  146.79    3.70
  -7   1   0  152.18    3.80
   7   1   0  147.89    3.70
  -7   1   0  149.29    3.60
   7   1   0  149.69    3.60
  -7   1   0  148.89    3.70
   7   1   0  148.19    3.70
   7   1   0  146.19    3.70
   9  -1   0   11.80    1.00
   9  -1   0   11.60    0.50
  -9  -1   0   11.70    0.50
   9  -1   0   10.80    0.70
   9  -1   0   11.30    1.10
   9  -1   0   10.50    0.50
  -9  -1   0   10.80    0.50
   9   1   0   10.70    0.80
   9   1   0   10.50    0.80
  -9   1   0   10.30    0.80
  -9   1   0   10.00    1.00
  -9   1   0   10.80    0.90
   9   1   0   12.50    1.00
   9   1   0   13.80    1.10
 -11  -1   0   32.30    1.00
  11  -1   0   30.50    1.60
  11  -1   0   32.20    1.70
  11  -1   0   34.00    1.00
  11  -1   0   31.50    1.00
  11  -1   0   31.40    1.30
  11  -1   0   34.30    1.10
 -11  -1   0   32.10    0.90
  11   1   0   32.50    1.30
 -11   1   0   32.60    1.30
 -11   1   0   32.30    1.60
  11   1   0   33.90    1.50
  11   1   0   29.90    1.60
 -11   1   0   30.40    1.90
  11   1   0   33.00    1.60
  13  -1   0   98.79    2.50
  13  -1   0   99.39    3.20
  13  -1   0  100.59    3.00
  13  -1   0  104.09    2.50
 -13  -1   0   97.49    2.40
  13  -1   0  101.99    2.80
 -13  -1   0   99.39    2.40
  13   1   0   99.69    2.80
 -13   1   0   99.69    2.60
 -13   1   0  102.79    2.70
 -13   1   0  100.59    3.00
  13   1   0   99.49    3.00
  13   1   0  106.69    3.10
  13   1   0  100.79    3.10
 -15  -1   0   55.39    1.50
  15  -1   0   57.69    1.60
  15  -1   0   58.49    1.60
  15  -1   0   57.69    2.30
 -15  -1   0   57.19    1.50
  15  -1   0   57.49    2.40
  15  -1   0   54.59    1.90
 -15   1   0   57.19    1.70
  15   1   0   56.89    2.30
  15   1   0   58.49    2.00
  15   1   0   54.99    2.30
 -15   1   0   56.19    1.80
  15   1   0   58.89    2.30
 -15   1   0   57.69    2.30
  17  -1   0   68.89    1.90
  17  -1   0   73.69    2.80
  17  -1   0   70.89    2.80
  17  -1   0   71.29    2.30
  17  -1   0   70.09    2.80
  17  -1   0   71.49    1.90
 -17   1   0   71.19    2.10
  17   1   0   70.29    1.80
  17   1   0   73.89    2.70
  17   1   0   74.69    2.30
  17   1   0   69.19    2.80
 -17   1   0   67.79    2.00
  17   1   0   69.59    1.80
 -17   1   0   71.59    2.60
  17   1   0   64.19    2.70
  19  -1   0   30.20    2.30
  19  -1   0   26.80    1.10
  19  -1   0   27.30    2.30
  19  -1   0   29.20    1.60
  19  -1   0   27.70    1.10
  19  -1   0   25.80    2.30
 -19   1   0   25.50    2.00
 -19   1   0   25.70    1.30
 -19   1   0   25.50    1.20
  19   1   0   30.00    2.20
  19   1   0   26.40    1.00
  19   1   0   28.40    2.20
  19   1   0   28.30    0.90
  19   1   0   27.20    2.20
  19   1   0   25.80    1.60
  19   1   0   29.10    2.30
  21  -1   0    8.20    1.60
  21  -1   0    8.20    0.70
  21  -1   0    8.90    0.70
  21  -1   0    8.10    1.70
  21  -1   0    8.90    1.10
  21  -1   0    8.80    1.80
 -21   1   0    7.60    0.70
  21   1   0    8.90    1.40
  21   1   0    8.30    0.80
  21   1   0    9.20    1.40
  21   1   0    7.80    0.80
  21   1   0    8.70    1.10
  21   1   0    6.60    1.50
 -21   1   0   10.50    0.90
  21   1   0    6.70    1.60
  23  -1   0    0.10    0.60
  23  -1   0    0.50    1.80
  23  -1   0   -1.20    1.70
  23  -1   0   -2.20    1.60
  23   1   0   -0.30    1.60
  23   1   0   -0.70    0.50
  23   1   0    2.50    1.70
  23   1   0   -2.30    1.00
  23   1   0   -1.80    1.40
  23   1   0    1.80    1.70
 -23   1   0    0.30    0.60
 -23   1   0   -0.50    0.60
  25  -1   0    9.70    1.40
  25  -1   0    9.40    2.10
  25  -1   0   11.50    2.00
  25  -1   0   10.40    2.20
  25  -1   0    9.60    0.90
  25  -1   0    9.70    1.90
  25   1   0    7.50    2.10
  25   1   0    8.60    0.70
  25   1   0   10.40    1.80
  25   1   0    7.90    2.50
  25   1   0    7.40    1.90
  25   1   0   11.00    1.50
  27  -1   0    4.10    0.90
  27  -1   0    2.40    2.30
  27  -1   0    4.20    2.10
  27  -1   0    5.00    2.00
  27  -1   0    2.60    2.40
  27  -1   0    5.20    1.40
  27   1   0    3.20    2.20
  27   1   0    4.30    1.90
  27   1   0    4.20    0.70
  27   1   0    2.60    1.50
  27   1   0    4.40    2.10
  27   1   0    3.00    2.20
  29  -1   0    4.10    2.50
  29  -1   0    2.60    2.60
  29  -1   0    3.60    2.20
  29  -1   0    3.70    1.70
  29  -1   0    5.00    2.40
  29  -1   0    1.70    1.00
  29   1   0    1.30    2.40
  29   1   0    7.70    2.50
  29   1   0    2.70    1.70
  29   1   0    1.10    2.60
  29   1   0    2.30    0.90
  29   1   0    2.70    2.10
  31  -1   0    3.50    2.00
  31  -1   0   -0.10    2.80
  31  -1   0   -1.80    2.20
  31  -1   0    1.50    3.00
  31   1   0    6.40    3.10
  31   1   0   -2.80    2.20
  31   1   0   -1.70    2.60
  31   1   0   -0.80    2.00
  33  -1   0    0.70    3.40
  33  -1   0    0.90    3.60
  33  -1   0    1.60    2.30
  33   1   0    1.80    2.70
  33   1   0   -0.40    3.80
  33   1   0   -4.00    2.20
  33   1   0   -0.30    3.20
  35   1   0    1.70    3.90
  -2   2   0  226.08    5.40
  -4  -2   0  845.02   19.30
  -4   2   0  855.61   19.30
  -4   2   0  842.62   19.30
  -4   2   0  845.12   19.30
   6  -2   0  331.67    7.80
   6  -2   0  348.97    7.90
   6  -2   0  346.87    7.80
  -6  -2   0  336.37    7.90
   6  -2   0  337.97    7.90
   6  -2   0  336.77    8.00
   6  -2   0  340.87    8.00
   6   2   0  341.27    7.90
  -6   2   0  340.67    8.00
   6   2   0  339.37    7.90
  -6   2   0  321.37    7.80
  -6   2   0  343.67    7.90
  -6   2   0  335.07    7.70
  -6   2   0  349.27    8.00
   6   2   0  335.57    7.90
   6   2   0  344.67    7.90
   8  -2   0    1.70    0.40
   8  -2   0    2.40    0.60
   8  -2   0    2.30    0.30
   8  -2   0    1.50    0.70
   8  -2   0    1.50    0.30
  -8  -2   0    2.50    0.50
   8   2   0    2.20    0.60
  -8   2   0    1.50    0.20
  -8   2   0    1.70    0.20
  -8   2   0    1.50    0.60
  -8   2   0    1.60    0.80
   8   2   0    1.40    0.50
   8   2   0    1.90    0.50
   8   2   0    1.70    0.60
  -8   2   0    2.20    0.60
   8   2   0    1.90    0.60
  10  -2   0  110.49    2.70
  10  -2   0  109.19    2.60
  10  -2   0  108.09    2.60
  10  -2   0  105.99    3.10
  10  -2   0  105.89    3.00
 -10   2   0  106.09    3.20
 -10   2   0  103.49    3.00
  10   2   0  103.99    2.90
  10   2   0  106.39    3.00
  10   2   0  103.99    2.90
  10   2   0  105.09    2.80
 -10   2   0  107.39    2.90
  10   2   0  105.99    3.00
  12  -2   0  147.09    4.00
  12  -2   0  151.78    3.80
  12  -2   0  151.28    3.60
  12  -2   0  150.08    3.70
  12  -2   0  149.39    3.60
  12  -2   0  146.59    4.10
 -12   2   0  149.99    4.30
  12   2   0  144.89    3.90
  12   2   0  147.89    4.00
  12   2   0  143.39    4.00
 -12   2   0  152.08    4.00
  12   2   0  149.39    3.80
  12   2   0  142.19    4.00
 -12   2   0  151.18    3.90
  14  -2   0   13.90    1.10
  14  -2   0   13.20    1.20
  14  -2   0   13.90    0.80
  14  -2   0   14.00    0.80
  14  -2   0   15.20    1.30
  14   2   0   14.10    1.20
  14   2   0   11.80    1.10
  14   2   0   12.10    1.10
 -14   2   0   17.10    1.60
 -14   2   0   13.70    1.20
 -14   2   0   14.00    1.50
  14   2   0   14.70    1.20
  14   2   0   11.90    1.10
  16  -2   0    9.60    0.80
  16  -2   0   10.30    0.80
  16  -2   0    9.40    1.20
  16  -2   0   11.80    1.40
  16  -2   0    9.60    0.90
 -16   2   0   10.10    1.00
  16   2   0    8.00    1.10
  16   2   0    8.80    1.10
 -16   2   0   10.00    1.10
  16   2   0    9.60    1.20
  16   2   0    8.60    1.20
  16   2   0    9.50    0.90
  18  -2   0   -0.20    0.50
  18  -2   0    1.00    1.20
  18  -2   0   -0.20    0.70
  18  -2   0    0.50    0.50
  18  -2   0    0.80    1.30
 -18   2   0   -0.50    0.50
  18   2   0   -0.60    1.20
  18   2   0    0.60    1.20
  18   2   0   -0.10    0.80
 -18   2   0    0.60    1.00
  18   2   0    0.40    1.00
 -18   2   0    0.10    0.80
  18   2   0   -0.50    1.10
  20  -2   0   41.90    2.70
  20  -2   0   42.80    1.90
  20  -2   0   40.80    2.60
  20  -2   0   47.30    1.50
  20  -2   0   41.30    2.70
  20  -2   0   41.40    1.50
  20   2   0   40.50    2.00
 -20   2   0   43.10    2.40
  20   2   0   43.60    1.20
  20   2   0   46.30    2.50
 -20   2   0   46.90    1.90
  20   2   0   47.20    2.60
 -20   2   0   39.70    1.60
  20   2   0   38.40    2.40
  20   2   0   43.60    2.60
  20   2   0   43.00    1.20
  22  -2   0   31.90    1.90
  22  -2   0   30.40    2.80
  22  -2   0   30.50    1.40
  22  -2   0   33.70    2.80
  22  -2   0   30.80    2.80
 -22   2   0   29.30    1.40
  22   2   0   34.30    2.10
 -22   2   0   32.00    2.50
  22   2   0   36.30    2.80
  22   2   0   31.00    1.10
  22   2   0   30.90    1.10
  22   2   0   32.50    2.70
  22   2   0   29.60    2.70
  22   2   0   31.30    2.60
 -22   2   0   29.60    1.70
  24  -2   0  221.08    6.60
  24  -2   0  223.88    6.80
  24  -2   0  228.98    6.80
  24  -2   0  223.18    6.00
  24  -2   0  223.98    5.60
  24   2   0  220.88    5.30
  24   2   0  221.98    6.40
 -24   2   0  224.88    5.60
  24   2   0  224.48    6.60
  24   2   0  233.68    6.10
  24   2   0  229.48    6.60
 -24   2   0  226.88    5.50
  24   2   0  231.98    6.70
  26  -2   0    6.90    0.90
  26  -2   0    6.80    1.40
  26  -2   0    8.20    2.30
  26  -2   0    4.80    2.20
  26  -2   0    7.70    2.00
  26   2   0    6.00    0.60
 -26   2   0    4.80    0.80
  26   2   0    7.30    1.40
 -26   2   0    6.40    0.80
  26   2   0    7.40    1.80
  26   2   0    7.90    2.30
  26   2   0    7.00    2.20
  26   2   0    5.30    1.90
  28  -2   0    2.20    2.00
  28  -2   0    1.40    2.40
  28  -2   0   -0.30    0.90
  28  -2   0    0.40    2.20
  28  -2   0    0.90    2.40
  28  -2   0    0.50    1.50
  28   2   0    1.20    2.20
  28   2   0    0.70    2.40
  28   2   0    2.10    2.40
  28   2   0    0.80    2.00
  28   2   0    0.90    0.70
  28   2   0   -0.50    1.70
  30  -2   0    8.40    1.30
  30  -2   0   12.80    2.70
  30  -2   0    8.40    2.90
  30  -2   0   15.20    3.20
  30  -2   0   16.60    3.00
  30  -2   0   12.50    1.90
  30   2   0    9.60    2.20
  30   2   0   10.80    2.30
  30   2   0   11.80    2.90
  30   2   0   11.30    2.60
  30   2   0   13.40    2.60
  32  -2   0    0.30    2.80
  32  -2   0    3.20    3.40
  32  -2   0    2.70    3.50
  32  -2   0    1.60    2.10
  32  -2   0    0.90    2.50
  32   2   0    4.40    3.00
  32   2   0   -0.90    2.40
  32   2   0   -0.70    2.60
  32   2   0    2.60    2.60
  32   2   0   -1.30    2.90
  34  -2   0   15.50    4.30
  34   2   0   25.90    4.00
  34   2   0   17.40    4.10
   1  -3   0   15.80    0.60
   1  -3   0   18.00    0.60
  -1  -3   0   16.60    0.70
  -1  -3   0   18.40    0.70
  -1  -3   0   18.60    0.60
  -1  -3   0   18.00    0.80
   1  -3   0   18.50    0.90
  -1  -3   0   18.30    0.60
   1  -3   0   15.70    0.70
  -1  -3   0   18.10    0.70
   1  -3   0   18.50    0.80
  -1   3   0   18.10    0.70
   1   3   0   16.90    1.00
   1   3   0   14.10    0.60
   1   3   0   17.20    0.60
  -1   3   0   17.30    0.70
   1   3   0   18.10    0.70
   1   3   0   17.30    0.60
  -1   3   0   17.10    0.80
  -1   3   0   18.70    0.60
  -1   3   0   18.60    0.60
   3  -3   0  167.38    3.90
  -3  -3   0  164.48    3.90
   3  -3   0  161.28    3.90
   3  -3   0  161.78    4.00
   3  -3   0  167.38    4.00
   3  -3   0  163.18    4.00
  -3  -3   0  163.38    3.90
  -3  -3   0  164.58    4.00
   3  -3   0  170.58    4.00
  -3  -3   0  163.28    3.90
   3  -3   0  167.78    4.00
  -3   3   0  170.28    4.10
   3   3   0  165.98    3.90
   3   3   0  165.58    3.90
  -3   3   0  169.48    4.00
   3   3   0  165.28    3.90
   3   3   0  162.98    3.90
  -3   3   0  163.78    4.00
  -3   3   0  170.38    4.00
  -3   3   0  166.88    3.90
  -3   3   0  166.38    4.00
  -3   3   0  164.28    3.90
  -5  -3   0  140.09    3.40
  -5  -3   0  142.69    3.30
   5  -3   0  140.49    3.40
   5  -3   0  138.99    3.50
   5  -3   0  139.19    3.30
   5  -3   0  144.19    3.50
  -5  -3   0  141.39    3.50
   5  -3   0  141.09    3.50
   5  -3   0  139.69    3.50
  -5  -3   0  119.59    3.40
   5  -3   0  147.39    3.60
  -5  -3   0  141.59    3.40
   5   3   0  142.09    3.30
  -5   3   0  145.49    3.60
   5   3   0  144.89    3.30
   5   3   0  141.09    3.40
  -5   3   0  143.49    3.60
   5   3   0  142.19    3.40
   5   3   0  144.59    3.50
  -5   3   0  141.39    3.40
  -5   3   0  141.59    3.30
  -5   3   0  142.89    3.60
  -5   3   0  143.39    3.50
   7  -3   0 1068.69   24.30
   7  -3   0 1063.09   24.20
  -7  -3   0 1058.89   24.20
   7  -3   0 1080.69   24.20
   7  -3   0 1087.49   24.30
  -7   3   0 1104.19   24.30
   7   3   0 1040.50   24.20
   7   3   0 1066.49   24.20
  -7   3   0 1059.79   24.30
  -7   3   0  967.90   24.30
  -7   3   0 1080.09   24.30
   9  -3   0   38.10    1.60
   9  -3   0   38.30    1.20
  -9  -3   0   34.10    1.40
   9  -3   0   40.30    1.70
   9  -3   0   40.00    1.30
   9  -3   0   39.80    1.20
  -9   3   0   37.40    1.10
  -9   3   0   38.00    1.50
  -9   3   0   38.00    1.10
  -9   3   0   37.00    1.60
   9   3   0   36.70    1.50
   9   3   0   37.70    1.40
  -9   3   0   37.70    1.80
   9   3   0   39.10    1.40
   9   3   0   38.80    1.50
   9   3   0   39.30    1.50
  11  -3   0    1.90    0.40
  11  -3   0    1.80    0.60
 -11  -3   0    1.40    0.70
  11  -3   0    1.00    0.40
  11  -3   0    0.90    0.80
  11  -3   0    1.40    0.90
  11   3   0    1.50    0.70
 -11   3   0    1.10    0.80
  11   3   0    2.40    0.70
  11   3   0    0.50    0.70
  11   3   0    1.10    0.80
 -11   3   0    1.10    1.00
 -11   3   0    1.10    0.80
  11   3   0    1.80    0.80
  13  -3   0   59.99    2.30
  13  -3   0   61.69    1.90
  13  -3   0   57.99    2.40
  13  -3   0   62.29    1.70
  13  -3   0   61.49    1.70
  13   3   0   59.49    2.00
  13   3   0   61.49    2.20
 -13   3   0   61.69    2.60
  13   3   0   60.19    2.20
 -13   3   0   57.89    2.30
 -13   3   0   59.99    2.10
  13   3   0   63.69    2.30
  13   3   0   61.59    2.20
  15  -3   0    2.10    0.50
  15  -3   0    2.10    0.50
  15  -3   0    2.70    1.20
  15  -3   0    1.70    1.00
  15  -3   0    2.30    0.50
  15  -3   0    1.80    0.70
  15   3   0    0.70    0.90
  15   3   0    1.70    0.90
 -15   3   0    2.60    1.30
  15   3   0    2.10    1.00
 -15   3   0    0.60    0.80
 -15   3   0    0.10    0.40
  15   3   0    2.00    0.80
 -15   3   0    1.70    0.90
  15   3   0    1.00    0.90
  17  -3   0  196.68    5.30
  17  -3   0  190.88    4.70
  17  -3   0  196.58    4.90
  17  -3   0  194.88    4.70
  17  -3   0  192.18    5.40
  17   3   0  190.28    5.30
  17   3   0  192.88    5.30
  17   3   0  189.88    5.20
  17   3   0  192.08    5.20
 -17   3   0  198.78    5.00
  17   3   0  195.18    5.00
 -17   3   0  195.28    5.30
  19  -3   0   -0.10    0.60
  19  -3   0    0.20    1.20
  19  -3   0    0.20    0.80
  19  -3   0    0.60    0.60
  19  -3   0    1.50    1.40
  19   3   0    0.30    0.90
 -19   3   0    1.60    0.90
  19   3   0   -1.40    1.10
  19   3   0    0.20    1.20
  19   3   0    1.00    1.10
  19   3   0   -0.10    1.20
 -19   3   0    0.30    1.10
  21  -3   0    6.90    1.00
  21  -3   0    7.40    1.80
  21  -3   0    6.40    1.50
  21  -3   0    8.00    1.80
  21  -3   0    6.40    0.70
  21  -3   0    6.40    0.70
 -21   3   0    7.60    1.50
 -21   3   0    4.90    0.80
  21   3   0    5.70    1.10
  21   3   0    5.80    1.50
  21   3   0    5.50    1.40
  21   3   0    7.50    1.50
  21   3   0    6.20    1.60
 -21   3   0    5.00    1.00
  23  -3   0   28.60    2.40
  23  -3   0   31.60    2.90
  23  -3   0   30.00    2.00
  23  -3   0   29.80    1.50
  23  -3   0   34.30    2.60
  23   3   0   36.30    3.00
 -23   3   0   33.20    1.50
  23   3   0   29.10    1.00
 -23   3   0   31.30    2.20
  23   3   0   29.90    1.00
  23   3   0   32.10    2.80
 -23   3   0   26.70    2.30
  23   3   0   30.00    2.70
  23   3   0   32.20    2.20
  23   3   0   30.10    2.90
  25  -3   0   16.50    2.40
  25  -3   0   17.70    2.40
  25  -3   0   20.60    1.50
  25  -3   0   21.30    2.20
  25  -3   0   18.10    1.50
 -25   3   0   16.20    1.30
  25   3   0   16.50    2.00
  25   3   0   18.60    2.10
  25   3   0   20.20    2.40
  25   3   0   17.00    0.90
  25   3   0   21.20    2.20
 -25   3   0   18.10    1.40
  25   3   0   19.80    1.70
  27  -3   0   19.70    2.70
  27  -3   0   20.30    1.70
  27  -3   0   26.00    2.50
  27  -3   0   23.70    1.80
  27  -3   0   21.70    2.80
 -27   3   0   20.20    1.60
  27   3   0   23.40    2.60
  27   3   0   19.90    1.10
  27   3   0   20.90    2.30
 -27   3   0   21.60    1.40
  27   3   0   21.80    2.50
  27   3   0   23.70    2.00
  27   3   0   19.30    2.70
  29  -3   0   17.70    2.90
  29  -3   0   18.90    3.00
  29  -3   0   19.50    1.50
  29  -3   0   22.10    2.60
  29  -3   0   21.40    1.90
  29  -3   0   17.20    2.60
  29   3   0   15.70    1.30
  29   3   0   21.30    2.80
  29   3   0   18.10    2.20
  29   3   0   20.10    3.10
  29   3   0   18.70    2.60
  29   3   0   16.70    2.80
  31  -3   0    1.80    2.70
  31  -3   0   -0.90    1.90
  31  -3   0    3.50    2.60
  31  -3   0    0.00    3.00
  31  -3   0    0.40    2.90
  31  -3   0   -0.20    2.30
  31   3   0   -1.70    2.50
  31   3   0    5.40    3.10
  31   3   0   -2.80    2.10
  31   3   0   -1.00    2.20
  33  -3   0    1.50    2.40
  33  -3   0   -6.10    3.60
  33  -3   0    7.50    3.90
  33   3   0    2.30    2.40
  33   3   0   -0.30    3.00
  33   3   0    0.70    3.60
  35   3   0    0.50    3.90
  35   3   0    2.40    4.70
   0  -4   0  935.11   21.40
   0   4   0  937.51   21.40
   2  -4   0 1891.01   49.80
   2   4   0 1814.02   48.00
  -2   4   0 1973.00   50.19
  -4  -4   0  850.81   19.20
   4  -4   0  848.22   19.40
  -4  -4   0  834.12   19.30
   4  -4   0  852.11   19.40
   4  -4   0  861.81   19.40
  -4  -4   0  856.51   19.30
   4  -4   0  856.81   19.40
   4  -4   0  832.72   19.30
   4  -4   0  824.02   19.20
  -4   4   0  862.31   19.40
   4   4   0  844.12   19.30
  -4   4   0  836.62   19.40
   4   4   0  854.01   19.30
  -4   4   0  856.31   19.50
  -4   4   0  844.22   19.40
  -4   4   0  856.71   19.40
   4   4   0  827.72   19.30
   6  -4   0  115.19    2.80
  -6  -4   0  114.09    3.00
   6  -4   0  114.69    3.00
  -6  -4   0  113.19    2.70
   6  -4   0  111.49    3.10
   6  -4   0  115.49    3.10
  -6  -4   0  116.59    2.90
   6  -4   0  121.09    3.10
   6  -4   0  112.79    3.00
  -6  -4   0  112.09    2.90
   6  -4   0  114.99    2.80
  -6   4   0  111.79    3.10
  -6   4   0  117.09    3.00
  -6   4   0  114.59    2.80
   6   4   0  115.19    2.70
   6   4   0  118.09    3.00
  -6   4   0  115.49    2.80
   6   4   0  111.99    2.90
   6   4   0  115.69    2.80
  -6   4   0  117.19    3.10
   6   4   0  112.79    2.90
  -6   4   0  111.29    3.10
   8  -4   0    7.90    0.60
   8  -4   0    8.40    0.90
   8  -4   0    9.40    0.90
  -8  -4   0    6.90    0.80
   8  -4   0    7.00    0.70
  -8  -4   0    9.80    0.90
   8  -4   0    7.40    0.80
  -8  -4   0    8.80    0.80
   8  -4   0    7.50    0.80
   8  -4   0    8.70    0.70
  -8  -4   0    8.50    0.50
  -8   4   0    8.80    0.70
   8   4   0    8.60    0.40
  -8   4   0    7.60    0.90
  -8   4   0    9.80    0.90
   8   4   0    8.30    0.70
   8   4   0    7.60    0.50
  -8   4   0    7.70    0.80
   8   4   0    8.80    0.70
  -8   4   0    7.30    0.60
   8   4   0    7.00    0.70
   8   4   0    8.20    0.70
  -8   4   0   10.80    1.00
  10  -4   0   69.29    2.10
  10  -4   0   71.49    2.30
  10  -4   0   72.39    1.90
  10  -4   0   67.99    2.40
  10  -4   0   69.29    1.90
 -10  -4   0   69.29    2.20
 -10   4   0   67.49    1.80
 -10   4   0   69.99    2.50
  10   4   0   69.19    2.10
 -10   4   0   71.59    1.90
 -10   4   0   69.19    2.30
  10   4   0   71.99    2.20
  10   4   0   71.79    2.20
  10   4   0   71.19    2.20
 -10   4   0   70.79    2.40
 -10   4   0   70.39    2.20
  12  -4   0   85.19    2.30
  12  -4   0   85.19    2.90
 -12  -4   0   81.29    2.60
  12  -4   0   85.69    2.80
  12  -4   0   88.39    2.50
  12  -4   0   84.09    2.30
  12   4   0   84.69    2.60
 -12   4   0   82.79    2.50
  12   4   0   84.09    2.60
  12   4   0   85.49    2.70
 -12   4   0   83.29    2.10
 -12   4   0   87.39    3.10
 -12   4   0   88.79    2.70
  12   4   0   84.19    2.60
 -12   4   0   83.79    2.10
  12   4   0   84.09    2.50
 -12   4   0   85.39    2.70
  14  -4   0  176.48    4.40
  14  -4   0  187.28    4.40
  14  -4   0  184.18    4.50
  14  -4   0  179.28    4.90
  14  -4   0  175.58    4.90
  14   4   0  178.38    4.70
  14   4   0  177.38    4.70
 -14   4   0  162.28    4.90
  14   4   0  181.48    4.70
  14   4   0  186.28    4.60
 -14   4   0  178.58    5.10
 -14   4   0  181.08    4.90
  14   4   0  182.58    4.80
 -14   4   0  181.38    4.70
  16  -4   0   77.49    2.20
  16  -4   0   75.99    3.00
  16  -4   0   77.59    2.30
  16  -4   0   73.19    2.80
  16  -4   0   75.49    2.30
  16  -4   0   78.29    2.10
 -16   4   0   71.79    3.10
  16   4   0   74.69    2.70
  16   4   0   71.79    2.60
 -16   4   0   77.69    2.60
  16   4   0   74.09    2.80
 -16   4   0   70.99    2.40
  16   4   0   73.99    2.70
 -16   4   0   77.59    2.80
  16   4   0   77.19    2.40
  18  -4   0   95.19    3.50
  18  -4   0  102.59    2.80
  18  -4   0  100.69    2.80
  18  -4   0  104.29    3.60
  18  -4   0  101.49    3.00
  18   4   0  105.19    3.40
  18   4   0  101.19    3.10
  18   4   0  101.79    3.40
 -18   4   0  106.99    3.50
 -18   4   0  102.69    3.20
  18   4   0  105.19    3.40
  18   4   0  103.79    3.50
  20  -4   0    0.00    1.30
  20  -4   0    2.30    1.50
  20  -4   0    0.30    0.80
  20  -4   0    0.30    0.60
  20  -4   0    0.80    0.60
  20   4   0   -0.30    1.00
  20   4   0    2.10    1.30
  20   4   0   -0.10    1.30
  20   4   0   -0.60    1.10
 -20   4   0    0.80    1.30
  20   4   0   -0.70    1.20
 -20   4   0   -0.40    1.00
  22  -4   0    1.50    0.70
  22  -4   0    2.00    3.00
  22  -4   0    1.70    1.50
  22  -4   0   -0.50    0.90
  22   4   0    1.00    1.40
  22   4   0   -0.20    1.40
 -22   4   0    0.20    1.40
  22   4   0   -0.20    1.10
  22   4   0    1.20    1.40
 -22   4   0    0.80    1.20
  22   4   0    1.10    1.50
  24  -4   0   62.29    2.20
  24  -4   0   58.89    3.50
  24  -4   0   64.09    2.60
  24  -4   0   65.79    3.70
  24  -4   0   65.29    3.80
  24   4   0   67.89    3.70
 -24   4   0   59.89    2.30
 -24   4   0   61.29    2.70
  24   4   0   62.19    3.40
  24   4   0   71.59    3.70
  24   4   0   61.39    3.20
  24   4   0   69.39    2.90
  26  -4   0   15.60    1.50
  26  -4   0    9.60    2.10
  26  -4   0   11.00    1.10
  26  -4   0   13.90    2.50
  26  -4   0   14.80    2.50
  26   4   0    9.50    2.00
  26   4   0   13.10    1.90
 -26   4   0   11.20    1.50
  26   4   0   11.30    2.40
 -26   4   0   12.60    1.10
 -26   4   0   10.20    2.20
  26   4   0   12.10    2.20
  26   4   0   13.60    1.80
  28  -4   0    0.10    2.00
  28  -4   0    2.00    1.50
  28  -4   0    3.70    2.50
  28  -4   0    0.20    2.40
  28  -4   0    5.30    2.60
  28  -4   0    1.00    1.10
  28   4   0    0.00    1.80
  28   4   0   -0.40    2.20
  28   4   0    0.40    2.10
  28   4   0   -0.40    0.60
 -28   4   0   -0.20    1.30
 -28   4   0   -3.20    1.00
  28   4   0   -0.80    2.30
  28   4   0    4.60    2.60
  30  -4   0   -1.10    3.00
  30  -4   0    2.10    2.40
  30  -4   0   -1.70    2.40
  30  -4   0    1.40    2.90
  30  -4   0    0.40    2.80
  30  -4   0    1.10    2.30
  30  -4   0    1.90    1.70
  30   4   0    0.20    2.90
  30   4   0    0.10    2.10
  30   4   0    0.50    2.40
  30   4   0   -5.10    2.10
  30   4   0    1.70    2.50
  32  -4   0    1.80    3.30
  32  -4   0    5.20    3.50
  32  -4   0    7.60    2.80
  32  -4   0    0.40    2.70
  32   4   0    1.70    2.50
  32   4   0    2.20    2.80
  32   4   0   10.30    3.30
  32   4   0   -2.30    2.60
  32   4   0    4.30    3.30
  34   4   0   -0.20    3.50
  34   4   0    9.80    4.20
  -1  -5   0  982.60   22.70
   1  -5   0  996.10   22.70
   1  -5   0  987.80   22.70
  -1  -5   0  992.10   22.70
  -1  -5   0  957.80   22.60
   1  -5   0 1012.70   22.70
  -1   5   0  994.30   22.70
  -1   5   0  982.40   22.60
  -1   5   0 1007.40   22.70
   1   5   0  999.80   22.70
  -1   5   0 1008.50   22.70
   3  -5   0 3590.04   88.09
   3   5   0 3417.96   85.29
  -3   5   0 3461.45   87.99
  -5  -5   0   -0.20    0.20
   7  -5   0  254.67    6.20
   7  -5   0  254.47    6.10
   7  -5   0  251.67    6.20
  -7  -5   0  256.57    6.20
   7  -5   0  255.87    6.10
   7  -5   0  252.07    6.00
   7  -5   0  252.97    6.20
  -7  -5   0  256.37    6.00
   7  -5   0  252.77    5.90
  -7  -5   0  250.37    6.10
  -7  -5   0  259.87    5.90
  -7   5   0  256.47    6.20
  -7   5   0  247.78    6.30
  -7   5   0  249.38    6.20
  -7   5   0  251.47    6.00
   7   5   0  248.78    6.00
   7   5   0  253.87    6.10
  -7   5   0  247.58    6.20
  -7   5   0  253.77    5.90
   7   5   0  251.87    5.90
   7   5   0  253.27    6.00
   7   5   0  251.67    5.90
   9  -5   0   10.70    1.00
   9  -5   0   10.10    0.90
   9  -5   0   11.20    1.00
   9  -5   0   11.90    1.10
  -9  -5   0   10.20    0.90
   9  -5   0   10.10    0.80
  -9  -5   0   12.20    0.90
   9  -5   0    9.60    1.00
   9  -5   0   10.70    0.90
  -9  -5   0    9.00    0.70
  -9  -5   0   11.00    1.00
   9   5   0   10.50    1.00
  -9   5   0   11.10    0.80
  -9   5   0   12.20    1.00
   9   5   0    9.80    0.60
   9   5   0   12.50    1.10
   9   5   0    8.00    0.70
  -9   5   0   10.20    0.90
  -9   5   0   11.30    1.10
   9   5   0    8.20    0.80
   9   5   0   11.20    0.90
  -9   5   0   10.20    0.80
  -9   5   0    8.20    1.00
  11  -5   0   33.80    1.80
  11  -5   0   35.50    1.50
  11  -5   0   36.00    1.90
  11  -5   0   35.00    1.30
  11  -5   0   34.90    1.70
 -11  -5   0   33.10    1.60
  11  -5   0   33.60    1.20
  11   5   0   32.90    1.50
 -11   5   0   34.10    1.90
 -11   5   0   31.30    1.90
  11   5   0   34.80    1.60
 -11   5   0   35.80    2.10
  11   5   0   33.60    1.50
 -11   5   0   33.00    1.20
 -11   5   0   34.10    1.60
  11   5   0   32.30    1.60
 -11   5   0   35.80    1.20
  13  -5   0   25.40    1.20
  13  -5   0   25.30    1.60
  13  -5   0   27.50    1.40
  13  -5   0   24.00    1.80
  13  -5   0   26.10    1.10
  13  -5   0   25.00    1.80
 -13  -5   0   22.60    1.60
 -13   5   0   25.10    1.70
 -13   5   0   22.80    2.10
 -13   5   0   24.80    1.00
 -13   5   0   25.60    1.50
  13   5   0   27.30    1.50
  13   5   0   28.90    1.70
 -13   5   0   26.50    1.00
  13   5   0   26.10    1.60
  13   5   0   25.40    1.40
 -13   5   0   27.60    1.70
  13   5   0   25.70    1.60
  15  -5   0    3.40    0.70
  15  -5   0    3.00    0.60
  15  -5   0    3.60    1.20
  15  -5   0    3.50    0.60
  15   5   0    4.10    1.00
 -15   5   0    4.60    1.00
  15   5   0    3.90    0.90
  15   5   0    3.30    0.80
  15   5   0    3.50    1.00
  15   5   0    3.90    1.00
 -15   5   0    2.80    1.00
 -15   5   0    3.10    1.30
 -15   5   0    2.10    1.00
  17  -5   0   15.80    1.10
  17  -5   0   14.10    1.60
  17  -5   0   15.30    1.10
  17  -5   0   15.00    1.50
  17  -5   0   15.50    1.20
  17   5   0   16.90    1.50
  17   5   0   14.80    1.30
 -17   5   0   15.00    1.30
 -17   5   0   14.70    1.80
 -17   5   0   16.50    1.40
  17   5   0   15.10    1.30
  17   5   0   14.80    1.40
  17   5   0   17.00    1.40
 -17   5   0   13.00    1.40
  19  -5   0  305.37    7.40
  19  -5   0  303.27    7.30
  19  -5   0  311.77    7.50
  19  -5   0  300.17    8.00
  19  -5   0  300.77    8.10
 -19   5   0  322.27    8.00
  19   5   0  312.87    7.90
  19   5   0  299.07    7.70
  19   5   0  296.57    7.70
  19   5   0  316.97    7.90
  19   5   0  307.37    8.00
 -19   5   0  306.07    7.80
  21  -5   0   51.79    3.10
  21  -5   0   43.00    1.80
  21  -5   0   41.10    2.90
  21  -5   0   42.40    2.00
  21   5   0   41.90    2.30
 -21   5   0   41.40    2.80
  21   5   0   41.30    2.60
  21   5   0   47.30    2.60
  21   5   0   47.50    2.80
 -21   5   0   41.80    2.30
  21   5   0   36.90    2.80
  23  -5   0    8.00    1.90
  23  -5   0    5.40    1.60
  23  -5   0    5.40    0.90
  23  -5   0    7.90    1.20
  23  -5   0    9.00    1.90
  23   5   0    6.30    1.60
 -23   5   0    6.10    1.50
  23   5   0    8.30    1.40
  23   5   0    8.70    1.80
  23   5   0    7.60    1.60
  23   5   0    8.50    1.90
  25  -5   0    5.10    1.00
  25  -5   0    3.90    2.10
  25  -5   0    5.90    1.80
  25  -5   0    3.80    2.00
  25  -5   0    7.10    2.20
 -25   5   0    7.20    1.60
  25   5   0    4.80    2.10
 -25   5   0    3.90    1.90
  25   5   0    4.40    1.70
  25   5   0    4.60    1.80
  25   5   0    5.60    1.50
  25   5   0    6.70    2.00
 -25   5   0    8.90    1.10
  27  -5   0    0.80    1.10
  27  -5   0    3.70    2.00
  27  -5   0    1.50    2.20
  27  -5   0    1.40    2.30
  27  -5   0    1.80    2.20
  27  -5   0    1.50    1.30
  27   5   0    1.30    2.40
  27   5   0    1.90    2.00
 -27   5   0   -2.20    1.90
  27   5   0    3.30    1.90
 -27   5   0    3.70    1.50
  27   5   0    4.00    1.70
  29  -5   0    2.20    1.60
  29  -5   0    2.20    2.10
  29  -5   0   -0.50    1.40
  29  -5   0    2.30    2.80
  29  -5   0    1.90    2.70
  29   5   0    0.90    2.40
  29   5   0    2.70    2.10
  29   5   0    2.10    2.70
  29   5   0    0.60    2.00
 -29   5   0    1.00    1.50
  29   5   0    1.00    2.50
  31  -5   0    0.30    3.10
  31  -5   0    7.80    2.50
  31  -5   0    2.40    2.60
  31  -5   0    5.30    3.30
  31  -5   0   -0.20    2.70
  31  -5   0    3.70    2.00
  31   5   0    1.40    3.10
  31   5   0    6.70    2.60
  31   5   0    1.60    2.30
  31   5   0    2.30    2.70
  31   5   0   -2.80    3.00
  33   5   0   -0.40    2.20
  33   5   0   -0.50    3.40
  33   5   0    4.80    2.90
  35   5   0    7.80    4.60
   0  -6   0   80.99    2.30
   0  -6   0   83.69    2.20
   0  -6   0   85.09    2.50
   0  -6   0   88.79    2.20
   0   6   0   79.69    2.20
   0   6   0   81.49    2.50
   0   6   0   85.99    2.30
   0   6   0   87.09    2.40
   0   6   0   85.19    2.20
   0   6   0   84.69    2.50
   0   6   0   85.69    2.20
   2  -6   0  190.38    4.60
  -2  -6   0  179.38    4.70
   2  -6   0  189.88    4.70
  -2  -6   0  184.98    4.50
  -2  -6   0  183.98    4.70
   2  -6   0  185.38    4.50
  -2  -6   0  185.38    4.60
  -2  -6   0  185.88    4.40
   2  -6   0  189.58    4.70
   2  -6   0  191.38    4.70
  -2  -6   0  186.18    4.60
   2  -6   0  190.58    4.50
  -2   6   0  181.88    4.60
   2   6   0  186.38    4.50
  -2   6   0  182.38    4.50
  -2   6   0  188.88    4.70
   2   6   0  184.88    4.40
   2   6   0  184.68    4.80
  -2   6   0  185.58    4.40
   2   6   0  185.18    4.60
  -2   6   0  192.48    4.70
  -2   6   0  187.08    4.50
  -2   6   0  181.78    4.70
   2   6   0  183.78    4.60
   2   6   0  197.08    4.70
   4  -6   0  162.68    4.30
   4  -6   0  163.88    4.20
  -4  -6   0  160.98    4.10
   4  -6   0  182.88    4.30
   4  -6   0  165.88    4.30
  -4  -6   0  157.58    4.20
   4  -6   0  172.78    4.20
  -4  -6   0  166.58    4.20
  -4  -6   0  166.08    4.10
  -4  -6   0  166.08    4.10
   4  -6   0  170.08    4.10
  -4   6   0  170.58    4.10
   4   6   0  168.78    4.10
  -4   6   0  166.78    4.20
  -4   6   0  170.48    4.20
   4   6   0  160.08    4.00
  -4   6   0  170.18    4.40
   4   6   0  163.38    4.20
   4   6   0  165.68    4.20
  -4   6   0  168.28    4.20
  -4   6   0  173.78    4.30
   4   6   0  167.98    4.20
  -4   6   0  174.08    4.00
   4   6   0  162.78    4.10
   6  -6   0   26.10    1.30
  -6  -6   0   26.40    1.10
  -6  -6   0   27.80    1.20
   6  -6   0   26.40    1.50
   6  -6   0   25.00    1.30
   6  -6   0   27.10    1.40
   6  -6   0   26.20    1.40
   6  -6   0   26.00    1.10
  -6  -6   0   25.80    1.00
   6  -6   0   25.30    1.00
  -6  -6   0   28.40    1.30
   6   6   0   24.80    1.30
   6   6   0   26.70    1.20
  -6   6   0   30.40    1.50
  -6   6   0   27.60    1.40
  -6   6   0   26.60    1.50
   6   6   0   26.80    1.10
   6   6   0   29.80    1.20
  -6   6   0   27.60    1.40
  -6   6   0   26.60    1.10
  -6   6   0   28.10    1.10
  -6   6   0   27.20    1.50
   6   6   0   27.00    1.30
   8  -6   0  205.78    5.30
   8  -6   0  207.48    5.20
  -8  -6   0  211.18    5.00
  -8  -6   0  209.68    4.90
   8  -6   0  209.08    5.30
   8  -6   0  209.18    5.20
   8  -6   0  210.58    5.00
   8  -6   0  207.08    5.00
   8  -6   0  207.88    5.30
  -8  -6   0  201.68    5.10
  -8  -6   0  215.78    5.30
   8   6   0  203.68    5.10
  -8   6   0  204.48    5.30
   8   6   0  208.38    5.20
  -8   6   0  207.88    5.30
  -8   6   0  199.78    5.00
   8   6   0  213.78    5.00
   8   6   0  207.88    4.90
  -8   6   0  205.98    5.40
   8   6   0  215.18    5.10
  -8   6   0  213.58    5.40
  -8   6   0  210.98    5.00
  10  -6   0  776.22   17.60
 -10  -6   0  765.62   17.60
  10  -6   0  781.62   17.80
  10  -6   0  784.72   17.70
 -10  -6   0  775.62   17.70
 -10  -6   0  785.32   17.80
  10  -6   0  767.92   17.80
  10  -6   0  778.72   17.80
  10  -6   0  750.02   17.50
  10  -6   0  766.92   17.90
 -10   6   0  792.02   18.00
  10   6   0  758.02   17.60
 -10   6   0  772.92   17.90
  10   6   0  645.64   17.50
  10   6   0  760.32   17.60
  10   6   0  772.92   17.70
  10   6   0  766.42   17.40
 -10   6   0  786.32   17.90
 -10   6   0  747.73   17.50
  10   6   0  767.62   17.70
 -10   6   0  756.12   17.50
 -10   6   0  770.12   17.80
  12  -6   0    8.10    1.20
  12  -6   0    9.90    0.90
  12  -6   0    9.20    0.90
  12  -6   0    8.30    1.00
  12  -6   0    8.80    1.10
  12  -6   0    9.00    0.70
 -12  -6   0    8.60    1.00
 -12   6   0   10.80    1.40
 -12   6   0    9.90    1.20
 -12   6   0    8.80    1.00
 -12   6   0   10.10    0.80
  12   6   0   12.50    1.20
  12   6   0   11.10    1.00
 -12   6   0   11.20    0.90
  12   6   0   10.30    1.00
  12   6   0    9.20    0.90
 -12   6   0    9.90    1.10
  14  -6   0   71.09    2.80
  14  -6   0   73.09    2.50
  14  -6   0   72.59    2.30
  14  -6   0   71.09    2.10
 -14  -6   0   70.39    2.50
  14  -6   0   70.99    2.10
  14  -6   0   68.69    2.70
  14   6   0   75.49    2.30
 -14   6   0   72.69    3.00
 -14   6   0   69.59    2.00
 -14   6   0   72.39    2.40
 -14   6   0   70.19    1.90
 -14   6   0   68.89    2.60
  14   6   0   70.89    2.50
 -14   6   0   72.69    2.60
  14   6   0   70.39    2.50
  14   6   0   68.29    2.30
  14   6   0   72.59    2.60
  16  -6   0    3.30    0.90
  16  -6   0    3.80    0.60
  16  -6   0    3.00    1.30
  16  -6   0    4.20    1.30
  16  -6   0    3.40    0.70
  16  -6   0    4.20    1.00
 -16   6   0    3.90    1.10
  16   6   0    3.80    1.10
 -16   6   0    2.20    1.00
 -16   6   0    3.10    0.40
  16   6   0    2.80    1.10
  16   6   0    4.10    0.90
  16   6   0    3.80    1.00
  16   6   0    3.80    0.90
 -16   6   0    3.70    0.50
 -16   6   0    3.10    1.20
  18  -6   0   19.20    1.40
  18  -6   0   15.90    1.40
  18  -6   0   12.70    1.60
  18  -6   0   13.30    1.20
  18  -6   0   17.50    1.30
  18  -6   0   14.60    1.70
  18   6   0   12.90    1.50
 -18   6   0   14.30    1.30
 -18   6   0   11.20    1.70
  18   6   0   14.80    1.60
 -18   6   0   12.90    1.50
  18   6   0   14.10    1.30
 -18   6   0   13.10    1.40
  18   6   0   12.40    1.50
  18   6   0   13.90    1.40
  20  -6   0    2.60    1.30
  20  -6   0    4.60    1.70
  20  -6   0    3.50    1.50
  20  -6   0    3.10    0.80
  20  -6   0    2.80    0.90
  20   6   0    4.30    1.40
  20   6   0    2.70    1.40
  20   6   0    3.00    1.30
  20   6   0    3.00    1.30
 -20   6   0    1.60    1.20
 -20   6   0   -0.10    1.50
  20   6   0    2.70    1.00
 -20   6   0    3.10    1.20
  22  -6   0   10.90    1.20
  22  -6   0   10.60    1.00
  22  -6   0   11.20    1.70
  22  -6   0    8.90    1.80
  22  -6   0    8.40    2.00
 -22   6   0   12.10    1.60
  22   6   0    8.50    1.30
  22   6   0    7.80    1.80
  22   6   0    9.40    1.60
  22   6   0   10.80    1.50
  22   6   0   11.10    1.80
 -22   6   0   11.10    1.90
 -22   6   0   10.90    2.30
  24  -6   0  120.69    3.70
  24  -6   0  126.59    4.40
  24  -6   0  118.99    4.80
  24  -6   0  124.89    3.60
  24  -6   0  118.39    4.70
  24   6   0  120.29    4.00
  24   6   0  122.29    4.70
 -24   6   0  115.69    4.20
  24   6   0  117.49    4.60
  24   6   0  120.29    4.30
 -24   6   0  121.49    4.80
  24   6   0  117.79    4.20
  26  -6   0   -0.50    2.30
  26  -6   0    3.00    2.30
  26  -6   0    1.80    2.00
  26  -6   0    2.50    1.80
  26  -6   0    1.80    2.10
  26  -6   0    3.50    1.30
 -26   6   0   -1.80    1.90
  26   6   0    6.40    2.30
  26   6   0    2.30    1.60
  26   6   0    0.50    2.10
  26   6   0    2.70    1.80
 -26   6   0    4.90    1.80
  26   6   0    7.50    1.90
  28  -6   0   -0.90    1.30
  28  -6   0   -0.30    1.90
  28  -6   0    2.60    2.60
  28  -6   0   -0.60    1.40
  28  -6   0    2.20    2.70
  28  -6   0    1.30    2.30
  28   6   0    1.00    2.40
  28   6   0   -1.10    1.80
  28   6   0   -1.00    2.00
 -28   6   0   -0.50    2.40
  28   6   0    2.20    2.60
  28   6   0    2.20    1.90
 -28   6   0   -0.20    1.70
  30  -6   0    6.00    1.80
  30  -6   0    2.80    3.30
  30  -6   0    6.80    2.70
  30  -6   0    7.30    2.50
  30  -6   0    5.00    3.00
  30  -6   0    6.30    1.60
  30   6   0    6.50    2.50
  30   6   0    3.50    2.50
  30   6   0   11.50    3.10
  30   6   0    3.70    2.30
  32  -6   0    9.30    3.60
  32  -6   0    5.20    3.70
  32  -6   0    6.60    3.10
  32   6   0    9.40    2.70
  32   6   0    1.90    2.50
  32   6   0   -3.50    3.10
  32   6   0    9.00    3.00
  34   6   0   -0.40    4.00
  34   6   0    3.70    3.40
  -1  -7   0    7.60    0.60
   1  -7   0    9.10    0.80
   1  -7   0    8.30    0.70
   1  -7   0    7.60    0.90
  -1  -7   0    9.30    0.90
  -1  -7   0    8.20    1.00
   1  -7   0    6.80    0.60
   1  -7   0    7.00    0.60
  -1  -7   0    9.00    1.10
  -1  -7   0    7.90    0.70
  -1  -7   0    8.00    0.70
   1   7   0    8.90    0.80
  -1   7   0    8.80    0.90
   1   7   0    8.20    0.70
  -1   7   0    9.30    0.80
  -1   7   0    9.10    0.70
   1   7   0    7.90    0.70
  -1   7   0    9.50    1.10
  -1   7   0    7.90    0.80
   1   7   0    8.60    0.70
  -1   7   0    8.00    0.70
   1   7   0    8.70    0.80
   1   7   0    7.60    0.90
  -1   7   0    8.50    0.70
  -3  -7   0   62.89    1.90
  -3  -7   0   60.99    1.80
  -3  -7   0   60.49    1.90
  -3  -7   0   58.59    2.00
   3  -7   0   61.79    2.00
   3  -7   0   60.59    1.90
  -3  -7   0   58.99    2.00
  -3  -7   0   62.49    1.70
   3  -7   0   60.19    1.90
   3  -7   0   60.39    1.80
   3  -7   0   57.19    2.10
   3  -7   0   61.79    2.10
   3   7   0   63.49    1.90
  -3   7   0   61.09    1.80
  -3   7   0   61.79    1.70
   3   7   0   58.09    1.90
  -3   7   0   62.09    2.00
  -3   7   0   62.19    2.20
   3   7   0   61.99    1.80
  -3   7   0   63.79    1.90
   3   7   0   58.49    2.20
   3   7   0   59.99    2.00
   3   7   0   63.39    1.60
  -3   7   0   63.69    2.10
  -3   7   0   56.39    2.00
  -5  -7   0  558.44   12.80
   5  -7   0  542.65   12.80
   5  -7   0  539.85   12.90
   5  -7   0  578.44   12.90
   5  -7   0  554.64   12.70
  -5  -7   0  531.25   12.70
  -5  -7   0  528.15   12.70
   5  -7   0  553.24   12.90
   5  -7   0  570.24   12.80
  -5  -7   0  530.25   12.80
  -5  -7   0  530.85   12.70
   5   7   0  538.35   12.80
   5   7   0  526.65   12.70
   5   7   0  532.65   12.80
  -5   7   0  553.94   12.80
  -5   7   0  579.74   12.90
   5   7   0  539.35   12.80
  -5   7   0  574.84   12.90
  -5   7   0  547.05   12.80
  -5   7   0  573.14   12.70
   5   7   0  541.15   12.50
  -5   7   0  569.14   13.00
  -5   7   0  551.54   12.70
   5   7   0  526.65   12.70
   7  -7   0  470.05   11.00
   7  -7   0  438.46   10.90
  -7  -7   0  466.35   10.90
   7  -7   0  455.35   11.00
  -7  -7   0  471.05   10.70
   7  -7   0  453.85   10.70
  -7  -7   0  457.25   10.70
   7  -7   0  468.35   10.90
  -7  -7   0  455.55   10.80
   7  -7   0  445.36   10.70
   7  -7   0  467.15   10.90
  -7   7   0  474.75   10.90
   7   7   0  451.55   10.80
  -7   7   0  477.65   11.00
  -7   7   0  458.85   10.70
   7   7   0  457.75   10.70
   7   7   0  468.65   10.70
  -7   7   0  462.75   11.10
   7   7   0  451.25   10.70
  -7   7   0  467.45   11.00
  -7   7   0  456.45   10.70
   7   7   0  458.35   10.80
  -7   7   0  449.36   10.90
   9  -7   0   98.19    3.10
   9  -7   0   99.49    2.70
   9  -7   0  102.49    2.70
   9  -7   0   98.29    3.00
   9  -7   0  101.89    3.00
  -9  -7   0  100.19    2.70
  -9  -7   0   97.49    2.90
   9  -7   0  101.69    3.10
  -9  -7   0  100.29    3.00
   9  -7   0   98.19    2.90
  -9  -7   0   99.29    2.60
  -9   7   0   99.79    3.10
  -9   7   0  107.29    3.20
  -9   7   0   96.69    2.70
   9   7   0  101.09    2.80
  -9   7   0   96.89    3.20
   9   7   0   97.49    2.90
   9   7   0   95.09    2.90
   9   7   0   98.59    2.60
  -9   7   0  102.69    2.70
   9   7   0   99.29    2.60
  -9   7   0   92.79    3.00
 -11  -7   0   47.50    1.70
  11  -7   0   47.10    2.10
  11  -7   0   44.70    2.20
  11  -7   0   44.70    2.10
 -11  -7   0   43.10    2.00
 -11  -7   0   44.70    1.90
  11  -7   0   46.60    1.70
  11  -7   0   48.80    2.00
  11  -7   0   45.50    1.80
  11  -7   0   47.10    1.60
  11   7   0   41.40    1.50
  11   7   0   46.10    1.70
  11   7   0   45.70    1.80
  11   7   0   45.60    1.40
 -11   7   0   44.30    1.60
 -11   7   0   46.70    2.40
 -11   7   0   42.90    1.90
 -11   7   0   45.00    1.50
  11   7   0   46.20    1.90
 -11   7   0   45.30    2.10
 -11   7   0   47.60    2.20
  11   7   0   49.99    1.90
 -13  -7   0    6.90    1.10
  13  -7   0    9.00    0.80
  13  -7   0    8.10    1.00
  13  -7   0    7.60    1.20
  13  -7   0    7.50    0.70
  13  -7   0    7.60    1.20
  13  -7   0    8.70    1.00
  13   7   0    6.90    0.90
 -13   7   0    8.10    0.70
  13   7   0    8.10    0.90
  13   7   0    8.00    0.90
  13   7   0    7.40    1.00
 -13   7   0    8.70    1.00
 -13   7   0    9.80    0.90
 -13   7   0    7.20    1.10
 -13   7   0    7.70    1.50
 -13   7   0    8.70    1.20
 -15  -7   0    0.10    0.90
  15  -7   0    0.70    0.80
  15  -7   0   -0.50    1.10
  15  -7   0    0.60    0.60
  15  -7   0   -0.50    1.20
  15  -7   0   -1.30    0.90
  15  -7   0   -0.80    0.60
 -15   7   0   -0.30    1.00
  15   7   0   -0.50    0.70
 -15   7   0    1.90    1.60
 -15   7   0    0.20    0.60
  15   7   0    0.80    1.10
 -15   7   0   -0.30    1.00
 -15   7   0   -0.10    0.50
  15   7   0   -0.50    1.00
  15   7   0    1.00    0.80
  15   7   0    1.20    0.90
 -15   7   0    0.30    1.10
  17  -7   0   81.39    2.50
  17  -7   0   79.09    2.90
  17  -7   0   86.19    3.30
  17  -7   0   77.59    3.20
  17  -7   0   77.89    2.70
  17   7   0   68.09    2.90
 -17   7   0   79.09    2.10
  17   7   0   78.59    3.10
  17   7   0   80.79    2.80
 -17   7   0   77.79    3.10
 -17   7   0   78.29    3.50
  17   7   0   81.09    3.00
 -17   7   0   81.29    3.60
 -17   7   0   78.59    2.90
  17   7   0   77.59    2.90
 -17   7   0   76.79    2.10
  19  -7   0  394.36    9.60
  19  -7   0  404.66   10.20
  19  -7   0  392.06    9.50
  19  -7   0  401.76    9.90
  19  -7   0  401.46   10.10
  19   7   0  398.66    9.90
 -19   7   0  392.36    9.80
  19   7   0  377.66    9.70
 -19   7   0  411.76   10.00
  19   7   0  401.76    9.70
  19   7   0  394.46   10.00
  19   7   0  388.26    9.90
 -19   7   0  391.06   10.10
 -19   7   0  394.96   10.50
  21  -7   0    1.10    1.60
  21  -7   0    1.60    1.20
  21  -7   0    1.50    1.70
  21  -7   0    2.00    0.90
  21  -7   0    2.30    0.90
  21   7   0    2.40    1.60
  21   7   0    3.50    1.40
 -21   7   0    0.10    1.50
  21   7   0    2.70    1.30
 -21   7   0    3.60    1.40
 -21   7   0    3.70    1.50
  21   7   0    2.90    1.30
  21   7   0    0.90    1.60
  23  -7   0   12.10    1.20
  23  -7   0   17.00    1.40
  23  -7   0   10.60    2.10
  23  -7   0   16.50    2.30
  23  -7   0   13.80    2.00
 -23   7   0   15.20    1.90
 -23   7   0   13.30    2.20
  23   7   0   15.20    2.00
  23   7   0   15.60    1.70
 -23   7   0   12.60    1.80
  23   7   0   18.60    2.10
  23   7   0   18.00    1.80
  23   7   0   18.60    1.80
  25  -7   0   29.50    2.30
  25  -7   0   26.00    2.90
  25  -7   0   28.80    2.20
  25  -7   0   32.60    2.70
  25  -7   0   27.50    2.20
  25   7   0   31.20    2.70
  25   7   0   30.60    2.60
  25   7   0   25.50    2.50
  25   7   0   28.70    2.20
 -25   7   0   30.80    2.70
  25   7   0   27.30    2.30
 -25   7   0   33.40    2.90
  27  -7   0    6.60    1.40
  27  -7   0    9.80    2.50
  27  -7   0    9.60    2.60
  27  -7   0    2.30    2.00
  27  -7   0    7.70    2.50
  27  -7   0    9.20    1.40
  27   7   0    5.00    2.40
 -27   7   0    1.60    1.80
 -27   7   0    8.50    1.90
  27   7   0    6.30    2.00
 -27   7   0    2.30    2.10
  27   7   0    7.60    2.60
  27   7   0    7.50    2.10
  27   7   0    6.20    1.80
  29  -7   0    7.20    1.60
  29  -7   0    5.10    1.60
  29  -7   0    7.10    2.80
  29  -7   0    2.40    3.10
  29  -7   0    4.00    2.70
  29  -7   0    3.00    2.20
  29   7   0    2.10    3.00
  29   7   0    5.40    2.50
  29   7   0    4.90    2.30
 -29   7   0    6.10    2.70
  29   7   0    7.50    2.50
  29   7   0    3.90    2.20
  31  -7   0    3.00    3.30
  31  -7   0   -2.60    3.30
  31  -7   0    0.20    2.80
  31  -7   0    3.30    3.00
  31   7   0   -4.30    3.10
  31   7   0    1.70    2.90
  31   7   0    0.30    2.40
 -31   7   0    0.40    2.20
  31   7   0   -0.90    2.30
  33   7   0    7.00    3.60
  33   7   0   -2.40    2.20
  33   7   0    3.10    2.50
   0  -8   0  301.57    7.30
   0  -8   0  303.27    7.10
   0  -8   0  309.97    7.60
   0  -8   0  300.87    7.40
   0  -8   0  305.17    7.20
   0  -8   0  299.67    7.10
   0   8   0  301.77    7.40
   0   8   0  304.17    7.30
   0   8   0  301.37    7.10
   0   8   0  289.87    7.10
   0   8   0  299.97    7.30
   0   8   0  312.27    7.40
   0   8   0  297.77    7.10
   2  -8   0  290.17    7.00
   2  -8   0  291.77    6.90
  -2  -8   0  292.07    7.10
  -2  -8   0  281.87    6.80
   2  -8   0  284.77    6.80
  -2  -8   0  280.17    6.90
   2  -8   0  287.27    7.10
   2  -8   0  280.27    6.70
  -2  -8   0  284.77    6.70
  -2  -8   0  289.17    6.90
  -2  -8   0  286.17    7.00
  -2   8   0  287.07    6.90
   2   8   0  280.97    6.90
  -2   8   0  289.07    6.80
   2   8   0  284.27    6.80
   2   8   0  281.57    6.90
  -2   8   0  274.77    7.00
  -2   8   0  289.17    7.20
   2   8   0  291.17    6.70
   2   8   0  282.47    6.70
  -2   8   0  284.57    6.70
   2   8   0  291.67    7.00
  -2   8   0  280.87    6.80
  -2   8   0  290.37    7.00
   4  -8   0   62.49    2.30
   4  -8   0   64.19    2.10
   4  -8   0   59.59    2.30
  -4  -8   0   63.59    1.90
  -4  -8   0   61.29    2.00
  -4  -8   0   60.89    2.10
   4  -8   0   60.09    2.00
   4  -8   0   61.99    2.10
  -4  -8   0   60.79    2.10
  -4  -8   0   59.99    1.90
   4  -8   0   62.49    1.90
  -4   8   0   60.99    2.10
   4   8   0   61.89    2.00
  -4   8   0   62.29    1.80
  -4   8   0   62.39    1.90
   4   8   0   61.79    2.30
   4   8   0   56.19    2.10
  -4   8   0   61.49    2.30
   4   8   0   59.59    1.70
  -4   8   0   60.19    2.00
   4   8   0   57.89    1.90
  -4   8   0   65.09    2.40
  -4   8   0   64.99    2.20
   4   8   0   62.69    1.90
   6  -8   0  174.18    4.40
  -6  -8   0  169.38    4.30
   6  -8   0  173.78    4.30
  -6  -8   0  167.98    4.30
  -6  -8   0  172.38    4.50
   6  -8   0  180.48    4.50
   6  -8   0  171.08    4.60
  -6  -8   0  170.48    4.40
  -6  -8   0  167.28    4.30
   6  -8   0  162.38    4.40
   6  -8   0  175.38    4.60
   6   8   0  162.68    4.40
   6   8   0  165.48    4.30
  -6   8   0  176.88    4.60
  -6   8   0  176.48    4.50
  -6   8   0  168.28    4.30
  -6   8   0  171.48    4.60
  -6   8   0  169.28    4.50
  -6   8   0  178.08    4.30
   6   8   0  171.58    4.40
  -6   8   0  175.68    4.80
   6   8   0  167.88    4.50
   6   8   0  166.38    4.30
   6   8   0  164.18    4.10
  -8  -8   0    1.40    0.50
   8  -8   0    1.90    0.80
   8  -8   0    0.30    0.60
  -8  -8   0    1.40    0.60
  -8  -8   0    1.80    0.80
  -8  -8   0    1.40    0.60
  -8  -8   0    1.60    0.80
   8  -8   0    1.10    0.90
   8  -8   0    2.50    0.80
   8  -8   0    1.90    1.00
   8  -8   0    1.00    0.90
  -8   8   0    1.50    1.00
  -8   8   0    1.50    0.90
   8   8   0    2.00    0.90
   8   8   0    1.00    0.70
  -8   8   0    1.20    0.90
  -8   8   0    2.60    0.60
   8   8   0    2.20    0.70
  -8   8   0    2.00    1.00
   8   8   0    2.00    0.80
  -8   8   0    1.60    0.60
   8   8   0    1.60    0.60
  -8   8   0    1.30    1.10
  10  -8   0  129.99    3.90
  10  -8   0  133.69    3.50
  10  -8   0  134.19    3.60
  10  -8   0  138.99    4.00
 -10  -8   0  135.29    3.90
  10  -8   0  137.99    4.00
  10  -8   0  136.89    3.80
 -10  -8   0  139.69    3.70
  10  -8   0  142.39    3.80
 -10  -8   0  133.49    3.50
 -10   8   0  134.79    3.90
 -10   8   0  135.69    4.00
 -10   8   0  133.59    3.50
  10   8   0  134.99    3.80
 -10   8   0  137.99    3.60
  10   8   0  136.29    3.70
  10   8   0  140.19    3.50
  10   8   0  136.69    3.40
 -10   8   0  137.99    4.10
 -10   8   0  137.89    4.10
  10   8   0  133.09    3.80
  12  -8   0   39.90    1.50
 -12  -8   0   37.90    1.80
  12  -8   0   39.30    2.20
  12  -8   0   39.30    2.00
  12  -8   0   35.20    1.90
 -12  -8   0   37.70    1.90
  12  -8   0   39.40    1.60
 -12  -8   0   38.70    1.50
  12  -8   0   39.00    1.80
  12  -8   0   39.00    2.10
 -12   8   0   36.80    2.10
 -12   8   0   35.30    1.50
  12   8   0   36.80    1.30
 -12   8   0   35.30    1.90
  12   8   0   37.70    1.90
  12   8   0   35.80    1.30
  12   8   0   35.10    1.60
 -12   8   0   34.40    1.40
  12   8   0   36.50    1.90
  12   8   0   38.10    1.70
 -12   8   0   40.70    2.30
 -12   8   0   39.60    2.30
 -14  -8   0   98.89    3.10
  14  -8   0   93.19    3.10
  14  -8   0   96.49    3.00
  14  -8   0   92.19    3.40
  14  -8   0   95.49    2.80
  14  -8   0   94.09    3.30
 -14   8   0   91.29    3.20
  14   8   0  100.49    3.00
 -14   8   0   91.99    2.70
  14   8   0   93.19    3.10
 -14   8   0   96.29    3.40
 -14   8   0  100.29    3.30
 -14   8   0   93.69    2.60
  14   8   0   92.39    2.80
  14   8   0   94.09    3.00
 -14   8   0   96.89    3.60
 -16  -8   0   23.40    1.90
  16  -8   0   25.90    1.60
  16  -8   0   26.20    1.50
  16  -8   0   25.50    2.30
  16  -8   0   29.20    2.30
  16  -8   0   29.80    2.00
  16   8   0   22.60    2.00
 -16   8   0   28.20    1.90
  16   8   0   28.50    2.20
 -16   8   0   26.70    2.10
 -16   8   0   24.50    1.30
  16   8   0   24.30    2.00
  16   8   0   27.90    2.00
  16   8   0   24.50    1.70
 -16   8   0   25.40    2.50
 -16   8   0   24.90    1.20
  18  -8   0    1.50    1.40
  18  -8   0    1.50    1.20
  18  -8   0    3.20    1.10
  18  -8   0    1.80    1.50
  18  -8   0    2.50    0.80
  18   8   0    2.60    1.20
 -18   8   0    1.50    1.30
 -18   8   0    2.20    1.30
  18   8   0    3.00    1.10
 -18   8   0    4.10    1.80
 -18   8   0    1.60    0.60
 -18   8   0    3.50    1.30
  18   8   0    2.00    1.40
  18   8   0    3.10    1.10
  18   8   0    1.60    1.40
 -18   8   0    1.60    0.50
  20  -8   0    1.20    1.60
  20  -8   0    1.60    1.70
  20  -8   0    1.90    0.90
  20  -8   0    0.90    1.30
  20   8   0    2.70    1.50
  20   8   0    1.50    1.20
  20   8   0    1.70    1.20
 -20   8   0    5.50    1.70
 -20   8   0    3.20    1.40
  20   8   0    2.00    1.50
  20   8   0    2.10    1.20
 -20   8   0    1.00    1.60
  22  -8   0   15.60    1.30
  22  -8   0    9.20    2.90
  22  -8   0   14.00    1.40
  22  -8   0   15.90    2.10
  22  -8   0   13.50    2.20
 -22   8   0   15.30    2.10
  22   8   0   13.90    1.70
 -22   8   0   11.20    1.90
  22   8   0   14.70    2.10
 -22   8   0   14.70    1.80
  22   8   0   13.80    2.00
  22   8   0   11.70    1.60
  22   8   0   13.00    1.50
  24  -8   0  111.99    4.20
  24  -8   0  103.09    4.60
  24  -8   0  105.39    4.80
  24  -8   0  103.79    3.50
  24  -8   0  105.79    3.40
 -24   8   0  106.39    4.00
  24   8   0  104.39    4.50
  24   8   0  101.79    3.80
 -24   8   0  108.89    4.70
  24   8   0  103.69    4.50
  24   8   0  101.79    3.90
  24   8   0  101.49    4.10
 -24   8   0  101.59    4.20
  26  -8   0   30.40    2.90
  26  -8   0   36.30    3.30
  26  -8   0   34.50    3.20
  26  -8   0   35.90    2.40
  26   8   0   33.80    3.10
  26   8   0   27.80    2.90
  26   8   0   29.00    2.30
 -26   8   0   31.40    2.50
 -26   8   0   28.10    2.80
  26   8   0   32.80    2.90
  26   8   0   31.60    2.80
  28  -8   0    3.50    2.60
  28  -8   0   -3.00    2.50
  28  -8   0   -0.30    2.70
  28  -8   0    2.90    2.10
  28  -8   0   -0.90    1.40
  28  -8   0    0.10    1.40
 -28   8   0   -2.30    2.40
  28   8   0   -1.00    2.00
  28   8   0   -1.00    2.10
  28   8   0   -0.70    2.40
 -28   8   0    1.30    2.20
  28   8   0    1.40    2.10
  28   8   0    2.90    2.70
  30  -8   0    9.60    1.90
  30  -8   0    9.90    3.60
  30  -8   0    7.10    3.40
  30  -8   0    6.80    2.60
  30  -8   0    7.60    3.00
 -30   8   0   10.20    2.70
  30   8   0    4.10    2.30
  30   8   0    6.10    2.70
  30   8   0   10.40    3.10
  30   8   0    9.30    2.50
  32  -8   0    9.50    3.10
  32   8   0   -1.40    3.40
  32   8   0    4.70    2.60
  32   8   0    0.60    2.50
  -1  -9   0  120.09    3.30
   1  -9   0  125.29    3.40
  -1  -9   0  119.99    3.20
   1  -9   0  121.89    3.10
  -1  -9   0  122.79    3.40
   1  -9   0  121.59    3.20
   1  -9   0  124.89    3.60
  -1  -9   0  122.99    3.80
   1  -9   0  123.89    3.40
  -1  -9   0  120.39    3.50
  -1  -9   0  124.79    3.20
  -1   9   0  127.99    3.20
   1   9   0  123.19    3.10
   1   9   0  117.19    3.40
   1   9   0  125.09    3.20
   1   9   0  124.49    3.40
  -1   9   0  123.39    3.20
  -1   9   0  123.49    3.70
  -1   9   0  124.69    3.50
   1   9   0  124.79    3.50
  -1   9   0  120.69    3.60
  -1   9   0  121.79    3.20
   1   9   0  123.29    3.60
  -1   9   0  122.59    3.40
   1   9   0  123.09    3.10
   3  -9   0   14.70    1.20
   3  -9   0   18.00    1.20
   3  -9   0   16.50    1.30
   3  -9   0   13.40    1.20
  -3  -9   0   15.90    1.10
  -3  -9   0   19.10    1.20
  -3  -9   0   18.50    1.30
  -3  -9   0   17.40    1.10
  -3  -9   0   17.90    1.50
  -3  -9   0   18.00    1.60
   3  -9   0   18.20    1.50
   3  -9   0   15.60    1.30
  -3   9   0   17.70    1.10
   3   9   0   18.50    1.00
   3   9   0   15.60    1.20
  -3   9   0   17.10    1.00
   3   9   0   17.10    1.60
  -3   9   0   14.80    1.30
  -3   9   0   17.70    1.50
  -3   9   0   16.00    1.20
   3   9   0   15.40    1.30
   3   9   0   18.10    1.10
   3   9   0   17.00    0.90
  -3   9   0   18.10    1.40
  -3   9   0   17.70    1.70
  -5  -9   0  101.19    3.10
   5  -9   0  100.89    3.00
  -5  -9   0  105.89    3.00
  -5  -9   0  103.09    3.00
   5  -9   0  105.89    3.40
   5  -9   0  101.29    3.20
   5  -9   0  108.19    3.10
  -5  -9   0  107.29    2.90
   5  -9   0  102.99    2.90
   5  -9   0  111.29    3.20
  -5  -9   0  102.29    2.90
   5   9   0  103.29    2.90
  -5   9   0  101.69    3.10
  -5   9   0  105.79    2.80
  -5   9   0  106.39    3.10
   5   9   0  102.69    3.30
  -5   9   0   99.29    3.30
  -5   9   0  104.09    2.80
   5   9   0  104.09    3.10
  -5   9   0  108.69    3.20
   5   9   0  101.49    2.90
  -5   9   0  104.09    3.10
   5   9   0   99.99    2.60
   5   9   0   99.99    3.00
  -7  -9   0  238.38    6.00
  -7  -9   0  244.68    6.10
   7  -9   0  240.88    6.00
  -7  -9   0  242.78    6.20
   7  -9   0  261.87    6.30
   7  -9   0  247.58    6.40
   7  -9   0  234.68    6.20
   7  -9   0  242.38    6.40
   7  -9   0  251.77    6.20
  -7  -9   0  247.88    6.00
  -7  -9   0  242.08    5.90
   7   9   0  240.68    6.10
   7   9   0  237.18    6.20
  -7   9   0  248.18    6.00
  -7   9   0  255.77    6.40
  -7   9   0  240.78    6.20
   7   9   0  239.58    6.00
   7   9   0  242.88    6.00
  -7   9   0  255.97    6.30
  -7   9   0  239.08    6.40
   7   9   0  240.48    5.80
  -7   9   0  254.97    6.00
  -7   9   0  240.98    6.20
   7   9   0  246.28    6.10
   9  -9   0    8.30    0.80
  -9  -9   0   10.70    1.00
  -9  -9   0    9.40    0.80
  -9  -9   0    7.60    0.80
   9  -9   0    8.70    1.20
   9  -9   0   12.80    1.40
   9  -9   0    9.00    1.00
   9  -9   0    6.70    0.90
  -9  -9   0    9.50    1.10
  -9  -9   0    8.30    0.90
   9  -9   0    8.40    1.10
  -9   9   0    8.20    1.20
  -9   9   0    8.10    1.30
  -9   9   0    9.40    0.80
   9   9   0    7.50    0.90
   9   9   0   11.20    1.20
   9   9   0   10.90    1.00
   9   9   0   10.80    1.00
  -9   9   0    9.70    1.20
   9   9   0   10.30    0.90
  -9   9   0   10.10    0.80
  -9   9   0    9.10    1.20
  11  -9   0    4.30    0.80
  11  -9   0    3.40    1.10
 -11  -9   0    3.50    0.90
  11  -9   0    4.70    0.90
  11  -9   0    4.60    0.90
  11  -9   0    4.40    1.10
 -11  -9   0    5.00    0.70
  11  -9   0    2.60    1.10
 -11  -9   0    4.00    0.90
 -11   9   0    4.30    1.30
 -11   9   0    3.20    1.10
 -11   9   0    4.30    1.10
 -11   9   0    6.00    1.30
  11   9   0    4.30    0.70
 -11   9   0    4.40    0.70
  11   9   0    4.30    0.70
  11   9   0    3.70    0.70
  11   9   0    4.80    0.90
  11   9   0    4.50    0.90
 -11   9   0    4.10    0.60
  11   9   0    3.70    1.00
  13  -9   0   73.19    2.60
  13  -9   0   75.69    2.30
 -13  -9   0   68.29    2.30
 -13  -9   0   69.79    2.50
  13  -9   0   67.59    2.90
  13  -9   0   68.89    2.60
 -13  -9   0   69.19    2.70
  13  -9   0   70.89    2.90
 -13   9   0   73.79    3.00
  13   9   0   68.79    2.70
  13   9   0   70.59    2.60
 -13   9   0   72.89    2.20
 -13   9   0   74.99    2.90
 -13   9   0   72.59    2.20
  13   9   0   72.19    2.20
  13   9   0   73.59    2.00
 -13   9   0   69.59    2.70
  13   9   0   72.29    2.10
 -13   9   0   72.09    2.80
  13   9   0   72.29    2.40
  15  -9   0    7.10    1.40
  15  -9   0    5.10    1.20
  15  -9   0    6.50    1.10
 -15  -9   0    5.50    1.10
  15  -9   0    5.20    1.40
  15  -9   0    4.10    0.80
 -15   9   0    4.20    1.20
 -15   9   0    6.20    0.80
 -15   9   0    5.00    1.30
  15   9   0    5.40    0.90
 -15   9   0    3.70    1.40
  15   9   0    7.50    1.30
  15   9   0    5.30    1.10
  15   9   0    4.80    1.10
 -15   9   0    6.30    0.70
 -15   9   0    5.20    1.60
  17  -9   0    0.00    1.40
 -17  -9   0   -1.00    1.20
  17  -9   0    0.70    0.90
  17  -9   0    0.20    1.00
  17  -9   0   -0.50    1.00
  17  -9   0    1.90    1.50
  17   9   0    0.00    1.00
 -17   9   0   -0.90    1.60
 -17   9   0    0.40    0.70
 -17   9   0   -0.20    1.20
 -17   9   0    0.50    1.30
  17   9   0    0.20    1.30
 -17   9   0    0.20    0.60
  17   9   0   -0.30    1.30
  17   9   0   -0.30    1.00
 -17   9   0    0.90    1.50
  17   9   0    1.90    1.10
  19  -9   0   17.60    1.60
  19  -9   0   17.00    1.70
  19  -9   0   19.90    1.90
  19  -9   0   21.70    2.10
 -19   9   0   19.40    2.00
  19   9   0   19.20    1.90
  19   9   0   16.50    1.60
 -19   9   0   18.40    1.10
  19   9   0   19.80    1.90
 -19   9   0   18.20    1.80
 -19   9   0   17.80    2.10
  19   9   0   20.00    1.90
 -19   9   0   15.20    2.10
  19   9   0   18.10    1.90
 -19   9   0   19.20    1.20
  21  -9   0   18.30    2.10
  21  -9   0   17.70    2.10
  21  -9   0   16.60    1.50
  21   9   0   21.60    2.20
  21   9   0   20.40    1.70
 -21   9   0   20.90    2.20
  21   9   0   20.20    2.10
  21   9   0   17.60    1.80
  21   9   0   17.70    1.70
 -21   9   0   19.10    2.10
 -21   9   0   20.10    1.90
  23  -9   0   12.70    2.10
  23  -9   0   10.40    1.30
  23  -9   0   11.90    1.70
  23  -9   0   10.90    1.30
  23  -9   0    8.20    2.20
  23   9   0   11.30    2.10
  23   9   0   11.60    1.60
  23   9   0   11.10    1.90
  23   9   0   11.70    1.70
  23   9   0    9.40    1.80
 -23   9   0   10.30    2.10
 -23   9   0   11.10    2.00
 -23   9   0    9.50    2.20
  25  -9   0   14.50    2.60
  25  -9   0   15.10    1.50
  25  -9   0   15.60    1.50
  25  -9   0   11.10    1.90
  25  -9   0   13.50    2.80
 -25   9   0   11.30    2.50
  25   9   0   12.40    2.40
  25   9   0   14.90    1.90
  25   9   0   16.00    1.90
  25   9   0   13.20    2.50
 -25   9   0   15.60    2.20
  27  -9   0   -0.90    1.30
  27  -9   0    0.80    1.90
  27  -9   0   -0.70    2.50
  27  -9   0   -2.80    1.30
  27  -9   0    0.00    2.40
  27  -9   0   -4.80    2.60
 -27   9   0   -1.30    2.20
  27   9   0    0.70    1.90
 -27   9   0   -0.90    2.50
  27   9   0   -0.40    1.90
  27   9   0   -1.20    2.60
  27   9   0    4.60    2.40
 -27   9   0    0.50    2.30
  27   9   0    1.00    1.80
  29  -9   0    1.20    2.50
  29  -9   0   -3.20    3.10
  29  -9   0    1.60    3.00
  29  -9   0   -1.00    3.20
  29  -9   0   -1.50    1.60
 -29   9   0    6.70    2.70
  29   9   0   -0.80    3.00
 -29   9   0   -1.50    3.10
  29   9   0   -0.30    2.20
  29   9   0    1.50    2.30
  29   9   0    0.30    2.60
  31  -9   0   -2.20    3.20
 -31   9   0   -0.40    3.10
  31   9   0   -3.10    3.30
  31   9   0    1.40    2.90
  31   9   0   -1.10    2.40
  31   9   0   -0.50    2.20
  33   9   0   -2.00    2.80
   0 -10   0  550.34   13.10
   0 -10   0  554.04   13.10
   0 -10   0  579.24   13.30
   0 -10   0  573.04   13.50
   0 -10   0  561.54   13.20
   0 -10   0  579.94   13.70
   0  10   0  567.84   13.30
   0  10   0  579.74   13.50
   0  10   0  576.14   13.50
   0  10   0  548.55   13.00
   0  10   0  553.74   13.40
   0  10   0  559.94   13.10
   0  10   0  557.04   13.10
  -2 -10   0   26.20    1.90
   2 -10   0   23.10    1.20
  -2 -10   0   23.80    1.30
  -2 -10   0   25.30    1.50
  -2 -10   0   26.40    1.50
   2 -10   0   23.70    1.50
   2 -10   0   24.50    1.80
  -2 -10   0   23.80    1.20
   2 -10   0   25.50    1.50
  -2 -10   0   22.70    1.90
   2 -10   0   25.50    1.60
  -2  10   0   23.70    1.60
  -2  10   0   25.20    1.80
   2  10   0   23.70    1.90
   2  10   0   26.00    1.10
   2  10   0   25.90    1.20
   2  10   0   26.00    1.50
  -2  10   0   25.60    1.40
  -2  10   0   21.00    2.10
   2  10   0   25.40    1.30
  -2  10   0   24.30    1.70
   2  10   0   26.60    1.30
   2  10   0   23.10    1.50
   2  10   0   25.20    1.70
  -2  10   0   25.10    1.30
  -2  10   0   25.00    1.20
   4 -10   0  163.88    4.20
  -4 -10   0  164.48    4.10
  -4 -10   0  159.98    4.40
   4 -10   0  162.28    4.60
   4 -10   0  159.78    4.60
  -4 -10   0  159.78    4.20
   4 -10   0  167.98    4.40
  -4 -10   0  165.48    4.30
  -4 -10   0  163.38    4.50
  -4 -10   0  166.88    4.40
   4 -10   0  159.48    4.30
   4 -10   0  165.98    4.40
  -4  10   0  162.58    4.30
   4  10   0  165.48    4.20
  -4  10   0  161.38    4.20
  -4  10   0  169.48    4.20
   4  10   0  166.28    4.50
   4  10   0  161.38    4.10
   4  10   0  158.08    4.70
   4  10   0  166.38    4.30
  -4  10   0  175.58    4.60
  -4  10   0  164.28    4.60
  -4  10   0  160.88    4.40
   4  10   0  163.38    4.40
  -4  10   0  159.88    4.80
   4  10   0  165.08    4.00
   6 -10   0   88.19    2.90
   6 -10   0   91.29    2.90
  -6 -10   0   92.89    2.70
   6 -10   0   88.79    3.20
   6 -10   0   89.59    3.10
  -6 -10   0   91.29    3.00
   6 -10   0   89.29    2.70
  -6 -10   0   87.59    2.70
  -6 -10   0   87.19    2.70
   6 -10   0   98.19    2.90
  -6 -10   0   92.49    2.90
   6  10   0   89.39    2.70
   6  10   0   89.59    2.90
  -6  10   0   93.29    2.90
  -6  10   0   92.79    3.10
   6  10   0   88.89    2.80
  -6  10   0   93.69    2.70
  -6  10   0   93.89    3.20
  -6  10   0   96.19    2.60
  -6  10   0   89.89    3.00
  -6  10   0   95.89    3.10
   6  10   0   90.89    2.70
   6  10   0   85.49    3.10
   6  10   0   89.19    2.40
   8 -10   0   38.20    1.90
  -8 -10   0   36.70    1.80
   8 -10   0   40.00    1.90
   8 -10   0   40.00    2.30
  -8 -10   0   39.70    1.80
  -8 -10   0   35.60    1.60
  -8 -10   0   40.80    1.60
   8 -10   0   40.90    2.20
   8 -10   0   37.50    2.00
   8 -10   0   40.40    1.70
  -8 -10   0   37.10    1.90
  -8  10   0   42.70    2.40
   8  10   0   38.40    1.40
  -8  10   0   42.10    2.10
   8  10   0   41.50    1.90
  -8  10   0   38.80    2.20
  -8  10   0   38.50    2.00
   8  10   0   38.00    1.70
   8  10   0   38.80    1.80
  -8  10   0   43.40    1.60
  -8  10   0   39.70    1.60
   8  10   0   39.10    1.60
  -8  10   0   38.20    2.10
   8  10   0   37.10    2.10
 -10 -10   0  212.18    5.40
  10 -10   0  213.18    5.30
  10 -10   0  209.78    5.70
 -10 -10   0  214.48    5.20
  10 -10   0  206.28    5.70
  10 -10   0  217.08    5.50
 -10 -10   0  209.98    5.60
 -10 -10   0  203.78    5.30
  10 -10   0  217.68    5.60
  10 -10   0  210.08    5.60
 -10 -10   0  214.38    5.20
 -10  10   0  208.18    5.70
  10  10   0  209.78    5.60
 -10  10   0  207.98    5.90
  10  10   0  209.78    5.10
  10  10   0  211.58    5.50
  10  10   0  208.68    5.40
 -10  10   0  211.98    5.30
  10  10   0  202.08    5.30
  10  10   0  209.88    5.20
 -10  10   0  211.38    5.70
 -10  10   0  217.38    5.80
 -10  10   0  209.08    5.30
 -12 -10   0    2.80    1.00
 -12 -10   0    3.80    1.10
 -12 -10   0    3.20    0.70
  12 -10   0    3.20    1.20
  12 -10   0    2.90    0.90
  12 -10   0    3.10    1.20
  12 -10   0    2.60    0.80
  12 -10   0    3.40    1.00
  12 -10   0    4.10    1.20
 -12  10   0    5.40    1.40
 -12  10   0    3.00    0.70
  12  10   0    5.00    1.10
 -12  10   0    4.20    1.30
 -12  10   0    5.00    1.20
 -12  10   0    3.60    1.10
  12  10   0    3.00    0.70
 -12  10   0    3.80    0.70
  12  10   0    4.10    1.00
  12  10   0    5.10    0.70
  12  10   0    2.90    0.80
  12  10   0    2.10    0.90
 -14 -10   0    1.20    1.10
  14 -10   0    2.40    1.10
 -14 -10   0    2.90    1.10
  14 -10   0    2.80    0.80
  14 -10   0    2.40    1.30
  14 -10   0    2.30    1.30
  14 -10   0    3.00    1.10
  14  10   0    1.20    0.80
  14  10   0    2.30    1.00
 -14  10   0    2.90    1.20
  14  10   0    1.10    1.20
  14  10   0    3.10    0.70
  14  10   0    2.60    0.70
 -14  10   0    1.40    1.20
 -14  10   0    3.30    0.80
 -14  10   0    2.10    1.10
  14  10   0    2.90    1.10
 -14  10   0    2.50    1.40
 -14  10   0    2.30    0.70
 -16 -10   0    6.90    1.20
  16 -10   0    8.70    1.00
  16 -10   0    7.60    1.30
  16 -10   0    7.20    1.30
  16 -10   0    8.40    1.60
  16 -10   0    6.90    1.60
 -16  10   0    7.40    1.50
  16  10   0    7.20    1.20
  16  10   0    7.40    1.30
  16  10   0    7.60    1.00
  16  10   0    9.30    1.50
 -16  10   0    5.90    1.80
 -16  10   0    6.30    0.90
 -16  10   0    9.00    1.50
 -16  10   0    7.40    0.80
 -16  10   0   10.60    1.70
  18 -10   0    3.50    1.30
  18 -10   0    2.80    1.30
  18 -10   0    3.50    1.50
 -18 -10   0    2.80    1.40
  18 -10   0    3.80    1.60
  18 -10   0    5.80    1.90
  18  10   0    4.30    1.20
 -18  10   0    1.60    1.70
 -18  10   0    4.20    1.50
  18  10   0    2.90    1.50
 -18  10   0    3.40    0.80
  18  10   0    3.90    1.10
  18  10   0    5.20    1.60
 -18  10   0    4.90    1.50
 -18  10   0    2.60    0.70
  20 -10   0   35.90    3.20
  20 -10   0   39.20    2.50
  20 -10   0   35.70    2.10
  20 -10   0   37.60    3.20
  20  10   0   37.30    3.10
 -20  10   0   35.70    1.50
  20  10   0   36.80    2.30
 -20  10   0   43.20    3.10
  20  10   0   40.50    3.10
 -20  10   0   37.90    2.80
 -20  10   0   39.10    3.00
  20  10   0   38.00    2.10
 -20  10   0   34.90    1.70
  20  10   0   41.10    2.70
  22 -10   0    2.50    1.70
  22 -10   0    0.40    2.10
  22 -10   0    2.80    1.20
  22 -10   0    1.00    2.00
 -22  10   0    2.00    1.80
  22  10   0    1.80    1.80
  22  10   0    2.70    1.30
 -22  10   0    3.60    2.00
 -22  10   0    3.30    1.90
  22  10   0    2.40    0.50
  22  10   0    1.80    1.40
  22  10   0    1.50    1.80
  22  10   0    3.40    1.60
  24 -10   0    4.60    2.30
  24 -10   0    0.60    1.20
  24 -10   0    1.10    2.10
  24 -10   0   -1.70    1.70
  24 -10   0    0.30    1.20
  24  10   0    0.30    1.50
  24  10   0   -0.40    1.50
  24  10   0    0.20    2.00
  24  10   0   -2.20    1.90
  24  10   0    0.60    0.40
 -24  10   0    1.20    1.90
 -24  10   0    0.50    2.50
  26 -10   0    0.70    1.50
  26 -10   0    1.60    1.30
  26 -10   0    3.50    2.00
  26 -10   0   -4.30    2.40
  26 -10   0   -0.20    2.60
  26  10   0   -0.90    1.60
  26  10   0    0.30    2.50
 -26  10   0    0.00    2.40
 -26  10   0    1.00    2.30
  26  10   0    0.50    1.90
  26  10   0   -0.70    1.90
 -26  10   0    3.70    2.40
  26  10   0   -0.90    2.30
  28 -10   0   20.60    1.90
  28 -10   0   16.50    2.60
  28 -10   0   18.80    3.20
  28 -10   0   20.80    3.60
  28 -10   0   17.10    3.30
  28  10   0   15.50    2.80
  28  10   0   15.10    2.50
  28  10   0   16.60    3.20
 -28  10   0   11.50    3.10
  28  10   0   17.70    2.10
 -28  10   0   18.70    3.10
  30 -10   0   -2.20    2.80
  30 -10   0    0.00    3.50
  30 -10   0    1.60    3.00
  30 -10   0   -0.40    3.60
 -30  10   0   -0.90    3.30
  30  10   0    0.50    2.20
  30  10   0   -2.50    3.20
  30  10   0   -5.10    2.90
  32 -10   0    4.80    2.80
  32  10   0    4.40    4.30
  32  10   0    0.50    2.40
   1 -11   0   10.30    1.40
   1 -11   0   11.10    1.00
  -1 -11   0   10.10    1.10
  -1 -11   0   10.90    1.50
  -1 -11   0   13.30    1.10
   1 -11   0    8.90    1.00
  -1 -11   0   10.90    1.00
   1 -11   0   10.60    0.90
   1 -11   0    9.90    1.10
  -1 -11   0    9.30    1.30
   1 -11   0    9.50    1.70
  -1 -11   0   10.60    0.90
   1  11   0   11.50    1.00
   1  11   0    7.90    1.10
   1  11   0   11.20    0.80
   1  11   0    9.90    1.10
  -1  11   0   11.10    1.10
   1  11   0   11.60    0.90
   1  11   0   10.70    1.40
  -1  11   0    9.70    1.40
  -1  11   0   12.80    1.00
  -1  11   0   11.80    1.10
   1  11   0   11.50    1.10
  -1  11   0   10.90    0.90
  -1  11   0    9.10    1.20
  -1  11   0   11.00    1.30
   3 -11   0    0.40    0.90
   3 -11   0    1.50    0.90
  -3 -11   0   -0.20    1.10
   3 -11   0    1.20    0.60
  -3 -11   0   -0.60    1.10
   3 -11   0    0.50    1.30
  -3 -11   0    0.80    0.80
  -3 -11   0    1.10    0.90
   3 -11   0    1.60    1.00
  -3 -11   0    1.00    0.70
  -3 -11   0    1.40    0.80
   3  11   0    1.80    0.90
  -3  11   0    1.10    1.00
  -3  11   0    1.10    1.00
   3  11   0    1.30    0.50
   3  11   0    1.20    0.50
  -3  11   0    1.60    0.60
   3  11   0   -1.60    1.10
  -3  11   0    2.70    0.90
   3  11   0    1.10    0.60
   3  11   0    1.90    0.70
   3  11   0    2.30    0.90
  -3  11   0    1.70    0.70
  -3  11   0    1.00    0.90
  -3  11   0    1.10    1.20
  -5 -11   0  236.98    6.10
  -5 -11   0  242.98    6.20
   5 -11   0  250.57    6.30
  -5 -11   0  236.08    6.00
  -5 -11   0  247.18    6.20
   5 -11   0  252.47    6.20
  -5 -11   0  241.58    6.30
   5 -11   0  240.18    6.40
   5 -11   0  243.68    6.50
   5 -11   0  243.78    6.20
   5 -11   0  247.08    6.00
  -5  11   0  249.68    6.60
  -5  11   0  247.98    6.30
   5  11   0  234.78    6.20
   5  11   0  236.18    6.00
   5  11   0  237.58    6.30
  -5  11   0  247.68    6.00
  -5  11   0  239.78    6.00
   5  11   0  240.88    6.50
  -5  11   0  251.77    6.20
  -5  11   0  236.28    6.30
  -5  11   0  250.57    6.40
   5  11   0  247.48    5.90
   5  11   0  235.18    6.10
   5  11   0  241.38    5.70
   7 -11   0   23.30    1.70
   7 -11   0   20.00    1.80
   7 -11   0   19.70    1.70
  -7 -11   0   17.10    1.40
   7 -11   0   17.90    1.70
  -7 -11   0   20.70    1.30
   7 -11   0   20.50    1.40
   7 -11   0   19.60    1.60
  -7 -11   0   16.80    1.40
  -7 -11   0   19.70    1.70
  -7 -11   0   18.00    1.60
   7  11   0   19.10    1.40
  -7  11   0   19.60    1.40
  -7  11   0   20.70    1.60
   7  11   0   18.40    1.50
  -7  11   0   19.90    1.80
  -7  11   0   20.00    1.20
   7  11   0   17.90    1.60
   7  11   0   17.80    0.90
  -7  11   0   20.90    1.70
   7  11   0   18.50    1.50
  -7  11   0   18.20    1.50
  -7  11   0   19.50    1.80
   7  11   0   16.20    1.50
   9 -11   0  790.22   19.10
  -9 -11   0  789.22   18.90
  -9 -11   0  802.52   18.80
  -9 -11   0  811.32   19.10
   9 -11   0  812.12   19.30
  -9 -11   0  791.42   18.90
   9 -11   0  835.32   19.30
   9 -11   0  829.42   19.00
   9 -11   0  829.02   18.90
   9 -11   0  826.12   19.10
  -9 -11   0  797.62   18.80
   9  11   0  796.72   18.90
  -9  11   0  849.81   19.20
   9  11   0  833.82   18.90
  -9  11   0  811.42   18.80
   9  11   0  811.62   18.90
  -9  11   0  832.42   19.20
  -9  11   0  801.82   19.40
  -9  11   0  862.21   19.30
  -9  11   0  823.22   19.20
   9  11   0  805.92   19.00
   9  11   0  788.72   18.60
   9  11   0  826.72   19.10
  -9  11   0  790.22   18.80
 -11 -11   0  143.19    4.10
 -11 -11   0  149.39    4.30
  11 -11   0  145.39    4.00
  11 -11   0  146.89    4.30
 -11 -11   0  138.99    3.90
  11 -11   0  148.19    4.20
  11 -11   0  140.69    4.40
  11 -11   0  143.49    4.30
  11 -11   0  155.38    4.50
 -11 -11   0  143.39    3.80
 -11 -11   0  146.79    3.80
  11  11   0  142.79    3.70
 -11  11   0  149.39    4.50
 -11  11   0  133.59    4.40
 -11  11   0  151.88    3.90
 -11  11   0  148.39    4.50
 -11  11   0  140.29    3.90
  11  11   0  146.59    4.00
  11  11   0  154.88    4.20
  11  11   0  146.59    3.90
  11  11   0  142.29    4.30
  11  11   0  145.49    3.90
 -11  11   0  147.89    4.70
  13 -11   0   47.40    2.00
 -13 -11   0   48.50    1.80
 -13 -11   0   53.79    2.50
 -13 -11   0   43.50    2.10
  13 -11   0   48.10    2.70
  13 -11   0   47.80    2.30
  13 -11   0   47.90    2.50
  13 -11   0   45.40    2.30
  13  11   0   46.30    2.50
  13  11   0   46.20    2.30
 -13  11   0   50.99    2.50
  13  11   0   48.30    1.80
 -13  11   0   43.40    2.70
  13  11   0   45.70    1.80
  13  11   0   45.30    1.70
  13  11   0   50.29    2.10
 -13  11   0   44.10    1.80
 -13  11   0   50.69    2.60
 -13  11   0   43.20    1.90
 -13  11   0   47.80    2.70
 -15 -11   0  146.69    4.60
  15 -11   0  144.59    4.10
  15 -11   0  147.09    4.80
 -15 -11   0  151.98    4.40
  15 -11   0  140.49    4.60
  15 -11   0  149.88    4.40
  15 -11   0  146.59    4.40
 -15  11   0  148.99    3.90
 -15  11   0  142.69    4.00
  15  11   0  147.29    4.50
  15  11   0  148.99    3.70
 -15  11   0  146.49    4.90
 -15  11   0  144.09    4.50
  15  11   0  142.59    3.80
  15  11   0  146.79    4.20
 -15  11   0  149.69    4.60
  15  11   0  148.29    3.80
  15  11   0  142.99    4.40
 -15  11   0  154.68    4.90
  17 -11   0    8.20    1.60
 -17 -11   0    6.90    1.50
  17 -11   0    5.70    1.60
  17 -11   0    6.70    1.10
  17 -11   0   12.80    1.50
  17 -11   0    6.70    1.30
  17  11   0    7.70    1.60
 -17  11   0    6.80    1.00
 -17  11   0    6.20    1.60
 -17  11   0    7.90    1.70
  17  11   0    6.40    1.30
 -17  11   0    4.30    1.90
 -17  11   0    6.90    1.70
 -17  11   0    5.50    0.90
  17  11   0    8.40    1.20
  17  11   0    7.00    1.00
  19 -11   0   69.19    3.50
  19 -11   0   74.29    3.70
  19 -11   0   69.49    3.00
  19 -11   0   57.79    3.70
  19 -11   0   72.69    2.70
 -19 -11   0   70.49    3.30
  19  11   0   69.79    3.60
 -19  11   0   68.19    3.40
  19  11   0   67.49    3.50
  19  11   0   65.39    2.90
 -19  11   0   69.09    2.30
 -19  11   0   69.59    2.40
  19  11   0   67.49    2.50
 -19  11   0   69.89    3.60
 -19  11   0   65.79    3.30
  19  11   0   74.29    3.20
  21 -11   0    8.90    2.30
  21 -11   0   11.70    1.70
  21 -11   0   10.30    1.30
 -21  11   0   13.70    2.10
  21  11   0   13.90    1.80
 -21  11   0   12.40    2.30
  21  11   0   12.70    1.40
  21  11   0   10.90    0.90
 -21  11   0   11.80    0.90
 -21  11   0   13.10    1.10
  21  11   0   10.90    2.00
 -21  11   0   10.40    2.20
  21  11   0   13.00    1.70
  21  11   0   11.40    2.10
  23 -11   0   11.30    2.50
  23 -11   0   12.60    2.50
  23 -11   0   12.10    1.50
  23 -11   0   12.00    1.90
  23  11   0   12.60    2.30
  23  11   0   10.10    1.00
  23  11   0   15.80    1.90
 -23  11   0   15.20    2.20
 -23  11   0   16.00    2.60
  23  11   0   12.10    1.50
  23  11   0   13.90    2.30
  23  11   0   11.40    3.00
  25 -11   0   72.29    4.10
  25 -11   0   81.89    3.30
  25 -11   0   76.99    3.00
  25 -11   0   75.79    4.80
  25 -11   0   78.99    4.70
  25  11   0   71.49    4.60
  25  11   0   77.79    4.00
 -25  11   0   72.09    4.50
  25  11   0   71.29    3.40
  25  11   0   67.59    2.00
  25  11   0   70.59    3.70
 -25  11   0   68.79    4.60
 -25  11   0   70.69    4.20
  25  11   0   71.79    4.50
  27 -11   0    9.40    3.10
  27 -11   0   13.70    3.00
  27 -11   0    6.50    2.30
  27  11   0   13.80    2.90
  27  11   0   11.40    1.70
 -27  11   0   11.90    3.30
  27  11   0    9.40    0.80
 -27  11   0    9.60    3.20
  27  11   0   15.30    2.90
  27  11   0    9.70    2.30
 -27  11   0   11.70    2.60
  29 -11   0   10.20    3.70
  29 -11   0    9.90    3.10
  29 -11   0    7.00    3.50
  29 -11   0    6.90    2.70
  29  11   0    6.00    2.80
  29  11   0    8.00    3.10
 -29  11   0    8.80    3.20
  29  11   0    2.70    2.10
  29  11   0    4.00    2.30
  31 -11   0    1.20    3.30
  31  11   0    5.60    2.90
  31  11   0   -0.10    2.30
  31  11   0    8.90    3.30
   0 -12   0  133.29    3.80
   0 -12   0  129.09    4.40
   0 -12   0  123.79    3.80
   0 -12   0  126.69    4.00
   0 -12   0  134.99    3.60
   0 -12   0  129.99    3.50
   0  12   0  131.49    3.90
   0  12   0  136.19    3.50
   0  12   0  133.79    4.20
   0  12   0  134.99    4.10
   0  12   0  129.59    3.80
   0  12   0  142.09    3.50
   0  12   0  132.59    3.60
  -2 -12   0    4.70    0.90
   2 -12   0    5.10    1.00
  -2 -12   0    4.50    0.90
   2 -12   0    3.80    0.70
  -2 -12   0    3.70    0.80
   2 -12   0    5.40    1.10
   2 -12   0    4.10    0.90
  -2 -12   0    2.40    0.80
  -2 -12   0    4.90    1.30
   2 -12   0    3.60    1.30
  -2 -12   0    3.90    1.10
  -2  12   0    3.60    0.70
  -2  12   0    3.00    1.00
   2  12   0    3.80    0.60
  -2  12   0    2.80    1.30
   2  12   0    4.10    0.70
  -2  12   0    5.10    1.00
   2  12   0    3.40    0.90
  -2  12   0    4.40    0.90
   2  12   0    4.50    0.70
   2  12   0    5.00    1.00
   2  12   0    3.30    1.20
   2  12   0    6.90    1.40
  -2  12   0    5.40    1.10
  -2  12   0    4.50    0.70
   4 -12   0   46.20    1.70
  -4 -12   0   43.30    1.90
   4 -12   0   43.70    2.20
  -4 -12   0   45.00    2.20
  -4 -12   0   46.00    2.00
   4 -12   0   44.20    2.00
  -4 -12   0   44.50    2.30
  -4 -12   0   46.20    1.80
   4 -12   0   44.10    2.40
   4 -12   0   49.00    2.10
  -4 -12   0   45.70    1.80
   4  12   0   44.90    1.70
   4  12   0   40.90    2.00
   4  12   0   46.90    1.60
  -4  12   0   46.40    2.20
  -4  12   0   43.10    2.60
   4  12   0   46.60    1.50
   4  12   0   46.10    2.10
  -4  12   0   47.40    1.70
  -4  12   0   43.00    2.40
   4  12   0   43.60    1.80
  -4  12   0   44.10    2.10
  -4  12   0   46.10    2.00
   4  12   0   47.40    2.30
  -4  12   0   45.70    1.80
  -6 -12   0    8.60    1.10
   6 -12   0    7.20    1.30
   6 -12   0    6.00    1.00
   6 -12   0    7.60    1.20
  -6 -12   0    5.60    0.90
   6 -12   0    5.60    1.20
  -6 -12   0    7.20    1.20
  -6 -12   0    8.00    0.90
  -6 -12   0    6.10    1.00
   6  12   0   10.10    0.80
   6  12   0    8.40    0.90
  -6  12   0    7.10    1.60
   6  12   0    7.80    1.10
   6  12   0    4.60    1.40
  -6  12   0    7.70    1.20
  -6  12   0    8.30    1.40
   6  12   0    7.00    0.80
  -6  12   0    7.50    1.10
  -6  12   0   12.80    1.30
   6  12   0    9.50    1.10
  -6  12   0    5.80    1.30
   6  12   0    6.00    1.20
   8 -12   0   40.00    2.00
  -8 -12   0   37.70    2.00
  -8 -12   0   38.00    2.00
  -8 -12   0   35.60    1.70
   8 -12   0   33.20    2.10
   8 -12   0   37.80    1.80
  -8 -12   0   38.80    1.70
   8 -12   0   39.30    2.00
  -8 -12   0   35.30    1.80
   8 -12   0   42.00    2.30
   8 -12   0   39.50    2.50
  -8  12   0   39.40    2.10
  -8  12   0   41.10    1.70
  -8  12   0   38.80    2.40
   8  12   0   38.40    1.70
  -8  12   0   41.00    2.30
  -8  12   0   41.70    2.30
   8  12   0   36.20    1.70
   8  12   0   37.90    2.00
  -8  12   0   40.00    1.80
   8  12   0   34.20    2.40
  -8  12   0   41.70    2.10
   8  12   0   37.20    1.30
   8  12   0   35.80    2.00
 -10 -12   0  110.89    3.60
  10 -12   0  112.49    3.60
  10 -12   0  119.29    3.50
 -10 -12   0  111.99    3.40
  10 -12   0  107.99    3.60
 -10 -12   0  111.39    3.20
 -10 -12   0  110.89    3.40
  10 -12   0  115.99    3.30
  10 -12   0  117.29    3.90
 -10 -12   0  108.19    3.10
  10 -12   0  117.19    4.00
 -10  12   0  115.59    3.20
  10  12   0  112.89    3.50
 -10  12   0  112.79    3.30
  10  12   0  104.69    3.20
 -10  12   0  107.49    3.70
 -10  12   0  108.69    3.70
 -10  12   0  116.29    3.80
  10  12   0  113.69    3.30
  10  12   0  105.29    3.70
  10  12   0  106.89    3.30
  10  12   0  107.39    2.90
 -10  12   0  115.99    4.10
 -10  12   0  119.19    3.80
  12 -12   0   34.80    2.60
  12 -12   0   39.50    2.40
  12 -12   0   40.20    1.90
  12 -12   0   35.60    2.20
 -12 -12   0   38.90    2.10
 -12 -12   0   38.20    1.60
 -12 -12   0   38.40    2.30
  12 -12   0   37.30    2.20
  12 -12   0   42.50    2.20
  12  12   0   41.90    1.80
 -12  12   0   39.90    1.80
  12  12   0   41.40    2.50
  12  12   0   39.00    1.80
 -12  12   0   36.80    2.60
 -12  12   0   45.40    2.60
  12  12   0   38.30    1.80
 -12  12   0   37.70    2.70
 -12  12   0   41.70    1.90
  12  12   0   39.40    1.60
 -12  12   0   41.00    2.30
  12  12   0   42.30    1.50
  12  12   0   38.90    2.20
  14 -12   0  130.59    4.20
  14 -12   0  122.69    3.90
  14 -12   0  118.99    4.20
  14 -12   0  112.29    4.00
 -14 -12   0  124.29    3.80
  14 -12   0  122.99    4.00
 -14 -12   0  122.59    3.40
 -14  12   0  121.29    3.50
 -14  12   0  127.59    4.50
  14  12   0  124.69    3.40
  14  12   0  121.89    3.90
 -14  12   0  120.19    4.30
  14  12   0  117.89    3.20
 -14  12   0  125.09    3.60
  14  12   0  119.09    3.40
 -14  12   0  115.79    4.20
  14  12   0  120.79    4.10
 -14  12   0  124.49    4.30
  14  12   0  122.09    3.70
  14  12   0  122.09    3.40
  16 -12   0   91.39    3.00
  16 -12   0   85.29    3.60
  16 -12   0   80.99    3.30
  16 -12   0   90.29    3.40
 -16 -12   0   86.09    3.30
  16 -12   0   83.09    3.70
 -16 -12   0   88.19    3.50
  16  12   0   85.79    2.50
 -16  12   0   80.29    3.40
  16  12   0   82.49    2.50
  16  12   0   86.39    2.60
 -16  12   0   85.29    3.70
 -16  12   0   87.69    2.80
 -16  12   0   85.99    3.70
 -16  12   0   86.29    2.90
 -16  12   0   87.09    3.80
  16  12   0   85.29    3.10
  16  12   0   90.09    3.30
  16  12   0   85.39    3.60
  18 -12   0   10.10    1.30
  18 -12   0    9.60    1.90
  18 -12   0    8.60    1.50
  18 -12   0   10.80    2.10
  18 -12   0    8.60    1.50
 -18 -12   0    9.60    1.70
 -18  12   0    9.50    1.10
  18  12   0    9.50    1.10
 -18  12   0    8.40    2.00
 -18  12   0    6.90    1.00
  18  12   0   12.70    1.50
 -18  12   0    8.40    1.90
 -18  12   0   10.70    1.90
  18  12   0   10.60    1.60
  18  12   0    9.60    1.90
  20 -12   0    4.20    1.50
  20 -12   0    4.90    2.00
 -20 -12   0   10.50    1.80
  20 -12   0    5.00    1.30
  20 -12   0    4.90    2.10
  20 -12   0    4.10    1.50
  20  12   0    5.60    1.80
 -20  12   0    2.00    2.10
  20  12   0    5.30    0.60
  20  12   0    5.00    1.90
  20  12   0    3.70    1.60
 -20  12   0    5.50    0.90
 -20  12   0    6.70    2.00
 -20  12   0    4.50    1.10
 -20  12   0    2.90    2.00
  20  12   0    5.70    1.20
  20  12   0    1.70    1.30
  22 -12   0    8.30    2.30
  22 -12   0    6.20    2.30
  22 -12   0    6.90    1.40
  22 -12   0    5.60    1.80
  22  12   0    8.70    2.20
  22  12   0    4.00    1.50
 -22  12   0    2.10    2.10
 -22  12   0    6.10    1.00
  22  12   0    6.50    2.20
  22  12   0    5.60    0.70
 -22  12   0    6.50    2.40
 -22  12   0    5.50    0.80
  22  12   0    6.10    1.90
  22  12   0    7.00    1.30
  24 -12   0    8.10    2.50
  24 -12   0   13.70    2.20
  24 -12   0   12.50    2.70
  24 -12   0    8.00    1.60
  24  12   0    8.60    1.60
  24  12   0    8.60    2.40
 -24  12   0    9.50    2.50
  24  12   0    6.50    2.50
  24  12   0    9.00    1.90
  24  12   0    8.10    2.00
 -24  12   0    9.90    2.30
  24  12   0    8.50    0.70
 -24  12   0   11.10    2.50
  26 -12   0    4.30    2.30
  26 -12   0    8.10    3.10
  26 -12   0    7.50    1.50
  26 -12   0   10.70    2.80
  26  12   0    7.30    2.60
  26  12   0    4.30    2.40
  26  12   0    6.40    2.90
  26  12   0    4.60    1.60
 -26  12   0    4.10    2.40
  26  12   0    5.10    0.80
 -26  12   0    6.60    3.00
 -26  12   0    4.40    3.20
  26  12   0    5.80    0.80
  26  12   0    5.50    2.10
  28 -12   0    8.50    2.60
  28 -12   0    7.70    3.20
  28 -12   0    6.70    3.40
  28  12   0    3.40    2.90
  28  12   0    5.50    2.40
  28  12   0    3.90    1.80
  28  12   0    5.00    2.90
 -28  12   0    7.30    3.50
  30 -12   0   -6.40    3.00
 -30  12   0   -0.90    4.70
  30  12   0    1.50    3.40
  30  12   0   -2.30    2.30
  30  12   0    5.80    3.00
  32  12   0    0.60    2.70
  -1 -13   0   47.90    2.00
   1 -13   0   42.10    2.00
  -1 -13   0   45.10    2.10
   1 -13   0   42.90    2.20
  -1 -13   0   38.90    2.70
   1 -13   0   41.30    1.60
  -1 -13   0   40.40    2.20
   1 -13   0   42.00    2.50
  -1 -13   0   38.10    1.90
  -1 -13   0   42.00    1.70
   1 -13   0   40.50    1.90
   1 -13   0   41.60    3.00
   1  13   0   42.70    2.50
  -1  13   0   38.90    1.80
  -1  13   0   40.10    2.10
  -1  13   0   40.30    1.70
  -1  13   0   36.70    2.10
  -1  13   0   46.10    2.40
   1  13   0   41.60    1.60
  -1  13   0   42.00    1.70
  -1  13   0   40.50    2.20
   1  13   0   42.70    2.40
   1  13   0   41.80    2.20
   1  13   0   40.70    1.60
   1  13   0   39.00    2.10
   1  13   0   41.60    1.70
  -3 -13   0   16.40    1.60
   3 -13   0   14.60    1.80
   3 -13   0   12.40    1.20
  -3 -13   0   14.30    1.30
  -3 -13   0   13.50    1.30
  -3 -13   0   14.10    1.40
  -3 -13   0   18.10    1.70
   3 -13   0   14.20    1.20
   3 -13   0   13.70    1.20
   3 -13   0   15.00    1.40
  -3 -13   0   16.10    1.30
  -3  13   0   18.40    1.70
  -3  13   0   13.80    1.20
   3  13   0   13.60    1.40
   3  13   0   15.30    1.30
  -3  13   0   12.60    1.30
   3  13   0   16.00    1.00
  -3  13   0   12.90    1.50
  -3  13   0   16.70    1.80
  -3  13   0   12.80    1.00
   3  13   0   12.50    1.60
  -3  13   0   17.30    1.40
   3  13   0   15.70    1.10
   3  13   0   15.00    1.50
   3  13   0   13.70    1.20
  -5 -13   0    6.90    1.20
   5 -13   0    5.40    0.80
   5 -13   0    4.90    1.40
   5 -13   0    6.30    1.20
  -5 -13   0    5.30    1.00
   5 -13   0    5.10    1.10
   5 -13   0    5.40    1.00
  -5 -13   0    6.90    1.30
  -5 -13   0    5.40    0.90
  -5 -13   0    5.60    0.80
  -5  13   0    6.40    0.90
  -5  13   0    7.50    1.10
   5  13   0    7.50    1.30
   5  13   0    6.30    0.90
  -5  13   0    4.40    1.20
   5  13   0    5.10    1.00
  -5  13   0    6.00    1.10
  -5  13   0    3.60    1.20
  -5  13   0    5.10    0.70
   5  13   0    6.80    0.60
   5  13   0    6.60    0.80
   5  13   0    4.60    1.10
  -5  13   0    6.10    1.60
   5  13   0    6.60    0.70
   7 -13   0    0.40    1.10
  -7 -13   0    0.40    1.00
  -7 -13   0   -0.10    0.90
   7 -13   0    1.30    1.10
  -7 -13   0    0.80    0.80
   7 -13   0    1.00    0.90
   7 -13   0    1.20    1.30
   7 -13   0    0.80    1.40
  -7 -13   0    0.90    0.80
  -7 -13   0    0.80    1.10
  -7  13   0    1.10    0.80
   7  13   0   -0.50    1.30
  -7  13   0    1.30    1.10
   7  13   0    0.70    0.40
  -7  13   0    0.40    1.10
  -7  13   0    0.80    0.60
   7  13   0   -0.10    0.90
  -7  13   0    0.20    1.20
   7  13   0    0.20    0.60
   7  13   0    0.80    1.00
  -7  13   0   -0.10    1.00
   7  13   0    0.70    1.10
   7  13   0   -0.30    0.80
  -7  13   0    2.90    1.40
   9 -13   0  518.15   12.60
   9 -13   0  534.65   12.60
  -9 -13   0  506.55   12.20
   9 -13   0  523.35   12.90
  -9 -13   0  521.55   12.60
  -9 -13   0  500.45   12.40
   9 -13   0  502.95   12.80
  -9 -13   0  514.75   12.30
  -9 -13   0  505.45   12.40
   9 -13   0  522.75   12.40
   9 -13   0  562.04   12.70
   9  13   0  509.35   12.40
  -9  13   0  522.65   12.30
   9  13   0  511.25   12.50
   9  13   0  513.35   12.40
  -9  13   0  529.45   12.80
  -9  13   0  517.55   12.60
  -9  13   0  526.15   13.00
   9  13   0  506.65   12.50
  -9  13   0  534.65   12.70
   9  13   0  504.65   11.90
  -9  13   0  546.65   12.80
   9  13   0  497.55   12.20
   9  13   0  506.85   12.70
  -9  13   0  551.64   12.30
  11 -13   0   93.19    3.70
 -11 -13   0   86.39    3.00
  11 -13   0   95.09    3.40
  11 -13   0   88.19    3.40
 -11 -13   0   87.19    3.00
  11 -13   0   92.99    3.40
 -11 -13   0   90.39    2.70
  11 -13   0   93.49    3.20
 -11 -13   0   95.09    3.30
 -11 -13   0   87.09    2.80
  11  13   0   96.49    3.00
 -11  13   0   95.69    2.90
  11  13   0   92.29    3.20
 -11  13   0   75.59    3.80
  11  13   0   91.19    3.50
 -11  13   0   96.19    3.00
 -11  13   0   93.59    3.60
  11  13   0   90.69    2.40
 -11  13   0   98.29    3.80
  11  13   0   87.59    2.90
  11  13   0   91.39    2.90
 -11  13   0   86.99    3.30
  13 -13   0   30.00    1.90
  13 -13   0   33.20    2.30
  13 -13   0   29.20    2.40
  13 -13   0   30.90    2.80
 -13 -13   0   30.00    2.10
 -13 -13   0   31.20    2.30
 -13 -13   0   27.00    1.50
  13 -13   0   28.80    2.20
  13  13   0   28.80    2.20
 -13  13   0   32.50    2.60
  13  13   0   29.50    1.90
 -13  13   0   25.50    1.70
 -13  13   0   22.90    2.40
  13  13   0   26.30    1.70
  13  13   0   29.20    1.30
  13  13   0   30.70    1.70
 -13  13   0   28.60    2.40
  13  13   0   30.40    2.50
 -13  13   0   29.00    1.80
 -13  13   0   29.40    2.70
  13  13   0   29.20    1.40
 -15 -13   0  157.18    4.40
  15 -13   0  169.98    5.50
 -15 -13   0  165.08    5.10
 -15 -13   0  173.58    4.90
  15 -13   0  166.58    5.00
  15 -13   0  163.48    5.20
  15 -13   0  167.28    4.70
 -15  13   0  161.68    4.60
 -15  13   0  165.88    4.50
 -15  13   0  170.58    5.60
  15  13   0  161.18    4.30
  15  13   0  164.68    4.20
  15  13   0  162.18    4.40
  15  13   0  173.48    4.80
 -15  13   0  174.38    5.30
 -15  13   0  167.58    5.30
  15  13   0  163.88    4.90
 -15  13   0  171.68    5.50
  15  13   0  166.88    5.20
  15  13   0  165.08    4.40
  17 -13   0   10.80    1.30
  17 -13   0    6.60    1.90
 -17 -13   0   12.20    1.80
  17 -13   0    9.40    1.90
  17 -13   0    9.70    1.60
  17 -13   0    9.50    1.60
 -17  13   0    7.50    1.90
  17  13   0   11.30    1.60
 -17  13   0   11.70    2.10
  17  13   0   11.30    1.00
 -17  13   0   11.90    1.90
  17  13   0    9.90    1.90
 -17  13   0   10.40    1.10
  17  13   0   10.10    1.40
  17  13   0   10.10    1.00
  17  13   0   10.80    0.90
 -17  13   0   11.10    1.20
  19 -13   0   62.49    3.80
  19 -13   0   63.19    3.20
 -19 -13   0   66.99    3.30
  19 -13   0   66.39    2.90
  19 -13   0   60.89    3.80
  19 -13   0   55.69    3.10
 -19  13   0   66.79    2.40
  19  13   0   62.69    2.30
  19  13   0   64.49    3.20
  19  13   0   61.19    2.90
 -19  13   0   62.69    2.60
 -19  13   0   61.39    3.50
  19  13   0   60.89    3.70
  19  13   0   62.99    2.00
 -19  13   0   58.59    3.90
 -21 -13   0   23.40    2.20
  21 -13   0   20.60    2.10
  21 -13   0   24.60    1.80
  21 -13   0   23.40    2.60
  21 -13   0   23.00    2.30
 -21  13   0   25.10    1.70
  21  13   0   21.00    2.00
  21  13   0   24.50    2.50
  21  13   0   20.10    1.90
  21  13   0   25.90    1.30
 -21  13   0   27.00    2.70
  21  13   0   21.20    1.90
 -21  13   0   27.30    2.60
  21  13   0   22.70    2.60
 -21  13   0   22.10    2.00
  23 -13   0    2.40    1.80
  23 -13   0    4.80    2.60
  23 -13   0    2.10    1.60
  23 -13   0    2.60    2.40
  23  13   0    3.60    0.80
  23  13   0    3.60    2.30
 -23  13   0    2.20    2.50
  23  13   0   -1.10    2.40
  23  13   0    2.80    1.80
 -23  13   0    4.10    0.80
 -23  13   0   -0.30    2.50
  23  13   0    3.90    0.70
  23  13   0    1.60    1.80
 -23  13   0    1.60    2.40
  23  13   0    3.40    1.30
 -23  13   0    2.60    1.00
  25 -13   0   37.70    2.70
  25 -13   0   43.10    3.50
  25 -13   0   35.00    3.40
  25 -13   0   37.50    2.40
  25  13   0   36.00    1.70
  25  13   0   26.80    2.60
  25  13   0   34.30    1.70
  25  13   0   32.80    2.70
 -25  13   0   30.60    3.60
  25  13   0   36.70    3.30
  25  13   0   39.00    3.20
  25  13   0   33.90    2.50
 -25  13   0   37.90    3.20
  27 -13   0   13.70    2.60
  27 -13   0    9.90    3.50
  27 -13   0    8.70    2.10
  27 -13   0   16.30    3.30
  27  13   0    7.70    2.90
  27  13   0    8.90    1.80
  27  13   0    9.50    3.10
 -27  13   0    5.70    3.60
  27  13   0    1.80    2.20
  27  13   0    7.50    0.90
  29 -13   0   22.00    3.60
  29 -13   0   21.20    3.20
  29  13   0   19.70    2.80
 -29  13   0   18.20    4.40
  29  13   0   17.00    3.30
  29  13   0   21.60    4.10
  31 -13   0    8.00    3.70
  31  13   0    5.90    3.00
   0 -14   0  141.59    4.00
   0 -14   0  132.69    3.80
   0 -14   0  134.89    4.70
   0 -14   0  134.89    4.20
   0 -14   0  136.69    3.70
   0 -14   0  131.89    4.00
   0  14   0  133.29    3.60
   0  14   0  130.89    4.00
   0  14   0  133.79    3.70
   0  14   0  135.19    4.00
   0  14   0  134.49    4.30
   0  14   0  131.79    3.70
   0  14   0  139.39    4.40
  -2 -14   0   69.19    2.60
  -2 -14   0   68.09    2.40
  -2 -14   0   66.59    2.60
   2 -14   0   66.79    3.10
  -2 -14   0   71.89    3.20
   2 -14   0   65.59    2.60
  -2 -14   0   67.99    2.80
   2 -14   0   63.19    3.40
   2 -14   0   65.59    2.50
  -2 -14   0   63.29    2.20
   2 -14   0   67.99    2.60
   2 -14   0   68.99    2.20
  -2  14   0   68.29    2.40
  -2  14   0   64.29    2.60
  -2  14   0   71.19    3.00
   2  14   0   66.99    2.70
   2  14   0   63.79    2.70
   2  14   0   66.09    2.10
  -2  14   0   72.59    3.00
  -2  14   0   66.89    2.80
   2  14   0   70.39    2.20
  -2  14   0   66.79    2.20
   2  14   0   68.59    2.90
   2  14   0   68.09    2.80
  -2  14   0   63.59    2.30
   2  14   0   68.99    2.30
  -4 -14   0   40.80    2.10
   4 -14   0   39.10    2.10
   4 -14   0   40.00    1.60
  -4 -14   0   38.30    1.70
  -4 -14   0   39.60    2.40
   4 -14   0   38.60    2.10
  -4 -14   0   40.20    1.90
  -4 -14   0   41.20    2.40
   4 -14   0   42.40    2.10
   4 -14   0   35.10    2.40
  -4 -14   0   38.50    2.00
  -4  14   0   45.20    2.80
  -4  14   0   39.60    1.80
   4  14   0   42.30    1.80
   4  14   0   42.20    2.50
   4  14   0   39.50    2.40
  -4  14   0   38.50    2.20
  -4  14   0   39.10    1.70
   4  14   0   38.90    1.80
   4  14   0   40.10    1.60
   4  14   0   39.40    2.10
  -4  14   0   38.70    2.40
   4  14   0   39.60    2.10
  -4  14   0   44.20    2.00
  -4  14   0   36.90    2.30
   4  14   0   40.10    1.40
   6 -14   0   31.20    2.50
   6 -14   0   29.60    2.00
  -6 -14   0   27.40    1.70
  -6 -14   0   27.70    1.70
   6 -14   0   33.80    2.00
   6 -14   0   29.10    1.50
  -6 -14   0   28.80    2.00
  -6 -14   0   30.90    2.00
  -6 -14   0   29.60    2.10
   6 -14   0   28.10    1.90
  -6  14   0   30.80    2.20
   6  14   0   29.20    1.10
  -6  14   0   30.70    2.40
  -6  14   0   27.60    1.60
  -6  14   0   29.60    1.70
   6  14   0   30.10    1.90
   6  14   0   28.60    1.40
  -6  14   0   30.20    2.00
   6  14   0   29.10    1.90
   6  14   0   28.50    1.50
   6  14   0   30.10    1.60
   6  14   0   23.90    2.00
  -6  14   0   25.80    2.30
  -6  14   0   30.10    2.70
   8 -14   0  103.29    3.90
   8 -14   0  105.79    3.50
  -8 -14   0   95.39    3.40
   8 -14   0  102.09    3.30
  -8 -14   0   98.09    3.40
  -8 -14   0   98.69    3.10
  -8 -14   0   96.69    3.20
   8 -14   0   97.49    3.80
  -8 -14   0   91.69    3.10
   8 -14   0  113.19    3.50
  -8  14   0  109.79    3.80
   8  14   0   97.89    2.90
  -8  14   0  100.39    3.50
   8  14   0  103.49    3.40
   8  14   0   97.79    3.40
  -8  14   0  101.49    3.00
  -8  14   0  109.39    3.80
   8  14   0  101.09    2.80
   8  14   0   91.99    3.80
  -8  14   0   98.59    3.60
   8  14   0  102.29    3.30
   8  14   0   97.59    2.60
  -8  14   0  100.59    3.10
  -8  14   0  102.99    4.40
  10 -14   0   31.90    2.30
 -10 -14   0   27.90    1.90
  10 -14   0   24.50    2.10
 -10 -14   0   23.50    1.70
  10 -14   0   27.40    2.30
 -10 -14   0   23.10    2.30
 -10 -14   0   23.20    2.00
 -10 -14   0   26.30    1.60
  10 -14   0   27.60    2.10
  10 -14   0   23.30    2.30
  10 -14   0   23.70    1.80
  10  14   0   23.50    1.90
  10  14   0   25.60    2.10
  10  14   0   27.60    2.10
 -10  14   0   34.90    2.60
 -10  14   0   26.90    1.70
  10  14   0   23.10    1.80
  10  14   0   25.00    1.00
  10  14   0   25.40    1.50
 -10  14   0   27.30    1.80
 -10  14   0   27.40    2.50
  10  14   0   24.60    1.30
  10  14   0   21.90    1.70
  12 -14   0   -0.50    1.20
  12 -14   0    0.80    1.50
 -12 -14   0   -1.30    0.70
  12 -14   0   -0.40    1.00
  12 -14   0   -0.70    1.40
  12 -14   0   -1.60    1.30
  12 -14   0    0.30    1.50
 -12 -14   0   -0.40    1.10
 -12 -14   0    0.60    1.20
 -12  14   0    0.60    1.60
  12  14   0   -0.80    0.50
 -12  14   0    0.20    1.50
  12  14   0   -0.60    1.20
  12  14   0   -0.20    0.70
  12  14   0   -0.10    1.00
  12  14   0    0.20    1.60
 -12  14   0   -1.50    1.60
  12  14   0    4.80    1.00
 -12  14   0    0.40    1.50
 -12  14   0   -0.60    1.00
  12  14   0   -0.50    1.00
  12  14   0    0.30    0.60
 -14 -14   0   85.89    2.70
  14 -14   0   87.89    3.70
  14 -14   0   90.19    3.40
  14 -14   0   91.39    3.10
  14 -14   0   80.99    3.90
 -14 -14   0   84.29    3.50
  14 -14   0   91.19    3.40
 -14 -14   0   93.29    3.30
  14  14   0   83.39    2.50
  14  14   0   81.99    3.70
 -14  14   0   88.89    4.10
 -14  14   0   93.19    3.80
  14  14   0   86.49    3.10
 -14  14   0   87.29    3.00
 -14  14   0   86.79    3.70
  14  14   0   88.89    2.90
  14  14   0   92.19    3.40
  14  14   0   91.09    2.90
  14  14   0   90.99    2.50
  14  14   0   84.89    2.40
  16 -14   0  125.49    4.30
  16 -14   0  132.29    4.90
  16 -14   0  107.79    4.40
 -16 -14   0  126.49    4.40
  16 -14   0  120.79    4.20
  16 -14   0  127.29    3.90
 -16 -14   0  129.09    4.20
  16  14   0  118.39    3.40
  16  14   0  124.79    3.30
  16  14   0  117.59    3.20
  16  14   0  126.49    4.50
 -16  14   0  118.79    4.70
 -16  14   0  121.59    4.70
 -16  14   0  121.59    3.80
  16  14   0  121.99    4.20
  16  14   0  121.39    3.90
  16  14   0  118.89    3.50
 -16  14   0  112.69    4.50
 -16  14   0  122.39    4.90
  18 -14   0    1.50    2.00
  18 -14   0    1.00    1.50
 -18 -14   0    1.00    1.60
  18 -14   0    0.50    1.80
  18 -14   0    2.50    1.20
  18 -14   0   -1.50    1.50
 -18  14   0    1.10    2.00
  18  14   0    0.30    1.00
 -18  14   0   -2.60    1.90
  18  14   0    2.10    1.00
 -18  14   0   -1.20    2.10
 -18  14   0    1.70    2.10
 -18  14   0    1.00    1.10
 -18  14   0    1.70    1.10
  18  14   0    1.20    0.90
  18  14   0    1.40    0.70
  18  14   0   -0.70    1.90
  18  14   0    1.50    1.30
  18  14   0    1.50    0.90
  18  14   0    0.90    1.40
  20 -14   0    8.20    2.30
  20 -14   0    7.60    2.00
 -20 -14   0    8.10    1.90
  20 -14   0    9.60    2.50
  20 -14   0    8.40    1.50
  20 -14   0    5.60    1.70
  20  14   0    7.30    0.80
 -20  14   0    8.50    2.50
 -20  14   0    9.00    2.40
  20  14   0    7.40    2.30
  20  14   0    6.90    1.00
  20  14   0    7.80    1.60
  20  14   0    5.60    1.80
 -20  14   0    4.10    1.10
 -20  14   0    7.80    1.30
  20  14   0    7.40    1.10
  22 -14   0   12.90    2.50
  22 -14   0   13.70    2.00
  22 -14   0    9.80    1.80
  22 -14   0    8.70    2.60
 -22 -14   0   15.20    2.20
  22  14   0   10.50    2.60
  22  14   0   12.60    1.00
 -22  14   0    8.80    2.80
 -22  14   0   12.10    2.60
 -22  14   0   11.70    1.40
  22  14   0   12.00    1.30
 -22  14   0    7.40    2.80
 -22  14   0   10.50    1.10
  22  14   0   10.90    1.10
  22  14   0   11.60    2.00
  22  14   0    9.70    2.00
  24 -14   0   22.90    2.40
  24 -14   0   22.20    3.20
  24 -14   0   22.20    3.10
  24  14   0   23.30    1.60
 -24  14   0   21.30    1.50
  24  14   0   22.90    1.60
 -24  14   0   25.50    3.00
  24  14   0   21.10    2.50
  24  14   0   24.30    1.70
  24  14   0   27.60    3.20
 -24  14   0   18.30    3.40
 -24  14   0   24.00    1.90
  24  14   0   23.60    2.90
  24  14   0   24.60    2.50
  26 -14   0   -0.50    2.30
  26 -14   0    1.40    1.60
  26 -14   0    6.30    3.30
  26 -14   0    0.70    2.90
 -26  14   0    2.50    3.30
  26  14   0   -3.00    2.80
  26  14   0    0.90    1.60
 -26  14   0   -0.90    2.90
  26  14   0    0.00    0.90
  26  14   0    1.10    3.00
  26  14   0    1.40    2.10
  28 -14   0    4.70    3.30
  28 -14   0    7.20    3.00
 -28  14   0    6.20    4.00
  28  14   0    1.60    2.90
  28  14   0   -3.20    3.20
  28  14   0    2.60    2.30
  30 -14   0    3.50    3.60
  30  14   0   -1.20    2.80
  30  14   0    5.30    2.70
  32  14   0   -3.60    3.30
   1 -15   0  178.58    4.50
  -1 -15   0  174.28    4.80
  -1 -15   0  180.78    4.60
  -1 -15   0  169.08    4.90
   1 -15   0  178.08    4.90
  -1 -15   0  163.58    5.20
  -1 -15   0  173.38    5.50
   1 -15   0  169.28    4.70
   1 -15   0  166.38    5.10
  -1 -15   0  173.48    4.70
   1 -15   0  169.58    4.90
   1 -15   0  176.38    5.70
  -1  15   0  177.78    5.10
  -1  15   0  164.38    5.20
   1  15   0  171.88    5.20
   1  15   0  174.98    4.50
  -1  15   0  171.98    4.60
  -1  15   0  177.38    4.60
  -1  15   0  172.98    5.20
  -1  15   0  170.18    4.90
   1  15   0  174.98    4.60
   1  15   0  172.08    5.00
   1  15   0  171.88    4.40
   1  15   0  170.58    5.20
   1  15   0  171.38    5.00
  -1  15   0  178.38    4.60
   3 -15   0  148.89    4.90
   3 -15   0  155.88    4.50
   3 -15   0  152.08    4.60
  -3 -15   0  165.28    4.60
   3 -15   0  158.38    5.60
  -3 -15   0  156.88    4.30
  -3 -15   0  158.98    4.30
  -3 -15   0  158.28    4.90
   3 -15   0  158.38    4.20
  -3 -15   0  158.98    4.90
  -3 -15   0  159.88    4.60
   3 -15   0  157.58    4.50
  -3  15   0  159.28    4.40
   3  15   0  164.38    4.20
  -3  15   0  163.08    4.30
  -3  15   0  161.88    4.20
  -3  15   0  151.18    5.10
   3  15   0  159.98    4.90
  -3  15   0  154.28    4.70
   3  15   0  160.18    4.00
   3  15   0  155.28    4.60
   3  15   0  156.28    4.60
  -3  15   0  158.48    4.90
  -3  15   0  162.78    4.90
   3  15   0  161.58    5.00
   3  15   0  158.38    4.30
  -5 -15   0  187.08    5.30
   5 -15   0  197.38    5.00
  -5 -15   0  196.08    5.10
   5 -15   0  196.38    5.60
  -5 -15   0  190.68    5.10
   5 -15   0  198.08    5.40
  -5 -15   0  179.38    5.60
   5 -15   0  194.88    5.30
  -5 -15   0  193.58    5.50
  -5 -15   0  192.58    5.50
   5 -15   0  200.98    5.70
  -5  15   0  195.48    5.60
   5  15   0  192.38    5.10
   5  15   0  200.38    5.40
  -5  15   0  194.38    5.30
   5  15   0  199.48    5.80
   5  15   0  190.38    5.40
   5  15   0  203.98    5.00
  -5  15   0  191.38    5.80
  -5  15   0  188.18    5.10
   5  15   0  198.48    4.80
  -5  15   0  195.88    5.80
   5  15   0  197.18    5.60
  -5  15   0  199.58    5.70
   5  15   0  197.88    5.10
   7 -15   0   98.19    2.90
   7 -15   0  103.19    3.50
  -7 -15   0   93.89    3.20
  -7 -15   0   93.89    3.30
   7 -15   0  101.69    3.70
   7 -15   0   99.39    3.60
  -7 -15   0   93.69    3.10
  -7 -15   0   93.79    3.50
   7 -15   0  104.49    3.30
  -7  15   0   80.09    4.00
  -7  15   0   93.79    3.40
  -7  15   0   97.59    3.60
   7  15   0   95.69    3.40
   7  15   0   98.49    3.00
   7  15   0   98.69    2.80
   7  15   0   93.69    3.30
   7  15   0   98.09    3.50
  -7  15   0   99.09    3.00
  -7  15   0   95.59    3.60
  -7  15   0   98.29    3.10
   7  15   0  100.59    2.50
   7  15   0   99.89    3.10
   9 -15   0    9.90    1.60
  -9 -15   0   13.60    1.40
   9 -15   0   11.20    1.60
  -9 -15   0    8.70    1.40
   9 -15   0    8.60    1.60
  -9 -15   0    9.30    1.10
   9 -15   0    8.60    1.40
  -9 -15   0    9.50    1.30
  -9 -15   0    6.00    1.20
  -9  15   0   11.90    1.20
   9  15   0    8.00    1.90
  -9  15   0   11.00    2.60
   9  15   0    7.70    0.80
   9  15   0   10.10    1.30
  -9  15   0   13.30    2.00
   9  15   0    8.60    0.90
  -9  15   0    9.50    1.60
   9  15   0   10.00    1.40
  -9  15   0   11.60    1.80
   9  15   0    7.40    1.30
  -9  15   0   10.70    1.50
 -11 -15   0    8.00    1.40
 -11 -15   0    6.20    1.30
 -11 -15   0    6.90    1.10
  11 -15   0    4.20    1.60
  11 -15   0    7.90    1.90
  11 -15   0    8.20    1.30
  11 -15   0    7.70    1.50
  11 -15   0    5.50    1.50
 -11 -15   0    7.80    1.10
  11  15   0    5.60    1.30
  11  15   0    6.10    1.20
 -11  15   0    8.20    2.00
  11  15   0    6.70    0.80
  11  15   0    6.60    0.90
 -11  15   0    4.80    1.50
 -11  15   0    6.90    1.60
 -11  15   0    5.80    1.10
 -11  15   0    4.60    1.60
  11  15   0    5.70    1.10
  11  15   0    7.10    0.60
 -11  15   0    5.70    1.60
  11  15   0    8.40    1.90
 -11  15   0    7.50    1.10
  11  15   0    4.00    1.30
  13 -15   0   59.69    3.10
  13 -15   0   54.49    2.60
 -13 -15   0   55.29    3.00
  13 -15   0   51.49    3.30
  13 -15   0   54.09    2.80
  13 -15   0   54.19    3.00
 -13 -15   0   56.59    2.70
 -13 -15   0   52.19    2.10
  13  15   0   54.29    2.40
  13  15   0   53.29    2.40
 -13  15   0   53.89    3.40
  13  15   0   55.89    2.90
  13  15   0   52.39    1.90
  13  15   0   50.29    1.60
 -13  15   0   56.99    2.30
 -13  15   0   49.99    3.40
 -13  15   0   55.69    3.30
 -13  15   0   55.19    3.40
  13  15   0   46.30    2.40
  13  15   0   53.99    1.60
 -13  15   0   53.79    2.40
  13  15   0   54.59    2.10
  13  15   0   53.19    3.30
  15 -15   0   10.40    1.60
  15 -15   0   11.60    1.50
  15 -15   0    9.50    1.90
 -15 -15   0   10.10    1.70
 -15 -15   0   11.60    1.10
  15 -15   0   10.50    2.10
  15 -15   0    7.40    1.60
  15  15   0   18.50    1.80
  15  15   0   14.30    1.30
  15  15   0   10.90    1.00
  15  15   0   17.00    1.10
 -15  15   0   14.90    2.20
 -15  15   0   20.30    2.00
 -15  15   0    9.00    2.20
 -15  15   0   11.30    1.20
  15  15   0   11.30    2.10
 -15  15   0   10.20    2.00
  15  15   0   12.20    1.30
  15  15   0   13.30    1.70
 -17 -15   0   14.40    2.00
  17 -15   0   14.90    1.60
 -17 -15   0   11.50    1.80
  17 -15   0   11.00    2.30
  17 -15   0   14.00    2.30
  17 -15   0   13.30    1.70
 -17  15   0   12.90    2.20
  17  15   0   10.20    1.60
 -17  15   0   13.30    2.60
 -17  15   0    8.90    2.10
 -17  15   0   13.80    1.40
  17  15   0   11.40    1.30
  17  15   0   13.50    2.20
  17  15   0   13.20    1.40
  17  15   0   12.70    1.10
 -17  15   0   13.40    1.30
  17  15   0   12.80    0.90
  17  15   0   11.60    0.90
  17  15   0   13.30    1.10
  19 -15   0    1.40    2.40
  19 -15   0    1.50    1.70
  19 -15   0    0.50    1.40
  19 -15   0    2.60    2.00
  19 -15   0    1.00    1.90
 -19 -15   0    3.80    1.80
  19  15   0    2.30    1.00
 -19  15   0    0.20    2.60
  19  15   0    1.70    0.90
 -19  15   0    1.30    2.10
 -19  15   0    2.50    1.20
 -19  15   0    4.50    2.20
  19  15   0    2.30    0.80
  19  15   0    3.30    1.50
  19  15   0    2.90    1.10
  19  15   0    3.30    0.80
 -19  15   0    1.20    1.10
 -19  15   0    4.40    2.70
  19  15   0    4.50    2.20
  19  15   0    2.70    0.90
  19  15   0    2.20    1.80
  21 -15   0   13.70    2.10
  21 -15   0   17.90    2.30
  21 -15   0   16.40    2.70
 -21 -15   0   14.20    2.20
  21 -15   0   12.70    2.70
  21  15   0   16.80    2.10
 -21  15   0   10.50    1.40
 -21  15   0   14.50    1.60
  21  15   0   13.60    1.20
 -21  15   0   14.60    2.90
 -21  15   0   14.20    2.70
 -21  15   0   14.30    2.70
  21  15   0   14.10    1.50
  21  15   0   13.30    2.70
  21  15   0   11.90    2.10
  21  15   0   15.50    1.20
 -21  15   0   18.70    3.30
  23 -15   0    4.20    2.00
  23 -15   0    3.10    2.60
  23 -15   0    2.50    2.30
  23  15   0    4.60    0.90
  23  15   0    2.80    2.60
 -23  15   0    2.00    1.00
  23  15   0    4.10    2.80
 -23  15   0    3.70    1.40
  23  15   0    3.00    1.70
  23  15   0    3.10    1.10
 -23  15   0    1.00    3.20
 -23  15   0    6.00    2.80
  23  15   0    1.50    2.10
  23  15   0    3.20    1.00
  23  15   0    0.60    2.10
  25 -15   0    3.80    2.80
  25 -15   0    1.30    2.30
  25 -15   0    3.50    3.20
 -25  15   0    6.20    2.90
  25  15   0    1.50    1.30
  25  15   0    2.40    2.10
  25  15   0    1.90    1.00
  25  15   0    0.20    2.70
 -25  15   0    2.30    1.40
 -25  15   0    4.00    3.20
  25  15   0    2.50    3.00
  25  15   0    2.80    1.00
  27 -15   0    0.40    3.60
  27 -15   0   -2.30    3.20
  27 -15   0   -2.20    2.70
  27  15   0    0.60    3.10
  27  15   0   -5.60    2.20
  27  15   0   -0.40    3.00
 -27  15   0    1.40    4.10
  29 -15   0    3.90    3.40
  29  15   0    1.30    3.10
  29  15   0   -1.50    2.70
  31 -15   0    5.30    4.00
  31  15   0    4.70    3.30
   0 -16   0  364.06    8.80
   0 -16   0  344.17    9.30
   0 -16   0  371.36    9.80
   0 -16   0  332.97    9.60
   0 -16   0  372.86    9.50
   0 -16   0  360.56    8.90
   0  16   0  383.56    9.40
   0  16   0  370.36    8.90
   0  16   0  367.86    8.80
   0  16   0  339.17    9.70
   0  16   0  361.96    9.20
   0  16   0  383.06    9.50
   2 -16   0   45.10    2.80
   2 -16   0   43.90    2.30
   2 -16   0   48.20    3.60
   2 -16   0   48.60    2.70
  -2 -16   0   47.40    2.20
  -2 -16   0   46.70    3.00
   2 -16   0   43.70    1.90
  -2 -16   0   44.10    2.10
  -2 -16   0   46.20    2.60
  -2 -16   0   44.70    2.30
  -2 -16   0   44.80    2.00
   2  16   0   40.60    3.30
  -2  16   0   45.40    2.60
  -2  16   0   42.10    1.90
   2  16   0   43.70    1.80
   2  16   0   42.30    2.30
  -2  16   0   43.10    2.10
  -2  16   0   42.90    2.60
  -2  16   0   44.40    2.00
   2  16   0   48.80    2.10
   2  16   0   46.60    1.90
   2  16   0   47.90    3.00
  -2  16   0   45.40    2.50
  -2  16   0   46.50    2.80
   2  16   0   45.80    2.30
  -4 -16   0   41.60    2.00
   4 -16   0   40.70    1.80
  -4 -16   0   41.00    2.10
  -4 -16   0   42.50    2.60
  -4 -16   0   38.70    2.10
  -4 -16   0   45.80    2.50
   4 -16   0   36.50    2.70
   4 -16   0   51.89    3.10
   4 -16   0   45.70    2.40
  -4 -16   0   44.30    2.30
   4 -16   0   40.50    2.40
  -4  16   0   41.70    1.90
  -4  16   0   45.80    2.70
   4  16   0   41.50    1.60
   4  16   0   43.90    2.20
   4  16   0   42.40    2.70
   4  16   0   42.00    2.00
  -4  16   0   40.70    2.90
  -4  16   0   38.40    2.60
   4  16   0   40.90    2.40
   4  16   0   36.80    2.80
  -4  16   0   42.90    2.20
   4  16   0   44.90    1.80
  -4  16   0   41.30    2.60
  -4  16   0   42.60    2.00
  -6 -16   0   61.19    2.60
  -6 -16   0   62.89    2.50
  -6 -16   0   65.39    3.00
   6 -16   0   65.39    3.10
  -6 -16   0   62.79    2.70
   6 -16   0   62.49    2.70
   6 -16   0   61.29    2.80
   6 -16   0   58.89    3.30
   6 -16   0   65.19    2.30
  -6 -16   0   64.69    2.50
  -6  16   0   62.09    2.50
   6  16   0   64.09    3.20
   6  16   0   65.69    3.00
  -6  16   0   61.49    3.00
  -6  16   0   60.59    2.90
   6  16   0   64.99    2.20
   6  16   0   63.49    1.90
  -6  16   0   59.89    3.20
   6  16   0   66.39    2.80
  -6  16   0   66.79    3.20
   6  16   0   60.69    2.40
   6  16   0   61.29    2.70
  -6  16   0   60.69    2.30
  -6  16   0   65.49    2.80
   6  16   0   63.09    2.40
   8 -16   0   69.59    2.90
   8 -16   0   71.99    3.00
  -8 -16   0   67.49    2.90
   8 -16   0   68.59    3.20
  -8 -16   0   65.19    2.60
  -8 -16   0   66.39    2.90
   8 -16   0   70.89    2.40
   8 -16   0   68.89    3.20
  -8 -16   0   66.09    2.70
  -8 -16   0   72.79    2.60
  -8  16   0   70.09    3.20
   8  16   0   70.29    2.40
   8  16   0   65.79    2.80
   8  16   0   65.29    2.50
  -8  16   0   71.69    3.30
  -8  16   0   70.79    2.50
  -8  16   0   62.49    4.20
  -8  16   0   70.09    3.50
  -8  16   0   70.29    3.50
  -8  16   0   68.19    2.60
   8  16   0   70.99    3.10
   8  16   0   70.89    3.00
   8  16   0   69.69    2.30
   8  16   0   66.19    1.90
  10 -16   0    6.50    1.40
  10 -16   0    4.70    1.30
  10 -16   0    3.50    1.50
  10 -16   0    4.30    1.60
 -10 -16   0    5.50    1.10
  10 -16   0    4.20    1.70
 -10 -16   0    2.50    1.10
 -10 -16   0    5.70    1.30
 -10 -16   0    4.60    1.20
 -10 -16   0    4.40    1.50
 -10  16   0    4.90    1.00
 -10  16   0    2.50    1.60
  10  16   0    5.40    0.90
  10  16   0    4.20    0.50
 -10  16   0    6.90    1.70
  10  16   0    3.70    1.90
 -10  16   0    7.20    1.70
 -10  16   0    6.60    2.00
  10  16   0    6.30    0.80
  10  16   0    3.10    1.10
 -10  16   0    8.10    1.20
  10  16   0    4.90    1.30
 -10  16   0    5.00    1.60
  10  16   0    4.80    1.40
  10  16   0    6.00    1.40
 -12 -16   0    4.00    1.00
 -12 -16   0    3.20    1.30
  12 -16   0    3.90    1.90
 -12 -16   0    3.10    1.60
  12 -16   0    1.10    1.60
  12 -16   0    3.30    1.30
  12 -16   0    3.30    1.60
 -12  16   0    2.10    1.70
 -12  16   0    1.60    1.00
  12  16   0    2.70    1.40
  12  16   0    3.60    0.90
 -12  16   0    2.90    1.70
 -12  16   0    2.90    1.80
  12  16   0    4.00    1.30
  12  16   0    3.70    0.80
  12  16   0    3.60    1.30
  12  16   0    2.70    2.00
 -12  16   0    3.60    1.80
 -12  16   0    4.40    1.20
  12  16   0    3.40    1.20
 -12  16   0    4.00    1.80
  14 -16   0   -0.80    1.60
 -14 -16   0    1.10    0.90
 -14 -16   0    1.60    1.50
  14 -16   0    1.50    1.90
 -14 -16   0    0.90    1.40
  14 -16   0    1.50    2.00
  14 -16   0    1.90    1.40
  14  16   0    0.50    1.20
 -14  16   0    1.10    2.10
 -14  16   0    2.90    2.00
  14  16   0    1.00    1.50
  14  16   0    0.70    1.20
  14  16   0    0.70    0.70
  14  16   0    0.50    0.90
 -14  16   0    1.30    1.20
 -14  16   0    0.40    1.00
 -14  16   0    1.80    2.00
  14  16   0    1.80    2.10
  16 -16   0   32.60    3.50
  16 -16   0   45.80    3.20
 -16 -16   0   49.90    2.10
 -16 -16   0   49.90    3.00
  16 -16   0   44.10    3.60
  16 -16   0   43.30    3.10
 -16 -16   0   49.40    3.30
  16  16   0   48.50    2.40
 -16  16   0   52.09    2.60
  16  16   0   50.59    3.70
  16  16   0   47.50    2.10
 -16  16   0   54.19    3.70
  16  16   0   50.49    2.40
 -16  16   0   51.29    3.80
  16  16   0   49.40    3.10
  16  16   0   46.20    1.90
 -16  16   0   46.80    2.50
 -16  16   0   43.50    3.90
  18 -16   0   -1.00    2.20
  18 -16   0   -0.40    2.30
 -18 -16   0   -0.10    1.70
  18 -16   0   -0.10    2.00
  18 -16   0    1.90    1.70
 -18 -16   0   -1.40    1.70
  18  16   0    0.20    1.30
 -18  16   0    1.30    2.10
 -18  16   0    1.00    2.30
  18  16   0    0.50    1.10
 -18  16   0    0.30    1.20
 -18  16   0    0.10    2.20
  18  16   0    0.10    1.50
  18  16   0    2.30    2.20
 -18  16   0    2.60    2.60
  18  16   0    1.30    0.80
  18  16   0    0.20    0.90
  18  16   0    0.90    1.80
 -18  16   0   -0.90    1.20
  20 -16   0   21.90    2.80
  20 -16   0   21.10    2.60
  20 -16   0   18.80    2.90
 -20 -16   0   22.90    2.40
  20 -16   0   20.60    2.30
  20  16   0   22.00    1.90
 -20  16   0   19.10    1.70
  20  16   0   16.50    2.70
 -20  16   0   21.30    3.00
 -20  16   0   22.30    1.70
 -20  16   0   15.80    3.30
 -20  16   0   17.90    3.00
  20  16   0   24.80    2.20
  20  16   0   23.20    1.60
  20  16   0   19.50    1.30
  20  16   0   21.80    1.70
  20  16   0   20.10    2.40
  22 -16   0   10.50    2.70
  22 -16   0    8.30    2.20
 -22 -16   0   10.40    2.30
  22 -16   0    8.90    3.00
  22  16   0    8.00    1.00
  22  16   0    9.20    1.00
  22  16   0   12.80    2.70
 -22  16   0   10.40    2.80
  22  16   0    9.20    1.10
  22  16   0   12.40    2.30
 -22  16   0    7.10    3.30
  22  16   0    7.20    1.40
 -22  16   0    6.20    1.30
  22  16   0    8.90    2.40
 -22  16   0    6.10    1.60
  24 -16   0    4.00    3.00
  24 -16   0    7.10    3.00
  24 -16   0   11.60    2.50
  24  16   0    6.70    1.20
  24  16   0    8.70    3.00
  24  16   0    3.90    2.80
  24  16   0    8.00    1.70
 -24  16   0    8.30    3.10
  24  16   0    6.30    1.10
 -24  16   0    5.10    1.60
  24  16   0    6.40    1.10
  24  16   0    3.30    2.30
 -24  16   0    7.20    3.40
  26 -16   0    1.80    3.10
  26 -16   0    4.60    2.80
  26 -16   0    3.20    3.80
  26  16   0    2.40    2.90
  26  16   0   -2.20    2.40
  26  16   0   -0.20    2.90
 -26  16   0    3.20    4.00
  26  16   0    1.30    1.20
  28 -16   0   14.40    3.70
  28 -16   0   14.50    3.70
  28  16   0   11.80    3.00
  28  16   0   12.50    3.30
  30 -16   0    8.70    4.40
  30  16   0    9.40    3.30
   1 -17   0  120.19    3.50
  -1 -17   0  117.39    3.50
   1 -17   0  119.69    3.80
  -1 -17   0  117.39    4.30
   1 -17   0  121.59    3.80
  -1 -17   0  115.09    3.70
   1 -17   0  107.49    4.90
   1 -17   0  119.09    4.40
  -1 -17   0  112.29    3.70
   1 -17   0  117.99    3.90
  -1 -17   0  113.59    4.60
  -1 -17   0  114.19    3.80
   1  17   0  116.19    4.00
  -1  17   0  119.59    4.60
  -1  17   0  112.59    3.50
   1  17   0  117.19    3.50
  -1  17   0  112.39    4.10
   1  17   0  108.79    3.90
   1  17   0  118.19    4.30
  -1  17   0  121.09    3.60
  -1  17   0  119.59    3.50
  -1  17   0  118.89    3.90
   1  17   0  120.69    3.40
   1  17   0  126.89    4.20
  -1  17   0  117.29    4.20
   1  17   0  117.59    3.50
  -3 -17   0    7.00    1.30
  -3 -17   0   12.40    1.30
   3 -17   0    6.70    1.50
   3 -17   0   10.70    1.10
  -3 -17   0   10.40    1.20
   3 -17   0   11.00    2.60
  -3 -17   0   13.10    1.50
   3 -17   0   10.10    1.50
   3 -17   0   12.30    2.00
   3 -17   0    9.40    1.30
  -3 -17   0   11.30    1.80
  -3 -17   0   11.10    1.90
  -3  17   0    8.90    1.00
  -3  17   0   12.60    1.40
   3  17   0    9.40    1.00
   3  17   0    9.40    1.60
  -3  17   0    7.90    1.70
   3  17   0    9.00    1.60
   3  17   0   10.00    1.00
   3  17   0    9.10    1.70
   3  17   0    8.90    1.90
  -3  17   0    9.00    2.10
   3  17   0   10.60    1.20
  -3  17   0   10.80    1.70
  -3  17   0   11.80    1.60
  -3  17   0   10.90    1.20
  -5 -17   0   44.50    2.40
  -5 -17   0   46.60    2.20
   5 -17   0   43.10    2.90
   5 -17   0   42.10    1.90
  -5 -17   0   43.70    2.20
   5 -17   0   45.20    2.60
  -5 -17   0   44.40    2.90
   5 -17   0   43.50    2.40
   5 -17   0   46.60    2.60
  -5 -17   0   46.50    2.80
  -5 -17   0   42.90    2.20
  -5  17   0   41.60    2.00
  -5  17   0   43.40    2.60
   5  17   0   43.60    2.50
  -5  17   0   41.30    2.70
  -5  17   0   42.70    2.10
   5  17   0   43.40    2.80
   5  17   0   41.90    2.10
  -5  17   0   42.20    2.40
   5  17   0   46.70    2.60
  -5  17   0   42.20    2.80
   5  17   0   43.40    3.00
   5  17   0   42.90    1.70
  -5  17   0   45.80    3.10
  -7 -17   0   15.70    1.50
  -7 -17   0   18.80    1.60
   7 -17   0   18.00    1.50
   7 -17   0   19.10    1.70
   7 -17   0   14.90    2.00
  -7 -17   0   20.30    1.70
  -7 -17   0   19.70    1.80
   7 -17   0   14.10    1.70
  -7 -17   0   21.10    1.90
   7 -17   0   14.00    1.70
  -7  17   0   17.70    1.90
   7  17   0   15.40    1.60
  -7  17   0   20.20    2.20
   7  17   0   18.50    1.70
  -7  17   0   21.10    1.60
   7  17   0   17.90    2.10
  -7  17   0   17.90    1.50
  -7  17   0   14.10    1.80
   7  17   0   16.10    1.70
   7  17   0   14.20    1.20
   7  17   0   16.90    1.90
   7  17   0   15.70    1.40
  -7  17   0   18.90    1.90
  -7  17   0   17.70    2.00
   7  17   0   17.90    1.10
   9 -17   0    0.70    1.50
  -9 -17   0   -0.60    1.10
   9 -17   0   -0.20    1.20
  -9 -17   0   -1.00    1.20
   9 -17   0   -0.50    1.50
  -9 -17   0   -1.30    1.40
   9 -17   0   -0.70    1.80
  -9 -17   0    0.60    1.20
   9 -17   0    0.40    0.90
  -9 -17   0    0.30    1.30
  -9  17   0   -2.50    1.40
   9  17   0    1.40    1.40
  -9  17   0    3.10    1.60
  -9  17   0    0.80    1.10
   9  17   0    0.80    0.90
  -9  17   0    0.60    0.90
   9  17   0    1.00    1.30
  -9  17   0    0.50    1.50
   9  17   0    1.10    0.80
   9  17   0   -0.60    1.40
  -9  17   0    1.00    1.60
   9  17   0    0.30    0.50
  -9  17   0   -0.20    2.00
   9  17   0    0.80    1.10
 -11 -17   0   24.20    2.00
  11 -17   0   30.20    2.80
  11 -17   0   31.10    2.60
  11 -17   0   27.20    1.80
 -11 -17   0   25.00    1.80
 -11 -17   0   25.90    2.10
  11 -17   0   28.70    2.30
  11 -17   0   26.70    2.40
 -11 -17   0   24.10    2.40
  11  17   0   27.80    1.60
 -11  17   0   29.00    2.20
  11  17   0   26.00    1.80
 -11  17   0   31.80    3.00
  11  17   0   25.10    2.50
 -11  17   0   28.20    1.90
  11  17   0   26.10    2.60
 -11  17   0   25.80    2.30
  11  17   0   25.70    2.40
 -11  17   0   26.30    2.30
  11  17   0   26.20    2.30
 -11  17   0   24.10    2.20
 -11  17   0   29.10    2.90
 -13 -17   0   19.20    1.90
  13 -17   0   15.40    2.60
 -13 -17   0   18.50    1.70
 -13 -17   0   18.10    1.90
  13 -17   0   26.40    2.40
  13 -17   0   18.60    1.90
  13  17   0   24.10    1.90
 -13  17   0   18.80    1.60
 -13  17   0   23.60    2.50
 -13  17   0   24.50    2.00
  13  17   0   18.10    1.80
  13  17   0   13.70    2.60
  13  17   0   18.70    2.50
 -13  17   0   20.30    2.30
  13  17   0   20.60    1.50
  13  17   0   25.00    2.20
 -13  17   0   34.70    3.30
  15 -17   0   78.19    3.90
  15 -17   0   79.79    4.60
  15 -17   0   76.39    3.60
 -15 -17   0   81.89    3.50
  15 -17   0   74.59    3.60
 -15 -17   0   77.99    3.90
 -15 -17   0   75.49    2.70
  15  17   0   77.39    2.80
 -15  17   0   79.79    3.20
 -15  17   0   80.89    4.40
 -15  17   0   77.69    3.10
  15  17   0   78.99    3.10
  15  17   0   78.19    4.30
  15  17   0   81.09    3.70
 -15  17   0   79.19    4.50
  15  17   0   81.39    3.10
 -15  17   0   80.99    4.10
  15  17   0   81.49    2.60
 -17 -17   0    7.90    1.80
  17 -17   0    1.90    1.70
 -17 -17   0    2.80    1.80
  17 -17   0    1.10    2.10
  17 -17   0   -0.50    2.20
  17 -17   0    1.20    2.30
 -17  17   0    6.10    2.20
  17  17   0    4.50    1.40
  17  17   0    0.60    1.50
 -17  17   0    4.90    1.40
 -17  17   0    4.50    2.70
  17  17   0    6.60    1.40
  17  17   0    4.70    0.90
  17  17   0    3.70    1.10
 -17  17   0    2.30    2.30
  17  17   0    3.20    1.90
 -17  17   0    5.10    1.40
  17  17   0    9.60    2.40
  19 -17   0    9.80    4.30
  19 -17   0    9.80    2.20
 -19 -17   0   12.10    2.20
  19 -17   0   11.30    2.40
  19 -17   0    7.10    2.80
  19  17   0   10.70    2.00
  19  17   0   10.80    2.10
 -19  17   0   14.30    2.50
 -19  17   0   10.80    3.20
  19  17   0    9.80    1.10
 -19  17   0    8.60    1.50
  19  17   0    9.10    1.50
  19  17   0   10.30    1.30
 -19  17   0    8.30    1.50
  19  17   0   10.10    1.30
  19  17   0   10.20    2.80
 -19  17   0    9.20    2.90
  21 -17   0   -1.10    2.00
  21 -17   0    0.70    2.70
  21 -17   0   -3.20    2.60
 -21 -17   0   -1.10    1.90
 -21  17   0    0.60    1.40
 -21  17   0    0.50    4.40
 -21  17   0    0.30    1.20
  21  17   0   -2.40    2.70
 -21  17   0    1.40    2.60
  21  17   0    1.10    2.70
 -21  17   0    0.00    2.90
  21  17   0    3.00    2.00
  21  17   0    0.80    1.10
  21  17   0    0.00    1.00
 -23 -17   0   16.90    2.50
  23 -17   0   16.60    3.20
  23 -17   0   15.30    3.30
  23 -17   0   13.80    2.60
  23  17   0   17.20    1.40
 -23  17   0   16.20    1.80
  23  17   0   19.90    3.20
  23  17   0   14.10    2.50
 -23  17   0   14.30    1.50
  23  17   0   22.10    3.20
 -23  17   0   11.90    3.20
  23  17   0   18.00    1.40
 -23  17   0   12.80    3.20
  25 -17   0    2.70    3.40
  25 -17   0   -2.10    2.70
  25 -17   0   -1.30    3.20
  25  17   0    4.30    2.50
  25  17   0   -0.50    3.10
  25  17   0    0.90    1.20
 -25  17   0    0.90    4.10
 -25  17   0    4.30    3.10
  25  17   0    2.90    3.10
  27 -17   0   17.60    3.70
  27 -17   0   19.00    3.90
  27  17   0   20.00    3.40
  27  17   0   18.70    3.20
  29 -17   0    7.90    4.30
  29  17   0    1.50    3.20
  29  17   0   -0.50    3.40
   0 -18   0   82.19    3.20
   0 -18   0   77.69    4.10
   0 -18   0   78.19    3.20
   0 -18   0   78.39    3.80
   0 -18   0   76.69    3.30
   0 -18   0   80.79    2.80
   0  18   0   71.09    2.80
   0  18   0   72.89    3.40
   0  18   0   78.99    2.80
   0  18   0   78.69    2.80
   0  18   0   79.29    3.70
   0  18   0   78.99    3.40
   0  18   0   80.69    4.00
   2 -18   0   73.49    3.20
   2 -18   0   82.09    3.40
  -2 -18   0   78.29    2.80
   2 -18   0   81.89    3.60
  -2 -18   0   76.49    3.80
   2 -18   0   82.89    2.80
   2 -18   0   77.09    4.50
  -2 -18   0   81.29    3.20
  -2 -18   0   77.59    3.00
  -2 -18   0   77.59    3.90
  -2 -18   0   77.89    3.10
   2 -18   0   76.79    3.20
  -2  18   0   77.39    2.90
   2  18   0   79.89    2.60
  -2  18   0   78.69    2.80
  -2  18   0   71.19    3.30
  -2  18   0   75.39    3.40
   2  18   0   79.49    3.40
  -2  18   0   79.59    2.90
  -2  18   0   80.89    3.70
   2  18   0   81.09    2.90
  -2  18   0   80.39    3.80
   2  18   0   77.89    3.80
   2  18   0   75.49    3.40
   2  18   0   81.69    2.70
   2  18   0   84.29    3.80
  -4 -18   0  336.77    8.50
   4 -18   0  342.07    8.80
  -4 -18   0  338.67    8.80
   4 -18   0  355.56    9.10
  -4 -18   0  349.87    8.80
   4 -18   0  330.77    8.40
  -4 -18   0  331.67    9.00
  -4 -18   0  333.57    9.00
   4 -18   0  346.67    8.80
   4 -18   0  345.47   10.20
   4 -18   0  334.57    9.20
  -4 -18   0  344.57    8.50
   4  18   0  341.77    8.40
   4  18   0  339.07    9.30
  -4  18   0  346.87    9.20
  -4  18   0  348.77    8.50
   4  18   0  335.57    8.20
  -4  18   0  331.87    8.60
  -4  18   0  340.87    9.00
  -4  18   0  341.87    8.60
  -4  18   0  339.57    9.20
  -4  18   0  344.47    9.40
   4  18   0  328.37    8.90
   4  18   0  339.37    8.90
   4  18   0  354.76    9.20
   4  18   0  343.87    8.50
   6 -18   0    4.90    1.10
   6 -18   0    7.80    1.50
  -6 -18   0    1.70    1.50
   6 -18   0    5.20    2.00
  -6 -18   0    3.70    1.20
   6 -18   0    5.80    1.60
   6 -18   0    4.80    1.40
  -6 -18   0    3.00    1.40
  -6 -18   0    4.40    1.20
  -6 -18   0    6.10    1.30
   6  18   0    5.20    1.80
  -6  18   0    4.30    1.60
  -6  18   0    4.80    1.70
   6  18   0    4.50    1.40
   6  18   0    4.60    0.80
   6  18   0    5.80    1.50
  -6  18   0    3.20    1.00
  -6  18   0    7.70    2.10
   6  18   0    6.60    1.20
  -6  18   0    7.60    1.60
   6  18   0    3.10    1.80
  -6  18   0    4.60    1.10
   6  18   0    5.50    0.90
  -6  18   0    6.30    1.70
  -8 -18   0   62.39    2.90
   8 -18   0   71.09    2.50
   8 -18   0   65.69    3.10
  -8 -18   0   64.89    2.90
  -8 -18   0   67.39    3.10
   8 -18   0   66.29    3.40
  -8 -18   0   70.59    2.90
   8 -18   0   70.19    3.90
   8 -18   0   67.59    3.40
  -8 -18   0   64.19    3.40
   8  18   0   72.09    2.70
   8  18   0   68.99    3.30
  -8  18   0   65.79    4.10
   8  18   0   67.69    2.70
  -8  18   0   68.69    3.70
   8  18   0   67.39    3.80
  -8  18   0   75.79    3.30
  -8  18   0   64.69    3.50
   8  18   0   67.79    2.00
  -8  18   0   70.59    2.60
  -8  18   0   66.39    2.80
   8  18   0   64.19    3.10
  -8  18   0   63.89    3.50
   8  18   0   69.69    3.50
   8  18   0   67.29    2.40
 -10 -18   0  119.79    4.00
 -10 -18   0  121.99    3.70
  10 -18   0  120.89    5.00
  10 -18   0  122.59    4.30
 -10 -18   0  120.39    3.90
  10 -18   0  121.19    3.60
  10 -18   0  124.79    4.50
  10 -18   0  124.39    4.20
 -10 -18   0  120.49    4.40
  10  18   0  118.69    3.50
  10  18   0  116.19    4.10
 -10  18   0  118.29    5.10
  10  18   0  117.69    3.60
 -10  18   0  128.79    3.80
  10  18   0  123.29    4.20
 -10  18   0  121.09    4.00
  10  18   0  111.99    2.90
 -10  18   0  127.39    4.70
 -10  18   0  125.99    4.70
  10  18   0  113.49    3.80
 -10  18   0  118.39    4.50
 -10  18   0  116.09    4.50
  12 -18   0    0.80    1.00
 -12 -18   0    0.30    1.00
  12 -18   0    2.00    1.40
  12 -18   0   -1.30    1.80
 -12 -18   0   -0.90    1.40
 -12 -18   0   -1.50    1.50
 -12  18   0    0.10    1.80
  12  18   0    0.90    1.50
  12  18   0    0.10    1.00
 -12  18   0    1.40    1.90
 -12  18   0   -0.30    1.10
 -12  18   0    0.20    1.20
  12  18   0    0.20    0.90
  12  18   0    1.10    1.50
 -12  18   0    0.40    2.10
 -12  18   0    3.00    1.90
  12  18   0    1.30    1.70
 -12  18   0    3.50    2.00
  14 -18   0    5.50    2.20
  14 -18   0    2.70    2.00
 -14 -18   0    6.80    1.90
  14 -18   0    4.10    2.10
 -14 -18   0    3.80    1.10
 -14 -18   0    3.80    1.70
  14 -18   0    5.30    1.70
  14  18   0    4.50    1.10
  14  18   0    3.90    1.50
  14  18   0    2.90    1.70
  14  18   0    4.70    1.50
 -14  18   0    4.10    2.30
 -14  18   0    4.70    1.20
 -14  18   0    5.90    1.60
  14  18   0    3.20    2.20
 -14  18   0    2.90    2.10
 -14  18   0    3.40    2.20
  16 -18   0   18.70    2.30
  16 -18   0   23.10    2.70
 -16 -18   0   29.10    2.40
  16 -18   0   23.20    2.30
  16 -18   0   21.50    2.90
 -16 -18   0   18.10    1.40
  16  18   0   18.90    1.40
  16  18   0   18.70    1.80
 -16  18   0   23.90    2.70
 -16  18   0   22.40    1.80
 -16  18   0   19.50    2.80
 -16  18   0   18.00    2.60
  16  18   0   25.90    2.40
  16  18   0   22.10    2.90
  16  18   0   21.50    1.80
  18 -18   0   35.20    3.40
  18 -18   0   40.10    3.70
  18 -18   0   45.90    3.60
  18 -18   0   52.09    4.00
 -18 -18   0   48.10    3.30
 -18  18   0   45.10    4.00
  18  18   0   45.00    2.30
  18  18   0   51.39    4.40
 -18  18   0   48.40    3.00
 -18  18   0   38.30    3.00
 -18  18   0   37.80    3.60
  18  18   0   43.00    3.30
 -18  18   0   48.30    4.20
  18  18   0   49.99    2.70
  18  18   0   41.30    3.60
  20 -18   0    3.50    2.10
  20 -18   0    7.20    2.80
  20 -18   0    8.60    2.60
  20 -18   0    8.30    2.60
 -20 -18   0    4.80    2.10
 -20  18   0    3.30    3.10
  20  18   0    3.50    2.80
 -20  18   0    6.10    5.70
  20  18   0    6.60    1.40
  20  18   0    4.60    1.30
 -20  18   0    7.60    1.50
  20  18   0    6.40    1.30
  20  18   0    4.30    1.20
  20  18   0    6.50    2.10
 -20  18   0    4.20    1.60
 -20  18   0    3.40    2.90
  22 -18   0    3.70    3.20
  22 -18   0    4.40    3.20
 -22 -18   0   -0.70    2.40
  22 -18   0    5.60    2.30
 -22  18   0   -1.50    3.00
  22  18   0    1.00    1.10
  22  18   0    0.10    1.40
  22  18   0   10.20    3.00
 -22  18   0   -0.50    3.40
 -22  18   0    0.20    1.40
 -22  18   0   -0.10    1.70
  22  18   0    7.10    2.30
  24 -18   0    2.70    2.60
  24 -18   0    6.20    3.80
  24 -18   0    1.20    3.40
 -24  18   0   -2.00    3.40
 -24  18   0    8.40    4.30
 -24  18   0    3.00    1.70
  24  18   0    1.80    3.10
  24  18   0    0.70    2.30
  24  18   0    1.70    1.20
  24  18   0    3.00    3.10
  26 -18   0   -1.90    3.80
  26 -18   0    0.80    3.20
  26  18   0   -1.10    2.80
  26  18   0   -1.50    3.10
  28 -18   0   14.20    4.50
  28  18   0   23.50    3.90
  28  18   0   23.10    3.50
  -1 -19   0    1.90    1.30
   1 -19   0    0.50    1.30
   1 -19   0    3.50    1.50
   1 -19   0    3.30    1.10
  -1 -19   0    1.90    2.10
  -1 -19   0    2.30    1.20
  -1 -19   0    2.40    1.30
   1 -19   0    3.50    1.50
  -1 -19   0    4.20    2.00
  -1 -19   0    1.90    1.30
   1 -19   0    2.60    2.30
   1 -19   0    1.30    2.00
  -1  19   0    1.30    0.90
  -1  19   0    3.20    1.20
   1  19   0    5.10    1.70
  -1  19   0    1.20    1.10
   1  19   0    2.40    1.00
  -1  19   0    1.40    1.50
   1  19   0    3.80    1.10
   1  19   0    2.80    1.50
   1  19   0    1.20    2.20
  -1  19   0    1.70    1.50
   1  19   0    3.50    1.00
   1  19   0    2.10    1.60
  -1  19   0    0.00    1.60
   3 -19   0   45.60    2.20
   3 -19   0   51.79    3.10
  -3 -19   0   49.70    3.30
   3 -19   0   51.19    2.80
   3 -19   0   45.80    4.30
  -3 -19   0   46.40    2.50
  -3 -19   0   43.00    3.30
  -3 -19   0   46.80    2.60
  -3 -19   0   51.39    2.70
   3 -19   0   49.00    2.90
   3 -19   0   48.30    3.20
  -3 -19   0   44.10    2.40
   3  19   0   47.90    2.10
   3  19   0   56.69    2.50
  -3  19   0   47.70    3.00
   3  19   0   48.50    3.10
  -3  19   0   42.70    3.80
  -3  19   0   45.60    2.20
   3  19   0   49.60    3.50
   3  19   0   47.00    3.00
  -3  19   0   48.80    2.60
   3  19   0   48.10    2.30
  -3  19   0   49.60    3.20
   3  19   0   46.50    3.50
  -3  19   0   51.19    2.50
  -3  19   0   52.59    3.30
  -5 -19   0   46.10    2.70
   5 -19   0   42.30    2.10
   5 -19   0   39.00    2.90
  -5 -19   0   39.60    2.40
   5 -19   0   43.60    3.80
  -5 -19   0   45.30    2.50
   5 -19   0   47.10    3.50
  -5 -19   0   47.00    3.20
   5 -19   0   42.40    2.70
  -5 -19   0   40.40    2.50
  -5 -19   0   44.50    3.10
   5 -19   0   42.30    3.10
  -5  19   0   37.30    3.40
   5  19   0   40.10    3.10
   5  19   0   42.50    1.90
  -5  19   0   43.60    3.10
  -5  19   0   36.20    3.40
   5  19   0   45.00    2.10
  -5  19   0   45.90    2.10
   5  19   0   46.00    3.50
   5  19   0   33.70    3.40
   5  19   0   49.70    3.00
  -5  19   0   45.80    3.30
   5  19   0   48.90    2.40
  -5  19   0   43.40    2.70
  -5  19   0   43.90    3.20
   7 -19   0   56.89    3.30
  -7 -19   0   50.49    3.30
  -7 -19   0   53.29    2.60
  -7 -19   0   52.59    2.90
   7 -19   0   54.79    3.00
   7 -19   0   55.99    3.40
  -7 -19   0   53.09    3.00
   7 -19   0   55.39    2.40
   7 -19   0   61.89    3.40
  -7  19   0   58.69    3.30
   7  19   0   52.69    3.20
   7  19   0   55.09    3.30
   7  19   0   51.69    4.40
  -7  19   0   56.49    3.70
  -7  19   0   57.39    3.70
   7  19   0   54.19    1.90
  -7  19   0   56.49    3.40
   7  19   0   53.09    3.60
   7  19   0   55.79    2.30
  -7  19   0   50.19    3.20
  -7  19   0   57.19    2.40
   7  19   0   56.99    2.60
  -7  19   0   58.79    3.10
  -9 -19   0   13.20    1.50
   9 -19   0   14.90    2.50
  -9 -19   0   15.00    1.80
   9 -19   0   12.50    1.90
  -9 -19   0   14.70    1.60
   9 -19   0   13.00    2.00
  -9 -19   0   12.40    1.70
   9 -19   0   12.90    1.30
   9 -19   0   14.70    1.80
   9  19   0   13.90    1.40
  -9  19   0    9.00    1.40
  -9  19   0   11.40    2.30
  -9  19   0   13.40    2.10
   9  19   0   13.20    1.80
   9  19   0   12.40    1.20
   9  19   0   12.00    2.00
   9  19   0   11.10    1.00
  -9  19   0   14.00    2.70
  -9  19   0   13.90    2.00
   9  19   0   10.00    2.10
   9  19   0   12.10    2.20
  -9  19   0   11.60    1.30
  11 -19   0   10.10    1.30
  11 -19   0    8.00    1.60
 -11 -19   0    8.20    1.90
  11 -19   0    7.80    2.20
 -11 -19   0    8.30    1.30
 -11 -19   0   12.60    1.70
  11  19   0   12.50    2.00
  11  19   0   13.30    2.00
 -11  19   0   13.40    2.20
  11  19   0    9.40    1.70
 -11  19   0   12.40    2.50
 -11  19   0    5.80    2.30
  11  19   0    9.90    1.30
 -11  19   0    7.30    2.10
 -11  19   0    9.40    2.10
 -11  19   0   11.50    1.40
  11  19   0    9.00    1.10
 -11  19   0   11.60    1.50
  13 -19   0    3.00    2.20
 -13 -19   0   -0.70    1.00
 -13 -19   0    0.80    1.50
  13 -19   0    1.00    1.10
  13 -19   0    2.80    1.90
  13 -19   0    0.00    1.60
  13  19   0    0.40    1.60
 -13  19   0   -0.70    2.20
  13  19   0   -0.70    1.50
  13  19   0   -0.40    1.10
 -13  19   0    2.40    2.30
 -13  19   0   -0.50    1.20
  13  19   0   -0.70    0.90
 -13  19   0   -0.30    2.20
  13  19   0    2.30    1.70
 -13  19   0    2.90    2.30
 -13  19   0   -0.40    1.40
 -15 -19   0   64.09    2.50
  15 -19   0   69.99    3.80
 -15 -19   0   65.09    3.50
  15 -19   0   72.69    4.20
  15 -19   0   67.39    2.70
  15 -19   0   70.39    4.20
  15  19   0   60.29    4.60
  15  19   0   68.59    3.20
  15  19   0   66.49    2.80
  15  19   0   65.09    3.70
 -15  19   0   72.79    3.20
 -15  19   0   65.39    3.30
  15  19   0   66.59    2.60
 -15  19   0   63.69    4.60
 -15  19   0   72.99    4.50
  15  19   0   67.89    3.30
  17 -19   0   -1.10    1.80
  17 -19   0   -2.70    2.30
  17 -19   0   -3.20    2.10
 -17 -19   0   -1.20    1.10
 -17 -19   0   -2.10    2.30
  17 -19   0    2.40    2.70
 -17 -19   0   -1.90    1.90
  17  19   0    0.50    1.10
 -17  19   0    2.00    3.30
 -17  19   0    0.90    2.40
 -17  19   0   -0.50    1.60
  17  19   0   -2.60    1.60
  17  19   0    1.40    1.90
 -17  19   0    1.00    2.90
  17  19   0   -0.70    1.70
 -17  19   0   -0.50    2.90
  17  19   0    0.20    1.50
  17  19   0   -0.50    1.10
  17  19   0   -0.90    2.70
 -17  19   0   -1.30    1.50
  19 -19   0   13.30    3.00
  19 -19   0   10.90    2.50
  19 -19   0   11.50    3.00
 -19 -19   0    8.90    2.90
  19 -19   0    8.20    2.70
 -19 -19   0   15.70    2.40
 -19  19   0   10.20    1.80
  19  19   0   10.40    1.30
 -19  19   0   11.70    3.10
  19  19   0   16.90    3.10
  19  19   0   10.80    2.30
 -19  19   0   17.70    4.30
  19  19   0   10.50    2.70
 -19  19   0   13.70    3.20
  19  19   0   12.50    1.50
  19  19   0   12.20    1.80
 -19  19   0   10.90    1.80
  21 -19   0    5.90    2.90
  21 -19   0    3.30    2.40
  21 -19   0   12.00    3.30
 -21 -19   0    2.10    2.40
  21  19   0    2.30    2.40
 -21  19   0    3.80    3.20
 -21  19   0    2.40    3.40
 -21  19   0    2.00    1.90
  21  19   0    3.60    1.30
 -21  19   0    1.40    1.70
  21  19   0    4.30    3.00
  21  19   0    3.60    1.30
  21  19   0    0.20    1.30
  21  19   0    3.70    1.30
  23 -19   0    7.30    3.40
 -23 -19   0   10.80    3.00
  23 -19   0    6.90    3.70
  23 -19   0    8.90    2.90
  23  19   0    7.50    1.40
 -23  19   0    9.60    1.70
 -23  19   0    6.60    1.90
  23  19   0   10.80    3.10
 -23  19   0    8.80    6.50
  23  19   0    7.70    1.50
 -23  19   0    7.30    3.50
  23  19   0    2.70    2.50
  25 -19   0    4.40    3.80
  25 -19   0    5.10    3.30
  25  19   0    2.60    2.80
  25  19   0    3.60    3.40
  27 -19   0   16.40    4.60
  27  19   0   21.90    3.60
  27  19   0   13.30    4.00
  29 -19   0   -2.80    5.10
   0 -20   0   12.20    1.80
   0 -20   0   12.20    2.20
   0 -20   0   14.30    1.80
   0 -20   0    9.80    1.40
   0 -20   0   10.40    2.50
   0  20   0    7.60    1.20
   0  20   0    8.40    1.50
   0  20   0    7.70    1.80
   0  20   0    9.50    2.20
   0  20   0   12.10    2.60
   0  20   0    9.90    1.40
  -2 -20   0   22.40    2.10
  -2 -20   0   26.40    2.60
   2 -20   0   25.30    2.10
  -2 -20   0   26.40    2.00
  -2 -20   0   27.30    2.60
   2 -20   0   30.60    2.80
   2 -20   0   27.50    2.20
   2 -20   0   20.90    1.90
   2 -20   0   26.90    2.30
   2  20   0   20.20    1.90
  -2  20   0   18.90    2.20
   2  20   0   26.90    2.60
   2  20   0   22.90    2.40
   2  20   0   20.00    2.10
  -2  20   0   25.00    2.20
  -2  20   0   23.30    1.80
   2  20   0   26.30    2.00
   2  20   0   27.80    2.40
  -2  20   0   27.10    2.70
  -2  20   0   22.10    2.90
   4 -20   0    2.70    2.30
  -4 -20   0    0.80    1.90
  -4 -20   0    0.20    1.30
   4 -20   0    1.40    1.40
   4 -20   0    0.30    1.60
   4 -20   0   -1.50    2.60
   4 -20   0    0.50    1.10
  -4 -20   0    0.00    1.80
  -4 -20   0    0.90    1.40
   4 -20   0    1.50    1.50
   4  20   0   -1.70    1.70
   4  20   0    2.50    1.00
   4  20   0    1.50    0.90
  -4  20   0    0.30    1.70
   4  20   0    0.40    2.00
   4  20   0    2.70    1.70
   4  20   0    1.50    1.20
  -4  20   0   -0.90    1.40
  -4  20   0    0.70    1.20
   4  20   0    2.90    1.80
  -4  20   0    2.80    2.10
   6 -20   0   -0.70    1.40
  -6 -20   0   -1.60    1.30
  -6 -20   0   -2.20    1.90
  -6 -20   0    0.00    1.40
   6 -20   0    0.80    3.10
   6 -20   0   -3.60    2.10
   6 -20   0   -0.70    1.80
   6 -20   0    0.60    1.00
   6 -20   0    0.90    1.70
  -6 -20   0    2.50    1.70
   6  20   0    0.90    2.00
   6  20   0   -3.30    1.80
  -6  20   0    1.20    1.80
   6  20   0   -0.50    1.10
   6  20   0    0.00    0.80
   6  20   0   -0.40    1.00
  -6  20   0    0.30    1.30
  -6  20   0   -0.30    1.50
   6  20   0   -0.30    1.80
  -6  20   0   -0.80    2.30
   6  20   0    0.20    1.70
  -6  20   0    1.10    1.90
  -8 -20   0   10.40    1.80
   8 -20   0   11.70    1.30
   8 -20   0   10.70    1.70
   8 -20   0    9.80    2.60
  -8 -20   0   11.20    1.70
  -8 -20   0    9.50    1.60
   8 -20   0    9.00    2.10
  -8 -20   0   12.10    1.60
   8 -20   0    8.90    2.00
   8  20   0   13.70    2.00
   8  20   0   10.10    1.40
  -8  20   0    6.70    3.40
  -8  20   0   10.10    2.20
  -8  20   0    8.40    2.30
  -8  20   0   11.00    1.50
   8  20   0   10.50    2.20
  -8  20   0   10.10    2.00
  -8  20   0   10.10    1.50
  -8  20   0   10.90    2.20
   8  20   0    8.60    1.20
   8  20   0   13.20    2.40
   8  20   0   13.90    2.10
   8  20   0   11.00    0.90
  10 -20   0   97.29    3.30
  10 -20   0  102.99    4.10
 -10 -20   0  102.59    3.60
  10 -20   0  103.79    4.50
 -10 -20   0   96.49    3.80
 -10  20   0  100.59    3.80
  10  20   0  101.49    5.00
 -10  20   0   95.59    4.50
  10  20   0  101.69    3.50
  10  20   0  104.99    4.10
 -10  20   0   95.09    4.80
  10  20   0  103.89    4.20
 -10  20   0  100.79    4.70
  10  20   0   99.09    3.30
  10  20   0  101.49    4.30
  12 -20   0  127.89    5.00
  12 -20   0  121.19    4.60
 -12 -20   0  123.89    4.40
  12 -20   0  131.29    5.10
 -12 -20   0  123.59    3.80
  12 -20   0  124.99    3.80
  12  20   0  122.39    3.80
 -12  20   0  121.49    5.90
  12  20   0  120.09    4.50
 -12  20   0  129.19    4.30
  12  20   0  125.99    4.80
  12  20   0  116.29    4.70
 -12  20   0  130.69    5.30
  12  20   0  120.39    4.00
 -12  20   0  117.49    5.20
  12  20   0  130.19    5.40
  14 -20   0    6.80    2.20
 -14 -20   0    8.60    1.10
 -14 -20   0    9.10    1.80
  14 -20   0    8.00    1.90
  14 -20   0    8.80    1.30
  14 -20   0    4.70    2.30
 -14 -20   0    7.10    2.40
 -14  20   0    6.60    1.70
 -14  20   0   10.50    3.40
 -14  20   0    3.00    2.50
  14  20   0    6.30    1.80
  14  20   0    7.70    1.40
  14  20   0    7.00    2.00
  14  20   0    5.80    1.20
  14  20   0    2.60    1.80
  16 -20   0   65.79    2.80
  16 -20   0   62.19    4.30
  16 -20   0   68.19    3.80
 -16 -20   0   58.79    2.50
 -16 -20   0   67.09    3.70
 -16 -20   0   67.29    4.50
  16 -20   0   72.89    4.40
 -16  20   0   70.89    5.10
  16  20   0   66.89    4.10
 -16  20   0   67.19    3.50
  16  20   0   65.99    3.00
 -16  20   0   58.29    5.00
 -16  20   0   61.59    5.20
 -16  20   0   62.09    6.40
  16  20   0   67.09    3.70
  16  20   0   66.09    3.30
  16  20   0   61.29    2.70
  16  20   0   66.09    3.50
 -18 -20   0   51.49    4.90
  18 -20   0   52.49    4.50
  18 -20   0   43.30    4.10
  18 -20   0   50.39    4.70
  18 -20   0   44.70    2.60
 -18 -20   0   47.80    3.70
  18  20   0   44.80    2.50
 -18  20   0   46.30    4.20
  18  20   0   49.70    2.80
 -18  20   0   45.10    4.30
  18  20   0   53.59    4.00
  18  20   0   49.80    3.10
  18  20   0   46.80    3.20
  18  20   0   55.39    4.70
 -18  20   0   49.70    4.70
 -18  20   0   51.79    3.40
 -20 -20   0    3.60    3.30
 -20 -20   0    1.60    2.20
  20 -20   0    1.00    1.30
  20 -20   0    3.20    2.90
  20 -20   0    1.40    2.50
 -20  20   0    3.00    3.60
 -20  20   0    2.80    3.10
  20  20   0    1.20    1.40
 -20  20   0    1.10    1.80
  20  20   0    0.40    1.70
  20  20   0    5.70    3.20
  20  20   0    4.60    2.50
  20  20   0   -1.60    1.20
  20  20   0    2.30    1.70
  22 -20   0   -0.80    3.40
  22 -20   0   -3.80    2.90
 -22 -20   0   -0.80    2.80
  22 -20   0    1.30    3.50
  22  20   0    0.00    1.40
  22  20   0   -0.40    1.40
  22  20   0    1.60    3.10
 -22  20   0    2.20    1.90
 -22  20   0   -2.10    3.50
  22  20   0   -4.40    2.50
 -22  20   0    3.30    2.20
  24 -20   0    7.10    3.80
  24 -20   0    8.90    4.30
  24  20   0    5.00    2.10
  24  20   0    2.90    3.00
 -24  20   0    9.20    3.80
  26  20   0    2.20    3.20
  26  20   0   -0.30    3.70
  28  20   0    6.40    6.70
   1 -21   0    6.00    2.60
   1 -21   0   -0.60    1.20
   1 -21   0    2.30    1.90
   1 -21   0    2.20    1.70
   1 -21   0    1.90    1.20
  -1 -21   0    2.40    1.30
  -1 -21   0    0.20    2.10
  -1 -21   0    0.40    2.50
   1 -21   0    4.00    2.20
  -1 -21   0    1.80    1.60
   1  21   0    1.20    1.20
   1  21   0    2.70    1.80
  -1  21   0    1.80    1.20
  -1  21   0   -0.20    1.00
   1  21   0    3.80    2.20
   1  21   0    1.10    1.70
  -1  21   0    1.80    1.80
  -1  21   0    2.30    1.40
   1  21   0    0.80    1.10
   1  21   0    2.20    1.20
   1  21   0    0.30    1.70
  -1  21   0    4.50    2.50
  -1  21   0    1.70    1.80
   3 -21   0  215.18    5.70
  -3 -21   0  205.68    6.70
   3 -21   0  217.28    6.30
   3 -21   0  205.48    6.30
  -3 -21   0  206.58    6.70
  -3 -21   0  178.58    6.30
   3 -21   0  215.98    7.80
  -3 -21   0  217.78    6.10
   3 -21   0  201.08    6.30
   3 -21   0  209.08    6.90
   3  21   0  206.58    6.40
  -3  21   0  225.18    6.70
  -3  21   0  211.98    5.90
  -3  21   0  206.98    6.00
   3  21   0  207.58    6.90
   3  21   0  206.78    6.80
  -3  21   0  221.78    7.20
  -3  21   0  219.48    6.80
   3  21   0  207.98    5.70
   3  21   0  201.58    5.50
   3  21   0  213.48    5.90
   3  21   0  212.78    6.50
   5 -21   0   22.20    3.40
  -5 -21   0   22.20    2.60
   5 -21   0   19.90    2.20
  -5 -21   0   19.20    1.70
   5 -21   0   17.30    3.30
   5 -21   0   19.20    1.60
  -5 -21   0   25.40    2.50
   5 -21   0   20.00    2.10
   5 -21   0   19.90    1.90
   5  21   0   19.80    2.80
  -5  21   0   18.60    2.40
  -5  21   0   20.60    2.00
   5  21   0   21.60    1.70
   5  21   0   21.90    1.70
   5  21   0   16.20    2.40
  -5  21   0   22.40    3.00
   5  21   0   16.80    2.20
  -5  21   0   18.00    2.30
   5  21   0   20.90    2.00
  -5  21   0   16.90    1.70
   5  21   0   17.40    2.20
  -7 -21   0   34.70    2.80
   7 -21   0   27.90    2.50
  -7 -21   0   29.30    2.40
   7 -21   0   29.80    2.30
   7 -21   0   30.90    2.60
   7 -21   0   32.10    2.20
   7 -21   0   44.30    4.80
  -7  21   0   28.70    3.40
   7  21   0   31.30    3.00
   7  21   0   31.10    3.00
  -7  21   0   34.90    3.40
   7  21   0   29.00    2.20
  -7  21   0   34.50    2.60
   7  21   0   29.80    2.50
  -7  21   0   24.90    2.30
  -7  21   0   27.30    2.70
   7  21   0   28.80    1.60
   7  21   0   34.20    2.90
   7  21   0   26.60    2.40
   9 -21   0   82.49    4.10
   9 -21   0   92.19    4.10
   9 -21   0   92.89    3.30
  -9 -21   0   92.89    3.60
  -9 -21   0  102.29    3.80
  -9  21   0  101.79    5.40
  -9  21   0   96.29    4.70
   9  21   0   87.99    4.20
  -9  21   0   96.29    3.70
   9  21   0   96.19    3.30
  -9  21   0  105.69    4.80
   9  21   0   91.29    3.50
   9  21   0   88.39    2.60
  -9  21   0   94.59    4.60
   9  21   0   94.39    4.00
   9  21   0   93.79    4.30
   9  21   0  100.39    4.90
  11 -21   0   12.60    1.40
 -11 -21   0   14.40    2.70
  11 -21   0    8.40    2.30
 -11 -21   0   13.70    1.60
 -11 -21   0   15.60    2.00
  11 -21   0   11.10    1.90
  11 -21   0   10.70    2.30
 -11  21   0    9.20    1.60
  11  21   0   11.40    1.30
  11  21   0   11.90    1.50
  11  21   0   12.90    2.30
 -11  21   0    9.40    2.50
  11  21   0   16.30    2.90
 -11  21   0   17.20    2.70
 -11  21   0   10.90    3.30
  11  21   0   11.00    2.00
  11  21   0   14.60    2.20
 -11  21   0   17.60    3.00
  13 -21   0    3.10    1.80
 -13 -21   0    5.70    2.20
 -13 -21   0    4.40    1.30
  13 -21   0    4.20    1.30
 -13 -21   0    3.40    1.90
  13 -21   0    4.90    2.40
  13 -21   0    2.10    2.40
 -13  21   0    5.70    2.70
 -13  21   0    0.90    1.60
 -13  21   0    0.60    3.00
  13  21   0    3.90    2.20
  13  21   0    2.60    1.20
  13  21   0    1.70    1.40
 -13  21   0    2.80    2.50
 -13  21   0    5.80    2.40
  13  21   0    3.90    2.00
  13  21   0    3.50    2.10
  13  21   0    3.70    2.00
  13  21   0    2.80    2.40
 -13  21   0   -3.00    2.70
 -15 -21   0   53.69    4.60
  15 -21   0   54.19    4.30
  15 -21   0   54.49    2.60
 -15 -21   0   45.20    2.30
  15 -21   0   49.70    3.80
  15 -21   0   57.09    3.90
 -15 -21   0   55.99    3.60
  15  21   0   50.39    4.00
  15  21   0   49.90    3.40
  15  21   0   53.69    5.00
  15  21   0   55.39    2.90
  15  21   0   58.09    2.70
 -15  21   0   62.19    5.30
  15  21   0   53.29    3.50
 -15  21   0   56.79    3.30
  15  21   0   49.10    3.60
 -15  21   0   61.09    3.40
 -15  21   0   45.20    3.90
 -15  21   0   51.49    4.50
 -15  21   0   59.49    4.70
  17 -21   0   19.50    3.00
 -17 -21   0   19.50    2.40
 -17 -21   0   15.20    3.00
 -17 -21   0   19.20    1.50
  17 -21   0   15.80    2.50
  17 -21   0   21.10    1.70
  17 -21   0   19.70    3.00
  17  21   0   20.20    1.60
  17  21   0   20.50    2.20
 -17  21   0   19.50    3.60
 -17  21   0   22.40    4.10
  17  21   0   18.70    1.80
  17  21   0   17.40    2.60
  17  21   0   20.50    2.20
 -17  21   0   24.00    3.40
 -17  21   0   24.00    2.30
 -17  21   0   16.20    2.20
  19 -21   0    8.70    3.10
  19 -21   0   10.50    3.10
  19 -21   0   11.40    1.40
  19 -21   0   13.50    2.90
 -19 -21   0    8.30    2.50
 -19  21   0    7.90    2.20
  19  21   0   11.60    2.70
 -19  21   0   11.80    4.60
  19  21   0    9.70    1.60
  19  21   0   10.30    2.30
 -19  21   0   13.30    3.40
 -19  21   0   10.10    2.10
  19  21   0    9.70    2.00
  21 -21   0    3.30    1.40
  21 -21   0    3.80    3.20
 -21 -21   0    2.00    2.90
  21 -21   0    3.50    3.00
 -21  21   0    0.00    2.10
 -21  21   0   -1.60    1.90
  21  21   0    2.10    2.60
 -21  21   0    2.80    3.60
  21  21   0    0.80    1.40
  21  21   0    2.10    1.70
  21  21   0    2.80    1.60
 -23  21   0   15.40    2.50
  23  21   0   17.20    1.70
 -23  21   0   15.10    4.30
  23  21   0   13.00    3.20
  25  21   0   -6.80    3.10
  25  21   0   -4.60    3.80
  27  21   0    8.10    4.40
   0 -22   0   29.00    2.40
   0 -22   0   24.70    2.70
   0 -22   0   23.20    2.60
   0 -22   0   31.70    3.30
   0  22   0   35.00    3.40
   0  22   0   24.90    2.50
   0  22   0   27.30    2.50
   0  22   0   25.50    2.30
   0  22   0   34.50    2.50
   0  22   0   26.30    2.70
   2 -22   0    4.70    1.80
   2 -22   0    6.40    1.70
  -2 -22   0    8.00    2.60
  -2 -22   0    4.20    1.50
   2 -22   0    6.60    1.40
   2 -22   0    3.30    3.30
   2 -22   0    4.10    2.60
  -2 -22   0    5.90    1.90
   2 -22   0    2.20    2.00
  -2 -22   0    1.90    2.30
  -2  22   0    6.50    1.50
  -2  22   0    0.70    1.50
  -2  22   0    4.00    1.90
   2  22   0    7.00    1.50
  -2  22   0    6.30    2.40
   2  22   0    7.80    2.20
   2  22   0    3.40    2.20
  -2  22   0    6.00    2.50
   2  22   0    6.80    1.40
   2  22   0    9.10    2.40
   2  22   0    5.60    1.40
  -2  22   0    5.60    1.60
   2  22   0    3.40    2.00
  -4 -22   0   14.50    2.50
   4 -22   0   11.50    3.40
   4 -22   0   12.50    2.60
   4 -22   0   11.60    2.20
   4 -22   0   13.50    2.10
   4 -22   0   14.00    2.00
  -4 -22   0   14.40    1.80
  -4 -22   0   13.90    1.90
   4 -22   0   14.90    1.60
  -4  22   0   11.20    1.60
   4  22   0   10.60    2.90
   4  22   0   11.30    1.70
   4  22   0   16.30    2.40
  -4  22   0   12.90    2.50
  -4  22   0   16.50    2.40
   4  22   0   14.50    1.50
   4  22   0   12.40    2.20
   4  22   0   15.70    1.40
   4  22   0   10.60    2.50
  -4  22   0   11.70    2.80
  -4  22   0   12.90    2.00
  -6 -22   0    6.10    1.60
   6 -22   0    7.40    3.80
   6 -22   0    2.40    2.20
  -6 -22   0    5.20    1.90
   6 -22   0    5.50    2.10
   6 -22   0    4.60    1.80
   6 -22   0    6.90    1.40
   6  22   0    8.40    2.30
  -6  22   0    4.20    2.20
  -6  22   0    9.60    2.60
  -6  22   0    7.10    3.00
   6  22   0    3.90    1.90
   6  22   0    7.20    2.50
  -6  22   0    4.90    1.40
   6  22   0    7.60    2.40
  -6  22   0    4.80    1.90
   6  22   0    5.00    1.10
   6  22   0    6.50    1.60
   6  22   0    3.60    1.20
  -8 -22   0   -0.20    1.70
   8 -22   0    4.50    1.40
   8 -22   0   -0.40    4.00
   8 -22   0    2.50    1.80
  -8 -22   0    4.10    2.00
  -8 -22   0    1.60    2.30
   8 -22   0    4.90    2.20
  -8 -22   0    1.50    1.60
   8  22   0    1.50    2.40
  -8  22   0    5.50    1.60
   8  22   0    2.30    1.30
   8  22   0    3.20    1.40
  -8  22   0    2.50    2.20
  -8  22   0    3.30    1.40
   8  22   0    3.90    2.30
  -8  22   0    0.50    2.50
  -8  22   0   -0.10    2.40
   8  22   0    3.50    2.00
  -8  22   0    2.10    2.20
   8  22   0    3.30    0.90
  -8  22   0    3.60    2.40
   8  22   0    1.40    2.00
 -10 -22   0   10.50    2.30
  10 -22   0    8.90    2.40
  10 -22   0    6.60    1.80
 -10 -22   0    9.50    2.00
  10 -22   0    8.30    1.40
 -10 -22   0    6.70    1.60
  10 -22   0    6.30    2.40
 -10  22   0    6.90    1.80
 -10  22   0    7.50    1.70
 -10  22   0    9.30    3.30
 -10  22   0    7.40    2.70
  10  22   0    7.40    2.70
 -10  22   0    8.80    2.60
 -10  22   0    8.10    2.60
  10  22   0    5.30    1.30
  10  22   0    8.10    1.60
  10  22   0    3.10    2.10
  10  22   0    9.10    2.50
  10  22   0    3.80    2.00
 -10  22   0    8.20    2.40
  12 -22   0   38.90    3.50
  12 -22   0   33.20    2.40
 -12 -22   0   34.10    3.10
 -12 -22   0   35.90    3.10
  12 -22   0   35.60    3.20
  12 -22   0   34.30    3.50
 -12 -22   0   25.40    2.30
  12  22   0   34.70    2.70
  12  22   0   37.40    2.90
 -12  22   0   33.60    3.70
 -12  22   0   41.10    3.50
 -12  22   0   36.20    3.80
 -12  22   0   32.00    3.10
  12  22   0   27.60    3.30
 -12  22   0   35.20    3.30
 -12  22   0   35.70    3.10
  12  22   0   35.90    2.50
  12  22   0   36.60    2.90
  12  22   0   30.90    2.70
 -12  22   0   34.40    3.00
 -14 -22   0   69.49    2.80
 -14 -22   0   76.69    3.90
 -14 -22   0   62.19    4.90
  14 -22   0   77.19    4.40
  14 -22   0   72.19    4.40
  14 -22   0   77.09    4.80
  14 -22   0   75.09    3.10
 -14  22   0   75.39    3.80
  14  22   0   74.09    4.40
  14  22   0   66.29    4.00
 -14  22   0   72.69    5.30
  14  22   0   74.29    4.20
 -14  22   0   74.69    5.90
  14  22   0   82.49    5.70
  14  22   0   70.89    3.40
 -14  22   0   75.89    5.40
  14  22   0   72.39    3.20
 -14  22   0   71.89    3.80
 -14  22   0   71.39    6.30
 -16 -22   0   38.20    3.70
  16 -22   0   34.40    3.60
 -16 -22   0   35.10    2.20
  16 -22   0   42.00    2.60
  16 -22   0   43.10    4.20
 -16 -22   0   34.80    3.70
  16 -22   0   40.30    3.70
  16  22   0   34.80    2.90
 -16  22   0   33.90    4.10
  16  22   0   38.10    3.40
 -16  22   0   43.90    4.40
  16  22   0   38.30    2.60
  16  22   0   40.90    4.10
 -16  22   0   43.50    3.60
 -16  22   0   45.90    4.10
 -16  22   0   40.30    3.40
  16  22   0   32.80    4.00
  16  22   0   35.20    2.80
  18 -22   0    5.10    3.10
  18 -22   0    0.90    2.70
  18 -22   0    5.90    3.20
  18 -22   0    3.10    1.40
 -18 -22   0    0.00    2.20
 -18  22   0    5.00    2.20
  18  22   0    6.20    1.90
 -18  22   0   -4.50    3.20
  18  22   0   -1.00    1.60
  18  22   0    3.40    3.80
  18  22   0    1.30    2.70
  18  22   0    1.10    2.50
  18  22   0    3.90    1.50
 -18  22   0    2.50    2.00
 -20 -22   0    8.50    2.80
  20 -22   0   12.70    1.60
  20 -22   0   13.40    3.60
  20 -22   0   13.20    4.20
 -20  22   0    9.10    2.20
 -20  22   0   10.80    2.50
 -20  22   0   11.50    3.60
  20  22   0   10.50    2.90
  20  22   0   12.40    1.80
  20  22   0   13.40    1.80
  20  22   0   10.20    2.00
  22  22   0    0.70    2.90
 -22  22   0   -1.60    4.00
  22  22   0    6.40    1.70
 -22  22   0    8.20    2.50
 -22  22   0    3.00    2.10
  22  22   0    7.00    1.70
  24  22   0    1.20    3.40
  26  22   0   -0.60    4.60
   1 -23   0   23.30    2.70
   1 -23   0   19.90    1.90
  -1 -23   0   22.00    2.40
  -1 -23   0   23.00    2.00
   1 -23   0    9.70    2.00
  -1 -23   0   22.30    3.30
   1 -23   0   20.10    2.40
   1 -23   0   22.50    3.50
  -1  23   0   15.60    2.40
   1  23   0   20.30    1.90
   1  23   0   19.10    2.50
  -1  23   0   19.20    1.80
  -1  23   0   18.90    2.30
   1  23   0   19.20    3.20
  -1  23   0   16.60    1.80
   1  23   0   21.10    2.50
  -1  23   0   21.10    2.00
   1  23   0   19.00    1.90
  -1  23   0   20.80    3.30
   1  23   0   16.40    1.60
   3 -23   0    2.00    2.00
  -3 -23   0    1.00    2.00
  -3 -23   0    0.90    1.60
   3 -23   0   -3.30    1.80
   3 -23   0    1.10    3.40
   3 -23   0    0.00    2.00
   3 -23   0    0.10    1.40
   3  23   0   -0.10    1.30
   3  23   0    1.80    2.30
  -3  23   0    0.60    1.70
   3  23   0   -0.60    1.20
   3  23   0    0.90    2.20
  -3  23   0    6.00    2.50
   3  23   0    0.80    1.40
  -3  23   0    1.70    2.10
   3  23   0   -1.00    2.60
  -3  23   0    0.10    1.50
   3  23   0   -0.30    2.00
  -3  23   0    0.70    2.80
   5 -23   0   20.00    2.50
  -5 -23   0   13.70    1.90
   5 -23   0   19.20    1.90
   5 -23   0    9.50    4.10
   5 -23   0   19.70    2.50
  -5 -23   0   19.30    2.70
   5 -23   0   18.40    2.20
  -5  23   0   19.00    3.50
   5  23   0   20.50    1.50
  -5  23   0   17.40    2.30
  -5  23   0   13.10    1.70
  -5  23   0   15.80    2.40
  -5  23   0   16.90    2.70
   5  23   0   16.30    1.60
   5  23   0   18.90    1.90
   5  23   0   15.70    3.00
   5  23   0   18.90    2.50
   5  23   0   17.90    2.40
   7 -23   0   16.10    4.60
   7 -23   0   10.60    4.30
  -7 -23   0   10.20    2.10
  -7 -23   0   12.10    2.00
  -7 -23   0    7.70    2.00
  -7 -23   0   10.60    2.30
   7 -23   0    9.50    2.10
   7 -23   0    8.10    2.40
   7 -23   0    8.80    1.60
  -7  23   0    9.00    1.60
  -7  23   0    6.90    1.70
  -7  23   0   10.00    2.90
   7  23   0    9.50    2.20
  -7  23   0   11.10    2.90
   7  23   0   10.60    2.70
   7  23   0   10.20    2.30
  -7  23   0    8.70    2.30
  -7  23   0   16.20    3.60
   7  23   0   11.20    1.20
   7  23   0   11.30    2.90
   7  23   0    9.10    1.70
  -7  23   0    6.70    2.30
   7  23   0   10.20    1.40
  -9 -23   0   -0.60    1.90
   9 -23   0    1.10    2.40
   9 -23   0    2.10    1.90
  -9 -23   0    0.70    2.40
   9 -23   0   -0.50    1.30
  -9 -23   0   -1.20    1.70
   9 -23   0    0.20    2.40
  -9 -23   0    1.40    1.60
  -9  23   0    2.50    2.80
  -9  23   0   -2.70    1.60
   9  23   0    1.90    1.30
  -9  23   0    1.50    1.60
   9  23   0   -2.30    2.00
   9  23   0   -1.70    1.90
  -9  23   0   -1.90    2.40
   9  23   0    1.60    1.50
  -9  23   0   -1.40    2.50
   9  23   0   -2.50    2.90
   9  23   0   -1.10    2.40
  -9  23   0    1.80    2.40
  -9  23   0    3.10    3.30
 -11 -23   0   -2.00    2.20
  11 -23   0    1.40    2.10
 -11 -23   0    0.90    1.30
 -11 -23   0   10.30    2.00
  11 -23   0    1.50    2.50
  11 -23   0    1.20    2.50
  11 -23   0    1.90    1.40
 -11  23   0    0.40    1.70
 -11  23   0   -9.40    2.50
  11  23   0   -1.40    2.10
  11  23   0    1.50    1.60
 -11  23   0    0.80    2.80
 -11  23   0    6.90    3.20
 -11  23   0    0.80    2.40
 -11  23   0    2.00    3.20
  11  23   0    2.90    2.50
  11  23   0    1.00    1.30
  11  23   0    0.60    2.20
 -11  23   0    1.40    1.70
  11  23   0   -0.30    2.90
 -13 -23   0    5.40    1.30
 -13 -23   0    7.00    2.10
  13 -23   0    4.10    1.50
 -13 -23   0    3.60    2.80
  13 -23   0    1.60    3.00
  13 -23   0    2.60    2.80
  13 -23   0    3.90    2.20
 -13  23   0    3.70    2.80
  13  23   0    5.60    1.50
  13  23   0    1.30    3.20
 -13  23   0    3.40    1.80
 -13  23   0    5.20    2.70
  13  23   0    2.40    2.30
 -13  23   0    3.40    1.90
 -13  23   0   -0.20    3.40
  13  23   0    3.20    2.50
  13  23   0    3.60    1.60
  13  23   0    3.80    2.10
 -13  23   0    5.60    3.20
 -15 -23   0   17.20    2.40
  15 -23   0   15.70    3.30
  15 -23   0   14.40    3.30
  15 -23   0   19.50    1.80
 -15 -23   0   16.20    1.40
  15 -23   0   13.60    2.80
 -15  23   0   15.80    3.40
 -15  23   0   16.20    2.20
  15  23   0   20.50    1.80
  15  23   0   15.60    3.80
 -15  23   0   18.70    2.40
  15  23   0   20.00    2.90
 -15  23   0   10.70    4.00
  15  23   0   19.00    2.00
  15  23   0   15.90    2.40
  15  23   0   19.40    2.90
  17 -23   0    0.80    2.80
  17 -23   0   -5.40    3.40
  17 -23   0    0.20    3.10
 -17 -23   0    2.70    2.60
  17 -23   0    0.30    1.40
  17  23   0    0.10    2.10
  17  23   0   -0.10    3.90
  17  23   0    2.40    2.70
 -17  23   0   -6.10    3.50
  17  23   0   -0.70    1.60
 -17  23   0   -3.10    2.00
 -17  23   0   -2.00    2.20
  17  23   0    2.20    1.70
  19 -23   0   -0.20    3.70
 -19 -23   0   -0.30    2.70
  19 -23   0   -0.10    1.50
  19  23   0    0.90    2.80
  19  23   0    1.90    2.10
  19  23   0   -2.40    1.60
 -19  23   0   -1.00    2.00
 -19  23   0   -0.60    2.70
  19  23   0    2.30    1.60
  21  23   0    7.60    3.10
 -21  23   0   12.10    2.80
 -21  23   0    8.50    3.90
 -21  23   0   12.00    2.30
  21  23   0   11.30    1.90
  21  23   0   10.20    2.00
   0 -24   0  280.67    8.60
   0 -24   0  300.27   10.00
   0 -24   0  317.07    8.10
   0 -24   0  311.87    8.60
   0 -24   0  304.67    8.80
   0  24   0  296.87    9.00
   0  24   0  313.17    8.20
   0  24   0  316.77    8.20
   0  24   0  308.37    9.00
   0  24   0  281.87    9.30
   0  24   0  310.97    9.60
   0  24   0  304.87    8.20
  -2 -24   0   53.89    4.00
  -2 -24   0   45.40    3.10
   2 -24   0   47.70    4.60
   2 -24   0   52.19    3.70
   2 -24   0   45.40    3.80
   2 -24   0   48.10    2.90
  -2 -24   0   51.39    3.70
   2 -24   0   46.40    3.80
   2  24   0   43.20    3.00
  -2  24   0   49.90    3.20
   2  24   0   50.99    4.70
   2  24   0   53.39    4.00
  -2  24   0   54.39    3.50
   2  24   0   52.09    4.00
  -2  24   0   53.69    4.00
  -2  24   0   51.29    4.20
   2  24   0   52.79    3.20
   2  24   0   51.39    4.00
   2  24   0   54.09    3.10
  -2  24   0   47.20    4.50
  -2  24   0   50.49    3.10
  -4 -24   0   12.60    2.90
  -4 -24   0   16.20    2.30
   4 -24   0   20.70    4.40
   4 -24   0    9.70    2.40
   4 -24   0   17.20    2.70
  -4 -24   0   14.00    2.00
   4 -24   0   13.10    2.20
   4 -24   0   14.90    1.80
  -4  24   0   20.50    2.90
   4  24   0   14.20    2.70
   4  24   0   18.10    3.20
  -4  24   0   17.70    1.90
  -4  24   0   16.10    2.40
   4  24   0   14.30    2.40
   4  24   0   21.60    3.40
   4  24   0   17.90    1.70
  -4  24   0   17.30    3.30
  -4  24   0   13.80    2.40
   4  24   0   15.90    1.80
   4  24   0   17.30    1.80
  -6 -24   0   38.00    3.60
  -6 -24   0   44.40    3.30
   6 -24   0   39.90    2.70
  -6 -24   0   42.70    4.20
   6 -24   0   40.00    5.30
   6 -24   0   36.90    3.10
   6 -24   0   46.30    5.20
   6 -24   0   44.00    3.90
  -6 -24   0   44.50    3.70
  -6  24   0   41.30    3.10
   6  24   0   38.70    3.00
  -6  24   0   37.70    3.80
   6  24   0   40.30    2.80
   6  24   0   44.90    3.70
   6  24   0   52.59    4.60
   6  24   0   41.70    2.30
  -6  24   0   42.10    3.90
   6  24   0   42.80    3.80
  -6  24   0   43.40    3.70
  -6  24   0   40.60    4.00
  -6  24   0   38.80    3.20
   6  24   0   39.40    3.60
  -6  24   0   48.90    4.40
  -8 -24   0    0.60    1.70
   8 -24   0    2.20    1.80
  -8 -24   0    3.90    2.70
  -8 -24   0   -4.80    1.80
   8 -24   0    2.00    2.50
   8 -24   0   -2.20    2.10
  -8 -24   0   -3.40    2.10
   8 -24   0    3.40    2.60
  -8  24   0    2.30    3.00
  -8  24   0    4.40    3.60
  -8  24   0    3.40    2.40
  -8  24   0    2.00    1.80
  -8  24   0    4.30    2.60
   8  24   0    1.10    1.40
   8  24   0   -2.70    2.80
  -8  24   0    2.60    1.70
   8  24   0   -0.60    1.40
   8  24   0   -0.70    2.90
   8  24   0   -1.50    2.20
  -8  24   0   -0.10    2.50
   8  24   0   -1.70    2.20
  10 -24   0    0.70    2.60
 -10 -24   0   -0.90    2.00
  10 -24   0   -9.00    5.10
  10 -24   0   -0.10    1.70
  10 -24   0   -0.40    2.30
  10 -24   0   -2.60    2.50
 -10 -24   0   -0.80    1.40
 -10 -24   0   -1.40    2.90
  10  24   0    2.40    2.60
 -10  24   0    2.00    2.80
 -10  24   0    1.90    1.90
 -10  24   0    0.20    3.30
 -10  24   0   -0.70    2.80
 -10  24   0    3.40    2.60
  10  24   0    0.90    2.30
 -10  24   0    2.10    2.00
  10  24   0   -5.30    2.20
  10  24   0   -0.20    3.40
 -10  24   0    0.80    4.10
  10  24   0    2.10    1.50
  10  24   0    0.90    1.50
  12 -24   0   22.20    2.00
  12 -24   0   18.80    3.10
  12 -24   0   19.30    6.50
  12 -24   0   14.70    2.60
  12 -24   0   15.90    3.20
 -12 -24   0   28.70    2.20
 -12 -24   0   22.50    2.60
 -12  24   0   21.20    3.20
  12  24   0   20.10    3.00
  12  24   0   22.70    2.80
  12  24   0   17.00    3.70
  12  24   0   17.70    1.90
 -12  24   0   25.70    3.60
  12  24   0   23.20    2.80
  12  24   0   22.00    2.00
 -12  24   0   18.10    2.80
 -12  24   0   20.30    3.50
 -12  24   0   26.50    2.50
 -14 -24   0   29.40    2.70
  14 -24   0   27.70    3.50
  14 -24   0   28.00    3.70
  14 -24   0   31.30    3.70
  14 -24   0   35.10    2.80
 -14 -24   0   24.40    2.30
 -14  24   0   38.30    3.60
  14  24   0   30.70    3.00
 -14  24   0   35.90    4.00
 -14  24   0   25.80    4.20
  14  24   0   33.60    3.00
  14  24   0   31.50    3.10
  14  24   0   32.30    2.90
  14  24   0   29.70    4.90
  14  24   0   34.60    3.40
 -16 -24   0    4.90    2.70
  16 -24   0    4.10    1.50
  16 -24   0   -1.90    3.40
  16 -24   0   -0.60    3.60
 -16  24   0    2.90    2.00
 -16  24   0    2.20    3.50
  16  24   0    0.60    2.90
  16  24   0   -1.20    2.30
  16  24   0    1.90    1.60
  16  24   0    4.20    1.80
  18 -24   0    6.50    4.20
 -18 -24   0    7.20    4.70
  18 -24   0    5.90    3.70
 -18  24   0   -0.10    2.10
  18  24   0    5.10    3.20
  18  24   0    2.30    1.90
  18  24   0    3.70    1.70
  18  24   0    6.30    2.40
 -18  24   0    3.10    3.80
  20  24   0    1.50    2.20
  20  24   0   -1.10    3.20
 -20  24   0   -2.80    2.20
 -20  24   0   -5.60    3.90
  20  24   0   -4.60    1.60
  22  24   0   12.20    1.90
 -22  24   0    9.80    4.50
 -22  24   0    8.90    2.70
   1 -25   0   16.20    4.00
   1 -25   0   17.90    2.00
  -1 -25   0   15.50    2.00
  -1 -25   0   14.20    2.50
   1 -25   0   14.40    2.90
   1 -25   0    9.80    2.40
  -1 -25   0   14.00    2.90
  -1 -25   0   19.00    3.50
   1 -25   0   14.30    2.50
  -1 -25   0   10.80    2.60
   1  25   0   18.90    3.40
   1  25   0   14.30    2.00
   1  25   0   13.30    3.20
  -1  25   0   14.00    2.10
  -1  25   0   11.00    1.80
  -1  25   0   16.00    3.60
   1  25   0   15.70    1.90
   1  25   0   14.80    1.80
  -1  25   0   14.90    2.70
  -1  25   0   16.90    3.60
  -1  25   0   17.00    2.80
  -1  25   0   10.90    1.90
   1  25   0   14.40    2.70
   1  25   0   16.60    2.80
  -3 -25   0    4.40    2.60
  -3 -25   0    4.20    2.50
  -3 -25   0   -2.70    2.40
  -3 -25   0    3.00    2.20
   3 -25   0   -0.10    1.60
   3 -25   0    0.10    2.40
   3 -25   0    5.90    3.90
  -3 -25   0    1.90    1.80
   3 -25   0   -2.10    2.30
   3 -25   0    4.00    2.40
   3  25   0    2.30    2.60
  -3  25   0   -2.40    1.60
   3  25   0    0.50    1.60
   3  25   0   -2.90    2.20
   3  25   0   -1.40    2.80
   3  25   0    3.20    1.70
  -3  25   0    0.10    1.80
  -3  25   0    0.80    2.30
  -3  25   0    1.40    2.70
   3  25   0   -2.00    2.40
   3  25   0   -0.80    1.60
  -3  25   0    1.70    2.10
  -3  25   0   -3.00    3.30
  -3  25   0   -1.20    3.30
  -5 -25   0   -0.50    2.50
  -5 -25   0    3.30    2.30
   5 -25   0    0.30    2.30
   5 -25   0    2.80    1.60
   5 -25   0    3.30    2.70
  -5 -25   0    2.90    1.80
  -5 -25   0    0.40    2.50
   5 -25   0    6.30    4.30
   5  25   0   -0.40    3.30
   5  25   0    4.20    2.50
  -5  25   0    6.90    2.80
  -5  25   0    4.70    3.50
   5  25   0    2.10    1.50
  -5  25   0    0.30    2.20
   5  25   0    3.30    1.70
  -5  25   0    3.60    1.70
   5  25   0    2.10    2.20
  -5  25   0   -0.20    1.90
   5  25   0    2.00    1.70
   5  25   0    6.60    3.00
  -5  25   0    4.90    2.30
  -5  25   0    1.60    3.30
   7 -25   0   -0.90    2.70
  -7 -25   0    0.40    1.80
   7 -25   0    1.80    1.60
   7 -25   0   -1.90    2.40
  -7 -25   0   -3.40    2.20
   7 -25   0   -2.50    3.10
  -7  25   0   -1.60    3.80
   7  25   0   -0.30    1.60
   7  25   0    0.10    1.60
  -7  25   0   -1.00    1.60
  -7  25   0   -3.50    2.70
  -7  25   0    1.50    2.60
   7  25   0    0.20    3.00
   7  25   0    1.70    2.40
   7  25   0    4.10    3.60
   7  25   0    0.50    2.40
  -7  25   0   -3.90    2.40
  -9 -25   0   11.70    1.70
   9 -25   0    3.00    2.60
   9 -25   0    1.10    5.40
   9 -25   0    5.80    3.00
   9 -25   0    6.70    3.30
   9 -25   0    4.90    1.60
  -9 -25   0    4.40    1.90
  -9  25   0    4.70    3.30
  -9  25   0    4.10    2.80
   9  25   0    2.10    2.50
  -9  25   0    6.00    3.90
   9  25   0    4.00    1.60
  -9  25   0    3.50    1.80
  -9  25   0    6.20    2.90
   9  25   0   -0.10    1.50
   9  25   0    3.30    3.50
   9  25   0   -1.00    2.50
   9  25   0    4.70    3.30
 -11 -25   0   12.30    1.80
  11 -25   0    7.20    2.90
 -11 -25   0   10.30    2.30
  11 -25   0   12.10    1.80
  11 -25   0    9.10    3.60
  11 -25   0    5.30    6.40
  11  25   0    7.70    2.60
 -11  25   0   11.10    3.10
  11  25   0   15.40    3.20
  11  25   0   10.20    2.00
 -11  25   0    7.00    3.10
 -11  25   0   13.80    3.80
  11  25   0    9.00    1.80
  11  25   0   13.40    2.60
 -11  25   0   10.90    2.20
  13 -25   0   17.60    1.90
  13 -25   0   23.40    4.30
 -13 -25   0   18.50    2.60
  13 -25   0   21.90    3.40
 -13 -25   0   13.10    2.10
  13  25   0   20.40    3.20
 -13  25   0   12.10    3.20
  13  25   0   15.70    2.80
  13  25   0   15.90    3.00
 -13  25   0   15.70    3.50
  13  25   0   13.90    2.00
  13  25   0   15.80    2.10
 -13  25   0   13.80    4.10
 -13  25   0   18.70    2.50
 -15 -25   0   16.50    3.00
  15 -25   0   25.20    3.90
  15 -25   0   15.50    4.30
  15 -25   0   20.50    2.30
  15  25   0   20.00    2.90
  15  25   0   21.20    3.50
  15  25   0   19.60    2.10
  15  25   0   19.50    2.30
 -15  25   0   22.60    4.10
 -15  25   0   19.60    2.60
  17 -25   0    4.30    3.90
  17 -25   0    9.40    4.70
  17  25   0    9.10    2.20
  17  25   0   10.90    3.40
  17  25   0    4.30    2.50
  17  25   0    5.40    1.80
 -17  25   0   14.30    4.30
 -17  25   0   10.60    2.60
  19  25   0    3.40    2.40
  19  25   0    1.30    1.90
 -19  25   0   -0.70    2.50
  19  25   0    2.30    2.70
 -19  25   0   -1.50    4.40
 -21  25   0   -1.90    2.60
  21  25   0   -3.60    1.80
 -21  25   0   -1.30    4.70
  21  25   0    4.30    2.50
   0 -26   0   13.70    3.50
   0 -26   0    8.90    2.00
   0 -26   0    9.90    2.50
   0  26   0    4.70    2.10
   0  26   0   10.70    2.80
   0  26   0   12.30    3.80
   0  26   0    6.10    1.80
   0  26   0    7.40    2.80
   2 -26   0   26.70    4.50
   2 -26   0   22.60    2.20
   2 -26   0   17.90    2.90
  -2 -26   0   20.20    2.70
  -2 -26   0   16.60    2.10
  -2 -26   0   19.40    3.30
  -2  26   0   18.20    3.10
  -2  26   0   16.00    2.10
   2  26   0   23.50    3.10
  -2  26   0   16.90    3.20
  -2  26   0   18.00    3.80
   2  26   0   20.90    2.20
   2  26   0   25.70    2.40
  -2  26   0   16.80    2.60
   2  26   0   15.80    2.70
   2  26   0   16.90    3.70
  -4 -26   0   20.10    3.10
  -4 -26   0   11.80    2.10
   4 -26   0   24.10    3.50
   4 -26   0   11.60    1.90
   4  26   0   14.40    1.80
  -4  26   0   13.70    2.60
  -4  26   0   11.50    1.90
  -4  26   0    3.00    3.50
   4  26   0   11.90    2.30
   4  26   0    7.60    2.60
   4  26   0   15.40    3.60
  -4  26   0   13.10    2.90
  -4  26   0    9.60    3.10
   4  26   0   10.40    1.90
   4  26   0   15.90    2.90
  -6 -26   0    9.00    2.50
   6 -26   0    9.10    4.90
   6 -26   0    5.90    1.80
  -6 -26   0    7.60    2.00
   6 -26   0    9.10    2.80
   6  26   0    7.00    2.00
  -6  26   0    9.60    4.30
  -6  26   0    5.10    1.90
   6  26   0   10.70    3.10
   6  26   0    7.80    2.70
  -6  26   0    6.60    2.70
   6  26   0    6.10    1.80
  -6  26   0    9.50    2.90
   6  26   0    7.20    2.70
  -6  26   0    7.00    3.10
   8 -26   0    4.20    2.90
   8 -26   0   10.00    1.90
   8 -26   0   13.30    5.80
  -8 -26   0   10.40    2.20
   8  26   0    6.20    2.70
  -8  26   0    4.50    3.20
   8  26   0    7.20    2.00
  -8  26   0    5.00    3.00
   8  26   0    9.80    3.50
  -8  26   0    9.20    3.40
   8  26   0    6.60    1.90
   8  26   0    8.20    2.80
  -8  26   0    5.30    2.10
  10 -26   0   10.90    7.10
  10 -26   0    4.50    1.80
 -10 -26   0    8.20    1.80
  10 -26   0    5.90    3.10
 -10 -26   0    9.00    2.50
 -10  26   0    3.60    3.20
  10  26   0    2.90    2.00
  10  26   0    3.10    1.90
  10  26   0    3.20    3.60
 -10  26   0    5.90    3.60
  10  26   0    8.50    2.90
 -10  26   0    2.30    2.00
  10  26   0   17.20    3.00
 -10  26   0    1.00    2.90
 -12 -26   0   -2.00    2.50
  12 -26   0   -1.20    3.10
  12 -26   0   -0.30    1.80
 -12  26   0   -1.80    2.20
 -12  26   0    2.30    3.40
 -12  26   0   -3.10    4.20
  12  26   0   -2.60    1.70
  12  26   0   -1.40    2.10
  12  26   0    1.30    2.60
  12  26   0   -1.60    3.00
 -12  26   0    2.80    3.40
  14 -26   0    5.80    1.80
  14 -26   0    7.60    3.50
 -14 -26   0    4.30    3.00
  14  26   0    1.50    1.70
 -14  26   0    2.20    2.40
  14  26   0    3.10    2.70
 -14  26   0    5.70    3.90
  14  26   0    8.90    3.20
  14  26   0    4.00    2.30
  16 -26   0   22.10    4.30
  16 -26   0   27.40    2.10
 -16  26   0   23.20    3.00
  16  26   0   24.10    3.10
  16  26   0   21.50    4.30
 -16  26   0   25.80    4.50
  16  26   0   18.90    2.20
 -18  26   0   -0.60    4.40
 -18  26   0   -0.90    2.50
  18  26   0   -0.80    1.90
  18  26   0   -1.60    2.80
  20  26   0   12.20    3.00
 -20  26   0    7.30    2.90
 -20  26   0    4.60    4.90
  20  26   0   13.10    2.40
   1 -27   0    2.30    2.60
   1 -27   0   -0.40    4.00
  -1 -27   0    4.60    3.70
  -1 -27   0   -0.50    1.90
   1 -27   0   -2.40    1.70
  -1 -27   0    3.00    2.60
   1  27   0    2.00    2.70
   1  27   0    2.00    2.90
  -1  27   0    3.30    2.60
   1  27   0   -2.00    3.70
  -1  27   0    0.90    2.20
   1  27   0   -0.50    2.70
  -1  27   0    7.00    4.20
  -1  27   0   -0.50    1.80
   1  27   0   -4.00    1.80
  -1  27   0   -0.40    2.80
  -3 -27   0   13.00    2.20
   3 -27   0   10.50    3.30
  -3 -27   0   13.50    2.80
   3 -27   0   14.70    2.10
  -3 -27   0   10.20    3.30
   3  27   0   10.10    3.00
   3  27   0   13.30    2.20
   3  27   0   14.20    2.30
  -3  27   0    6.40    2.00
  -3  27   0   13.50    2.90
  -3  27   0   14.20    3.40
  -3  27   0    9.50    4.60
   3  27   0   12.50    3.00
   3  27   0   15.90    3.60
  -5 -27   0    3.80    2.60
  -5 -27   0    5.00    2.20
   5 -27   0    8.50    1.90
   5 -27   0    9.50    3.10
   5 -27   0    1.60    5.20
  -5  27   0    2.20    2.80
  -5  27   0    9.60    3.50
   5  27   0    4.70    3.50
  -5  27   0   10.00    4.60
   5  27   0    8.40    2.80
  -5  27   0    3.50    2.20
   5  27   0    3.30    2.00
  -5  27   0    5.80    2.90
   5  27   0    3.80    2.90
   7 -27   0    5.70    3.10
   7 -27   0   -1.70    5.60
   7 -27   0    0.50    1.80
  -7 -27   0    1.80    2.30
  -7 -27   0   -0.50    2.60
   7  27   0   -0.20    3.70
   7  27   0    4.50    3.00
   7  27   0    2.90    3.00
  -7  27   0    5.00    3.10
  -7  27   0   -3.50    2.00
  -7  27   0    3.10    3.30
  -7  27   0    0.80    2.90
   7  27   0    0.00    1.90
   9 -27   0   10.90    7.10
   9 -27   0    4.70    1.90
  -9 -27   0    9.90    2.60
   9 -27   0   13.80    3.20
  -9  27   0   15.20    3.40
   9  27   0   12.20    3.20
   9  27   0   13.00    4.00
  -9  27   0   11.70    2.50
  -9  27   0    9.70    3.20
  -9  27   0   13.00    3.80
   9  27   0   13.60    2.30
   9  27   0   10.60    3.00
  11 -27   0    3.70    3.30
 -11 -27   0    6.20    2.70
  11 -27   0    5.60    1.90
  11  27   0    3.60    2.00
 -11  27   0    7.60    3.90
 -11  27   0    2.40    4.90
  11  27   0    4.80    3.30
 -11  27   0    2.00    2.40
  11  27   0    2.30    3.10
 -11  27   0    9.70    3.80
  13 -27   0    4.10    3.90
  13 -27   0    0.70    1.90
  13  27   0    0.00    1.90
 -13  27   0    3.70    4.10
  13  27   0   -6.30    3.00
 -13  27   0    3.10    2.60
  13  27   0   -1.50    3.20
  15 -27   0    1.00    4.00
  15 -27   0    4.20    1.80
 -15  27   0    6.20    2.80
  15  27   0    4.90    3.30
 -15  27   0    3.20    4.10
  15  27   0    1.60    2.10
 -17  27   0   -0.80    4.20
  17  27   0    2.40    3.10
 -17  27   0   -2.90    2.70
  17  27   0   -2.00    2.20
  19  27   0   -0.50    3.10
  19  27   0    9.80    2.60
 -19  27   0   -0.20    2.90
 -19  27   0    7.30    5.30
   0 -28   0   40.60    4.50
   0 -28   0   36.30    3.50
   0 -28   0   36.30    3.60
   0  28   0   37.20    3.80
   0  28   0   33.50    3.00
   0  28   0   38.80    4.90
   0  28   0   25.60    3.70
   0  28   0   33.30    2.80
   2 -28   0   20.00    2.40
  -2 -28   0   20.30    3.90
  -2 -28   0   19.70    3.20
   2 -28   0   21.10    3.30
  -2 -28   0   16.70    2.40
  -2  28   0   18.10    3.40
   2  28   0   14.90    2.40
  -2  28   0   20.40    3.00
   2  28   0   24.50    4.80
   2  28   0   24.60    2.90
   2  28   0   17.00    3.50
  -2  28   0   21.90    3.80
  -2  28   0   15.20    4.70
   2  28   0   14.10    3.60
  -2  28   0   14.30    2.40
  -4 -28   0   -3.50    3.30
  -4 -28   0    4.00    2.40
   4 -28   0    7.30    3.10
   4 -28   0   12.40    5.30
   4 -28   0    3.40    1.90
   4  28   0   11.50    3.50
  -4  28   0   10.80    3.60
   4  28   0    8.00    2.30
  -4  28   0    5.90    3.30
  -4  28   0    5.80    3.00
   4  28   0    9.90    3.50
  -4  28   0    3.70    2.40
   4  28   0    4.10    4.00
  -6 -28   0    1.90    2.60
   6 -28   0   11.10    6.10
   6 -28   0   -1.30    1.80
  -6 -28   0    1.90    2.30
   6 -28   0    6.20    3.20
   6  28   0    1.50    2.10
   6  28   0    0.30    3.10
   6  28   0    2.70    3.40
   6  28   0    4.30    4.10
  -6  28   0   -0.50    3.20
  -6  28   0    0.70    3.20
  -6  28   0    1.80    3.80
  -6  28   0    1.70    2.50
   8 -28   0    5.40    2.00
  -8 -28   0    5.40    2.70
   8 -28   0    7.80    3.50
  -8  28   0    0.90    3.70
  -8  28   0    4.40    2.50
   8  28   0    7.80    4.20
  -8  28   0    6.80    3.90
   8  28   0    1.30    3.40
   8  28   0    2.10    2.30
  -8  28   0    1.90    4.10
   8  28   0   -0.70    3.40
  10 -28   0    9.70    3.70
 -10 -28   0   13.10    2.90
  10 -28   0   11.60    2.10
  10  28   0    6.80    3.40
  10  28   0   10.60    2.50
  10  28   0    8.10    5.70
 -10  28   0    8.00    3.90
 -10  28   0   17.90    3.00
 -10  28   0   13.40    4.50
 -10  28   0    9.40    5.60
  12 -28   0    7.20    2.00
  12 -28   0    6.30    3.80
  12  28   0    6.80    2.40
 -12  28   0    2.90    4.20
 -12  28   0    7.10    4.20
  12  28   0    9.30    3.50
 -12  28   0    8.60    4.00
  14 -28   0    8.40    4.50
  14 -28   0    9.80    2.00
  14  28   0    7.90    2.50
 -14  28   0    8.50    4.50
 -16  28   0    3.50    5.00
  16  28   0    7.80    2.50
 -18  28   0    5.40    8.30
  18  28   0    4.10    2.60
   1 -29   0   11.40    3.50
  -1 -29   0   11.70    2.60
   1 -29   0    8.80    2.20
  -1 -29   0   12.10    3.30
   1 -29   0   12.20    5.50
  -1  29   0   10.30    5.40
  -1  29   0   15.50    3.80
   1  29   0    6.30    2.60
   1  29   0   14.50    5.20
  -1  29   0    9.30    2.60
  -1  29   0   10.70    3.60
  -1  29   0   15.60    3.60
   1  29   0   10.20    3.80
   1  29   0    6.30    3.50
   3 -29   0   31.50    6.30
   3 -29   0   36.50    2.80
  -3 -29   0   34.40    3.10
  -3 -29   0   46.00    4.60
   3 -29   0   43.60    4.00
   3  29   0   38.50    5.00
   3  29   0   34.20    4.00
   3  29   0   47.90    4.80
   3  29   0   31.20    3.00
  -3  29   0   41.30    4.60
  -3  29   0   34.90    4.90
  -3  29   0   35.90    3.70
  -3  29   0   43.70    4.00
   5 -29   0   22.40    6.80
   5 -29   0   19.70    2.50
   5 -29   0   14.60    3.50
   5  29   0   17.40    5.10
  -5  29   0   17.30    4.70
   5  29   0   14.30    2.70
   5  29   0   19.40    6.10
  -5  29   0   12.60    4.00
  -5  29   0   17.30    3.80
  -7 -29   0    1.60    2.60
   7 -29   0    0.20    2.10
  -7  29   0    2.10    4.00
  -7  29   0   23.60    5.10
   7  29   0   -1.00    2.30
  -7  29   0    0.30    3.80
   9 -29   0    7.70    3.80
   9 -29   0    3.50    2.00
   9  29   0    5.50    2.40
  -9  29   0    6.70    4.60
  11 -29   0    8.40    4.30
  11 -29   0   -0.30    2.10
  11  29   0    0.80    2.40
 -11  29   0   -1.10    7.00
  13 -29   0    9.30    2.80
  13 -29   0   19.00    4.80
   0 -30   0    5.50    2.50
  -2 -30   0    8.40    2.80
   2 -30   0   16.60    5.70
   2 -30   0    7.20    2.60
   2 -30   0    5.60    4.00
   2  30   0    0.70    5.50
   4 -30   0   -2.40    2.40
  -4 -30   0   -0.10    2.60
   4 -30   0   -4.80    6.90
   4 -30   0    3.60    3.70
   4  30   0    5.40    6.60
   6 -30   0    2.60    2.30
   6 -30   0    2.50    3.70
   8 -30   0    3.60    2.30
   8 -30   0    8.30    3.90
  10 -30   0    1.50    4.50
  10 -30   0    1.10    2.20
  12 -30   0   21.10    4.80
   1 -31   0   -1.30    2.60
  -1 -31   0    0.90    2.70
   3 -31   0    4.40    2.80
   5 -31   0   -1.30    2.50
   7 -31   0   19.00    4.40
   7 -31   0   11.00    2.70
   9 -31   0    8.10    2.60
   9 -31   0    8.80    4.60
  11 -31   0   -5.70    4.60
   2 -32   0    3.00    3.40
   4 -32   0    2.20    2.90
   6 -32   0    1.90    3.00
   8 -32   0    1.70    2.90
  34   0  -1    1.00    4.10
  34   0  -1    1.80    3.50
  34   0  -1   -6.10    2.40
  32   0  -1   -4.00    2.10
  32   0  -1    4.20    2.10
  32   0  -1    4.70    3.50
  32   0  -1   -2.50    2.50
  32   0  -1   -0.70    2.90
  30   0  -1   -0.50    1.00
  30   0  -1    1.70    2.40
  30   0  -1    3.20    2.80
  30   0  -1   -0.10    2.50
  30   0  -1    2.20    2.00
  30   0  -1   -1.70    1.60
  28   0  -1   -0.40    2.00
  28   0  -1    0.80    2.40
  28   0  -1    0.00    0.80
  28   0  -1    2.10    1.40
  28   0  -1   -0.90    2.50
  28   0  -1   -1.50    2.30
  26   0  -1    0.30    1.80
  26   0  -1    0.60    0.80
  26   0  -1    1.80    1.80
  26   0  -1   -1.00    2.20
  26   0  -1   -1.60    1.10
  26   0  -1    2.10    2.10
  24   0  -1    2.30    2.00
  24   0  -1    3.20    1.70
  24   0  -1    1.50    0.60
  24   0  -1    4.90    1.30
  24   0  -1    4.80    1.60
  22   0  -1   -0.20    1.00
  22   0  -1    0.90    1.40
 -22   0   1   -0.30    0.60
 -22   0   1   -0.30    0.50
  22   0  -1    0.60    0.50
  22   0  -1   -0.30    1.40
  22   0  -1    0.60    1.50
  20   0  -1   -1.30    1.30
  20   0  -1   -0.30    0.50
  20   0  -1    0.20    0.80
 -20   0   1   -0.70    0.60
  20   0  -1   -0.20    1.20
  20   0  -1    1.50    1.30
 -20   0   1   -0.70    0.70
 -18   0   1    0.50    0.50
  18   0  -1   -0.90    0.70
  18   0  -1    0.20    1.00
  18   0  -1   -0.40    0.40
  18   0  -1   -0.20    1.10
 -18   0   1   -0.90    0.60
  18   0  -1    0.70    1.10
 -16   0   1   -0.90    1.00
  16   0  -1    0.20    0.80
 -16   0   1    0.20    0.50
  16   0  -1   -0.40    0.60
  16   0  -1    0.20    0.40
  16   0  -1    0.30    0.40
  16   0  -1    0.20    0.90
 -16   0   1   -0.90    0.60
  14   0  -1    0.10    0.30
  14   0  -1   -1.10    0.90
 -14   0   1    0.00    0.60
  14   0  -1    0.20    0.90
  14   0  -1    0.50    0.70
 -14   0   1    0.60    0.70
 -14   0   1   -0.90    1.00
  14   0  -1    0.40    0.50
 -14   0   1   -0.20    0.50
 -12   0   1   -0.10    0.50
 -12   0   1   -0.20    0.60
  12   0  -1    0.00    0.60
  12   0  -1    0.10    0.80
 -12   0   1    0.30    0.50
  12   0  -1   -0.90    0.50
  12   0  -1    0.20    0.40
  12   0  -1    0.30    0.30
 -12   0   1   -1.50    1.00
  12   0  -1   -0.60    0.80
  10   0  -1    0.10    0.30
  10   0  -1   -0.40    0.50
  10   0  -1    0.20    0.40
  10   0  -1    0.00    0.70
  10   0  -1    0.90    0.70
 -10   0   1    0.80    0.70
  10   0  -1    0.10    0.40
 -10   0   1    0.00    0.50
   8   0  -1    0.00    0.30
   8   0  -1    0.30    0.50
   8   0  -1    0.10    0.60
   8   0  -1   -0.40    0.30
   8   0  -1    0.10    0.40
  -8   0   1    0.30    0.40
   8   0  -1   -0.10    0.20
  -8   0   1    0.10    0.40
  -8   0   1    0.80    0.60
  -6   0   1    0.60    0.30
  -6   0   1    0.50    0.50
   6   0  -1    0.80    0.30
   6   0  -1    0.10    0.50
   6   0  -1    0.70    0.50
   6   0  -1    0.10    0.30
   6   0  -1    0.50    0.20
  -6   0   1    0.70    0.30
   4   0  -1   -0.10    0.20
   4   0  -1    0.10    0.20
   4   0  -1   -0.40    0.40
  -4   0   1    0.40    0.30
   4   0  -1   -0.30    0.30
  -4   0   1    0.30    0.40
   4   0  -1    0.20    0.20
   4   0  -1    0.30    0.30
  -4   0   1    0.20    0.20
  -4   0   1   -0.30    0.20
  -4   0   1   -0.10    0.20
   2   0  -1    0.00    0.20
  -2   0  -1    0.30    0.30
   2   0   1    0.20    0.30
   2   0   1    0.00    0.10
  -2   0  -1    0.30    0.30
  -2   0  -1    0.10    0.20
   2   0   1    0.20    0.20
   4   0   1    0.20    0.50
  -4   0  -1    0.50    0.50
   4   0   1    0.20    0.20
   4   0   1    0.20    0.30
  -4   0  -1   -0.40    0.30
   6   0   1    0.40    0.20
   6   0   1   -0.10    0.20
  -6   0  -1   -0.40    0.30
   6   0   1   -1.10    0.60
   6   0   1    0.10    0.40
  -6   0  -1    0.00    0.60
  -8   0  -1    0.30    0.40
  -8   0  -1    0.10    0.40
   8   0   1    0.10    0.20
  -8   0  -1   -0.10    0.60
   8   0   1   -0.50    0.40
   8   0   1   -0.20    0.70
   8   0   1    0.50    0.70
   8   0   1    0.20    0.20
 -10   0  -1    0.50    0.80
  10   0   1   -0.50    0.80
 -10   0  -1   -0.20    0.40
  10   0   1    0.00    0.80
  10   0   1   -0.20    0.40
 -10   0  -1    0.50    0.40
  10   0   1    0.30    0.20
  10   0   1    0.40    0.40
  12   0   1   -0.70    0.90
  12   0   1   -0.40    0.30
  12   0   1   -0.20    1.00
 -12   0  -1    0.20    0.40
 -12   0  -1    1.10    0.80
 -12   0  -1   -0.10    0.40
  12   0   1   -0.10    0.60
  12   0   1    0.40    0.30
  14   0   1   -0.50    0.30
  14   0   1   -0.30    0.70
 -14   0  -1    0.30    0.50
  14   0   1    0.30    0.30
  14   0   1    1.40    1.00
 -14   0  -1   -0.60    0.40
 -14   0  -1    0.90    0.80
  14   0   1   -0.30    0.90
 -16   0  -1    0.20    0.50
 -16   0  -1   -0.20    0.90
  16   0   1    0.40    0.30
  16   0   1   -0.20    0.70
  16   0   1    0.30    1.00
  16   0   1    0.90    1.10
  16   0   1    0.10    0.40
 -16   0  -1   -0.10    0.40
  18   0   1   -0.50    1.30
  18   0   1   -0.20    0.40
  18   0   1    0.40    0.40
  18   0   1    0.00    1.00
  18   0   1    0.70    1.20
 -18   0  -1   -0.60    0.40
  18   0   1   -1.00    0.80
 -18   0  -1   -1.10    0.50
  20   0   1    0.40    1.10
  20   0   1   -0.20    0.40
  20   0   1   -1.00    1.30
 -20   0  -1   -0.40    0.40
  20   0   1   -0.60    1.40
  20   0   1    0.60    1.40
 -20   0  -1   -0.10    0.50
  20   0   1    0.60    0.50
  20   0   1    0.00    0.90
  22   0   1   -0.60    1.60
  22   0   1   -0.20    1.00
  22   0   1    0.00    0.50
  22   0   1    1.90    1.40
  22   0   1    0.80    1.60
  22   0   1   -1.00    1.30
  22   0   1    0.50    0.60
  24   0   1   -0.90    1.80
  24   0   1    0.10    0.60
  24   0   1    0.30    1.80
  24   0   1    0.10    1.40
  24   0   1   -0.50    0.60
  24   0   1   -2.80    1.70
  24   0   1    0.80    1.20
  26   0   1   -1.60    2.20
  26   0   1   -0.10    2.20
  26   0   1    0.80    2.20
  26   0   1   -0.30    1.40
  26   0   1   -2.50    1.50
  26   0   1   -1.10    0.70
  26   0   1    0.60    0.70
  28   0   1    2.30    2.70
  28   0   1    0.60    2.40
  28   0   1    0.10    1.80
  28   0   1    2.50    1.70
  28   0   1    1.50    2.40
  30   0   1    3.20    2.80
  30   0   1   -0.50    1.90
  30   0   1   -4.70    2.50
  30   0   1   -1.50    2.70
  30   0   1    4.80    2.10
  32   0   1   -1.40    2.50
  32   0   1   -0.60    3.10
  32   0   1   -1.70    3.10
  32   0   1    4.20    3.30
  34   0   1    4.40    3.90
  34   0   1   -1.70    3.50
  35   1  -1   15.30    4.00
  33  -1  -1    4.30    3.60
  33  -1  -1    7.00    2.90
  33  -1  -1    5.30    3.90
  33   1  -1   12.90    4.00
  33   1  -1    5.90    2.80
  33   1  -1    5.90    3.30
  31  -1  -1   12.00    3.40
  31  -1  -1   15.30    2.50
  31  -1  -1   10.90    1.90
  31  -1  -1   10.00    3.00
  31  -1  -1    9.20    2.70
  31   1  -1    7.90    2.60
  31   1  -1   13.10    3.10
  31   1  -1   13.10    2.40
  31   1  -1   11.50    2.00
  31   1  -1   12.00    2.90
  29  -1  -1   -0.30    1.90
  29  -1  -1    3.20    1.40
  29  -1  -1    1.20    2.30
  29  -1  -1   -1.00    1.00
  29  -1  -1   -2.40    2.60
  29  -1  -1   -1.80    2.30
  29   1  -1   -2.90    2.00
  29   1  -1    0.80    2.20
  29   1  -1   -1.40    2.60
  29   1  -1    0.00    1.60
  29   1  -1   -1.10    0.90
  29   1  -1   -1.90    2.40
  27  -1  -1    3.40    1.30
  27  -1  -1    5.00    2.00
  27  -1  -1    7.70    2.40
  27  -1  -1    4.50    2.10
  27  -1  -1    2.00    0.80
  27  -1  -1    3.70    2.30
  27   1  -1    2.30    0.70
  27   1  -1    2.20    2.00
  27   1  -1    2.80    2.00
  27   1  -1    3.80    1.40
  27   1  -1    3.10    2.40
  27   1  -1    2.60    2.10
  25  -1  -1   64.39    3.40
  25  -1  -1   62.39    2.10
  25  -1  -1   64.39    4.00
  25  -1  -1   65.79    2.60
  25  -1  -1   66.09    3.80
  25   1  -1   65.29    3.30
  25   1  -1   61.19    3.60
  25   1  -1   68.79    2.70
 -25   1   1   61.09    1.90
  25   1  -1   64.69    3.60
  25   1  -1   61.99    3.80
 -25   1   1   65.29    1.90
  25   1  -1   61.99    2.00
  23  -1  -1   26.60    2.20
  23  -1  -1   24.60    1.30
  23  -1  -1   27.10    2.60
  23  -1  -1   26.80    1.90
  23  -1  -1   25.40    2.70
  23   1  -1   29.40    2.30
 -23   1   1   24.00    1.30
  23   1  -1   25.50    2.00
  23   1  -1   29.70    2.50
  23   1  -1   25.40    1.20
 -23   1   1   23.70    1.50
  23   1  -1   29.80    2.80
  21  -1  -1    2.00    1.20
  21  -1  -1    1.10    1.40
  21  -1  -1    2.70    1.60
  21  -1  -1    1.80    0.60
  21  -1  -1    1.60    0.90
  21   1  -1    0.10    1.60
 -21   1   1    2.10    0.70
 -21   1   1    1.00    0.80
  21   1  -1    2.60    1.00
  21   1  -1    1.10    1.20
  21   1  -1    2.00    1.30
  21   1  -1    1.80    0.50
  19  -1  -1    5.60    1.20
  19  -1  -1    7.00    0.90
 -19  -1   1    5.40    0.60
  19  -1  -1    5.80    0.60
  19  -1  -1    5.90    1.50
  19  -1  -1    6.50    1.40
 -19  -1   1    6.50    0.60
  19   1  -1    6.00    1.20
 -19   1   1    5.70    0.90
  19   1  -1    6.70    1.40
 -19   1   1    5.70    0.80
  19   1  -1    6.70    0.50
  19   1  -1    6.20    0.90
  19   1  -1    7.20    1.50
  17  -1  -1   80.19    2.90
  17  -1  -1   80.19    2.40
 -17  -1   1   81.59    2.20
 -17  -1   1   81.29    2.20
  17  -1  -1   84.39    2.20
  17  -1  -1   84.59    2.80
  17  -1  -1   76.69    2.20
  17  -1  -1   81.79    3.10
  17   1  -1   83.79    2.10
 -17   1   1   83.19    2.30
  17   1  -1   83.49    2.50
 -17   1   1   82.19    3.20
 -17   1   1   83.89    2.70
  17   1  -1   77.39    2.70
  17   1  -1   82.89    3.00
 -17   1   1   85.29    2.50
  17   1  -1   84.19    2.90
  15  -1  -1   76.29    2.80
  15  -1  -1   76.79    2.70
  15  -1  -1   78.99    2.30
  15  -1  -1   78.19    2.10
  15  -1  -1   77.99    2.50
  15  -1  -1   81.79    2.10
 -15  -1   1   76.79    2.10
 -15  -1   1   81.59    2.10
 -15  -1   1   80.09    2.80
  15   1  -1   76.49    2.50
 -15   1   1   83.09    2.50
  15   1  -1   78.09    2.00
  15   1  -1   77.99    2.30
  15   1  -1   77.39    2.70
 -15   1   1   73.99    2.90
 -15   1   1   77.79    2.40
 -15   1   1   74.49    2.20
  15   1  -1   78.79    2.60
 -13  -1   1   33.50    1.10
  13  -1  -1   31.20    1.80
 -13  -1   1   34.70    1.80
 -13  -1   1   35.00    1.20
  13  -1  -1   34.20    1.10
  13  -1  -1   33.90    1.20
  13  -1  -1   31.70    1.60
  13  -1  -1   31.40    1.80
  13  -1  -1   34.00    1.30
 -13   1   1   34.90    2.00
 -13   1   1   34.00    1.40
  13   1  -1   34.90    1.80
  13   1  -1   34.30    1.00
  13   1  -1   35.30    1.40
  13   1  -1   33.00    1.50
  13   1  -1   32.70    1.00
 -13   1   1   34.50    1.50
  13   1  -1   33.70    1.70
  11  -1  -1   19.60    1.00
  11  -1  -1   21.80    1.00
  11  -1  -1   22.10    1.50
 -11  -1   1   24.70    1.50
  11  -1  -1   18.90    1.50
  11  -1  -1   20.90    0.80
 -11  -1   1   21.10    0.90
  11  -1  -1   20.10    1.20
  11   1  -1   19.80    1.00
 -11   1   1   22.60    1.50
  11   1  -1   20.20    0.70
  11   1  -1   18.50    1.20
 -11   1   1   20.00    1.10
  11   1  -1   19.60    1.30
 -11   1   1   20.80    1.20
  11   1  -1   17.80    1.40
   9  -1  -1 1093.89   24.40
   9  -1  -1 1053.99   24.20
   9  -1  -1 1037.60   24.30
  -9  -1   1 1067.19   24.10
   9  -1  -1 1068.19   24.20
   9  -1  -1 1058.59   24.10
  -9  -1   1 1099.29   24.30
  -9   1   1 1072.79   24.20
  -9   1   1 1071.99   24.40
   9   1  -1 1057.79   24.30
   9   1  -1 1049.20   24.20
   9   1  -1 1064.49   24.20
   9   1  -1 1042.00   24.40
   7  -1  -1  119.69    3.10
  -7  -1   1  119.19    3.00
   7  -1  -1  120.59    2.80
   7  -1  -1  123.69    2.80
   7  -1  -1  116.79    2.90
   7  -1  -1  115.89    2.90
   7  -1  -1  118.49    3.00
  -7  -1   1  117.99    3.10
  -7  -1   1  115.99    2.90
   7   1  -1  118.69    2.90
   7   1  -1  118.89    2.70
   7   1  -1  120.59    2.90
  -7   1   1  106.79    2.70
   7   1  -1  116.39    2.90
  -7   1   1  114.09    3.00
   7   1  -1  119.09    3.10
   7   1  -1  116.49    2.80
  -7   1   1  113.59    2.90
  -7   1   1  117.49    2.70
  -5  -1   1  353.46    8.20
   5  -1  -1  352.36    8.20
   5  -1  -1  356.76    8.20
  -5  -1   1  359.56    8.30
   5  -1  -1  358.86    8.30
   5  -1  -1  357.46    8.30
   5  -1  -1  356.26    8.10
  -5  -1   1  357.86    8.20
   5   1  -1  361.46    8.10
   5   1  -1  352.16    8.10
   5   1  -1  344.77    8.30
   5   1  -1  355.66    8.20
  -5   1   1  359.36    8.20
  -5   1   1  364.46    8.30
   5   1  -1  350.26    8.20
   5   1  -1  355.56    8.20
   3  -1  -1   83.39    1.80
  -3  -1   1   79.39    1.80
  -3  -1   1   76.49    1.80
   3  -1  -1   78.49    1.90
   3  -1  -1   80.69    1.90
  -3  -1   1   78.69    1.80
   3  -1  -1   69.19    1.90
   3  -1  -1   68.79    1.80
  -3   1   1   75.09    1.80
  -3   1   1   78.69    1.80
  -3   1   1   77.89    1.90
  -3   1   1   80.29    1.90
   3   1  -1   63.89    1.80
   3   1  -1   64.69    1.80
   3   1  -1   76.09    1.90
   3   1  -1   79.99    2.00
   3  -1   1  389.36    8.90
   3  -1   1  378.96    8.80
  -3  -1  -1  377.86    8.70
  -3  -1  -1  381.56    8.70
   3  -1   1  374.56    8.70
  -3   1  -1  393.46    8.90
   3   1   1  375.56    8.70
  -3   1  -1  384.36    8.80
   3   1   1  387.46    8.70
  -3   1  -1  381.16    8.70
   3   1   1  391.16    8.90
  -5  -1  -1  112.29    2.70
   5  -1   1  108.49    2.70
   5  -1   1  112.89    2.70
   5  -1   1  115.29    3.00
  -5  -1  -1  115.79    3.00
   5  -1   1  110.99    2.80
  -5   1  -1  114.09    3.00
   5   1   1  112.49    2.70
  -5   1  -1  112.19    2.60
  -5   1  -1  111.99    2.60
   5   1   1  114.89    3.00
  -5   1  -1  111.09    2.80
   5   1   1  112.79    2.70
  -7  -1  -1 2606.34   62.39
   7  -1   1 2643.04   65.39
  -7   1  -1 2696.93   65.09
   7   1   1 2622.44   62.99
  -9  -1  -1   42.00    1.10
   9  -1   1   41.60    1.20
  -9  -1  -1   44.20    1.80
   9  -1   1   41.30    1.80
  -9  -1  -1   42.10    1.20
   9  -1   1   41.40    1.40
   9  -1   1   42.50    1.10
   9  -1   1   42.40    1.80
   9   1   1   41.90    1.50
   9   1   1   43.80    1.80
  -9   1  -1   43.70    1.40
   9   1   1   43.40    1.80
  -9   1  -1   45.20    1.80
   9   1   1   43.10    1.20
   9   1   1   42.60    1.40
 -11  -1  -1    0.30    0.40
  11  -1   1   -0.10    0.30
  11  -1   1    0.40    1.00
  11  -1   1    0.30    0.60
  11  -1   1    0.30    0.30
 -11  -1  -1    0.20    0.30
 -11  -1  -1    0.10    0.80
  11  -1   1    0.40    0.80
  11   1   1   -0.30    0.60
  11   1   1    0.50    0.70
 -11   1  -1    0.90    0.80
 -11   1  -1   -0.20    0.60
  11   1   1    0.10    0.90
  11   1   1    1.90    0.90
  13  -1   1   11.30    1.20
 -13  -1  -1   10.50    0.60
 -13  -1  -1   10.80    0.70
  13  -1   1   10.30    0.70
  13  -1   1   11.40    0.60
  13  -1   1   11.80    1.30
  13   1   1   11.80    0.90
 -13   1  -1   15.20    1.50
  13   1   1   11.10    0.90
 -13   1  -1   12.00    1.00
  13   1   1   12.00    1.20
 -13   1  -1    9.20    0.80
  13   1   1    9.20    1.20
 -15  -1  -1  164.48    3.90
  15  -1   1  163.88    3.90
  15  -1   1  157.88    4.70
  15  -1   1  166.18    4.60
  15  -1   1  163.28    4.30
 -15  -1  -1  160.78    3.80
  15  -1   1  165.68    3.90
 -15   1  -1  161.48    4.00
  15   1   1  159.18    4.60
  15   1   1  168.88    4.30
  15   1   1  159.38    3.80
  15   1   1  166.98    4.30
 -15   1  -1  160.88    4.60
  15   1   1  168.38    4.70
  15   1   1  166.88    3.80
 -15   1  -1  168.18    4.10
  17  -1   1   87.19    3.30
  17  -1   1   87.69    2.30
  17  -1   1   87.59    2.70
  17  -1   1   87.99    2.30
  17  -1   1   87.09    3.20
 -17   1  -1   84.79    3.10
 -17   1  -1   84.89    2.40
  17   1   1   88.49    3.20
  17   1   1   85.59    2.20
  17   1   1   89.19    2.80
  17   1   1   86.79    3.20
  17   1   1   89.99    2.10
  17   1   1   85.19    3.00
 -17   1  -1   86.19    2.50
  17   1   1   87.99    2.90
  19  -1   1    2.40    0.50
  19  -1   1    2.80    1.40
  19  -1   1    2.30    0.90
  19  -1   1    2.00    0.50
  19  -1   1    1.40    1.40
  19   1   1    2.10    0.40
  19   1   1    2.30    0.50
  19   1   1    1.00    1.00
 -19   1  -1    2.70    0.70
  19   1   1    2.40    1.30
 -19   1  -1    2.70    1.20
 -19   1  -1    2.10    0.60
  19   1   1    2.60    1.30
  19   1   1    1.60    1.30
  19   1   1    1.90    0.90
  21  -1   1  233.58    6.40
  21  -1   1  234.18    6.50
  21  -1   1  239.98    6.70
  21  -1   1  228.98    5.60
  21  -1   1  228.08    6.60
  21  -1   1  227.18    5.60
 -21   1  -1  234.88    5.60
  21   1   1  233.88    6.60
  21   1   1  225.68    5.50
  21   1   1  232.08    6.40
  21   1   1  225.28    5.40
 -21   1  -1  225.78    5.50
  21   1   1  226.58    6.20
  21   1   1  236.68    6.10
  21   1   1  245.28    6.60
  23  -1   1   11.20    1.60
  23  -1   1   10.60    1.10
  23  -1   1    8.60    0.80
  23  -1   1   12.10    1.50
  23  -1   1    7.90    1.80
  23  -1   1   12.90    2.00
  23   1   1    9.10    1.40
  23   1   1    8.80    0.70
  23   1   1    8.90    1.50
 -23   1  -1    9.10    0.90
  23   1   1    9.60    0.90
  23   1   1   12.90    1.90
 -23   1  -1   11.00    1.00
  23   1   1    8.80    1.80
  23   1   1    8.90    1.80
  25  -1   1   92.19    3.80
  25  -1   1   92.59    4.50
  25  -1   1   93.69    4.40
  25  -1   1   90.39    2.70
  25  -1   1   91.59    4.30
  25  -1   1   97.59    3.50
  25  -1   1   91.89    2.70
  25   1   1   94.39    2.50
  25   1   1   96.99    4.40
  25   1   1   90.19    3.70
  25   1   1   91.59    3.50
  25   1   1  100.89    4.40
  25   1   1   92.29    2.60
  27  -1   1   17.70    2.70
  27  -1   1   19.70    2.70
  27  -1   1   17.90    2.70
  27  -1   1   21.10    1.90
  27  -1   1   19.80    2.10
  27   1   1   19.10    2.60
  27   1   1   19.10    2.00
  27   1   1   18.70    2.00
  27   1   1   19.70    2.70
  27   1   1   20.70    2.70
  27   1   1   19.90    1.30
  29  -1   1   13.50    2.70
  29  -1   1   10.40    2.90
  29  -1   1   15.50    3.00
  29  -1   1   12.50    2.10
  29  -1   1   12.10    2.00
  29   1   1   12.30    2.00
  29   1   1   14.50    2.20
  29   1   1   12.20    2.90
  29   1   1    8.60    2.70
  29   1   1   13.20    2.80
  31  -1   1   53.79    4.00
  31  -1   1   62.29    4.20
  31  -1   1   48.80    3.90
  31  -1   1   50.89    3.90
  31  -1   1   55.89    5.10
  31   1   1   48.90    4.20
  31   1   1   50.19    4.70
  31   1   1   60.79    5.00
  31   1   1   49.60    3.70
  31   1   1   49.40    3.90
  33  -1   1    0.80    2.90
  33  -1   1    4.10    3.70
  33  -1   1    3.80    4.20
  33  -1   1   -5.10    3.40
  33   1   1   -1.40    3.50
  33   1   1    4.50    3.40
  33   1   1    2.70    2.90
  35   1   1   -3.00    4.40
  34  -2  -1    3.40    2.60
  34  -2  -1   -0.20    3.90
  34   2  -1    0.70    2.50
  34   2  -1    3.90    3.30
  34   2  -1    7.30    4.40
  32  -2  -1   -1.00    2.00
  32  -2  -1    0.10    2.90
  32  -2  -1   -0.50    3.00
  32  -2  -1   -1.10    2.60
  32  -2  -1   -1.20    3.50
  32   2  -1    0.20    2.20
  32   2  -1    0.50    2.40
  32   2  -1    0.10    2.30
  32   2  -1   -2.90    3.20
  32   2  -1    4.40    2.80
  30  -2  -1    7.20    2.20
  30  -2  -1    4.20    1.30
  30  -2  -1   12.00    2.60
  30  -2  -1    4.00    2.70
  30  -2  -1    5.70    2.60
  30  -2  -1    5.90    1.80
  30   2  -1    9.50    1.90
  30   2  -1    7.40    2.60
  30   2  -1   12.10    2.70
  30   2  -1    7.20    2.10
  30   2  -1    7.40    1.20
  30   2  -1   10.10    3.10
  28  -2  -1    0.30    0.90
  28  -2  -1    4.50    2.40
  28  -2  -1   -0.40    1.90
  28  -2  -1    0.10    2.30
  28  -2  -1   -0.40    1.30
  28   2  -1    0.00    2.30
  28   2  -1   -1.70    2.00
  28   2  -1    1.50    1.50
  28   2  -1   -1.00    2.00
  28   2  -1    1.00    2.50
  28   2  -1   -0.20    0.70
  26  -2  -1    1.30    1.70
  26  -2  -1    0.70    0.80
  26  -2  -1    2.10    2.10
  26  -2  -1    3.10    2.10
  26  -2  -1    4.40    1.20
  26   2  -1   -1.00    1.80
 -26   2   1   -0.20    0.80
  26   2  -1   -0.70    2.20
  26   2  -1    0.50    1.80
  26   2  -1    0.90    0.70
  26   2  -1    0.70    1.30
  24  -2  -1    2.40    1.10
  24  -2  -1    2.40    0.80
  24  -2  -1    4.90    1.90
  24  -2  -1    4.20    1.60
  24  -2  -1    4.00    2.00
  24   2  -1    5.20    0.70
  24   2  -1   10.80    1.80
  24   2  -1    7.90    1.90
 -24   2   1    2.70    0.80
  24   2  -1    5.70    1.30
  24   2  -1    6.70    1.70
  24   2  -1    8.60    2.00
 -24   2   1    2.30    1.00
  22  -2  -1   16.60    1.70
  22  -2  -1   16.10    2.00
  22  -2  -1   18.40    1.20
  22  -2  -1   15.60    1.20
  22  -2  -1   16.40    1.90
  22   2  -1   16.90    1.60
  22   2  -1   18.30    2.10
  22   2  -1   16.20    1.80
  22   2  -1   14.70    0.90
 -22   2   1   15.60    1.20
  22   2  -1   17.60    1.70
 -22   2   1   15.90    1.20
  22   2  -1   15.10    1.70
  20  -2  -1   46.60    1.90
  20  -2  -1   47.50    2.80
  20  -2  -1   49.99    2.50
  20  -2  -1   46.70    2.60
  20  -2  -1   46.00    1.60
  20   2  -1   44.40    2.70
  20   2  -1   43.80    1.40
 -20   2   1   44.20    2.30
  20   2  -1   45.80    2.50
 -20   2   1   42.80    1.70
  20   2  -1   44.80    2.50
  20   2  -1   46.60    2.00
  20   2  -1   46.50    2.70
 -20   2   1   46.90    2.00
  18  -2  -1    4.30    1.30
  18  -2  -1    5.20    1.40
  18  -2  -1    4.90    0.60
  18  -2  -1    5.50    1.10
  18  -2  -1    4.60    0.60
  18  -2  -1    5.00    0.70
 -18   2   1    4.40    0.90
 -18   2   1    4.20    1.10
  18   2  -1    4.80    1.30
  18   2  -1    4.40    1.20
 -18   2   1    5.40    1.50
 -18   2   1    4.90    1.00
  18   2  -1    4.40    1.10
  18   2  -1    4.60    0.40
  18   2  -1    5.30    0.90
  18   2  -1    3.30    1.20
  16  -2  -1    6.60    0.60
 -16  -2   1    5.60    0.50
  16  -2  -1    5.70    0.70
  16  -2  -1    4.90    1.10
  16  -2  -1    5.70    0.70
  16  -2  -1    7.40    1.00
  16   2  -1    6.20    1.00
  16   2  -1    6.70    1.20
  16   2  -1    7.10    0.80
 -16   2   1    5.70    0.90
 -16   2   1    6.10    0.90
  16   2  -1    7.50    1.10
  16   2  -1    7.00    0.50
 -16   2   1    7.80    1.50
  14  -2  -1   24.20    1.50
  14  -2  -1   25.00    1.10
 -14  -2   1   22.50    0.80
  14  -2  -1   23.50    1.00
  14  -2  -1   20.10    1.10
 -14  -2   1   22.60    0.90
  14  -2  -1   21.90    1.70
  14  -2  -1   21.40    1.70
 -14   2   1   26.20    1.40
  14   2  -1   24.00    1.20
 -14   2   1   21.70    1.50
  14   2  -1   22.60    1.50
  14   2  -1   21.30    1.40
  14   2  -1   20.70    1.70
 -14   2   1   21.20    1.80
  12  -2  -1    0.00    0.90
  12  -2  -1    0.20    0.40
  12  -2  -1   -0.30    0.50
  12  -2  -1    0.30    0.70
 -12  -2   1    1.50    0.90
  12  -2  -1   -0.10    0.50
 -12  -2   1   -0.30    0.40
 -12  -2   1    0.00    0.60
 -12   2   1   -0.10    0.40
  12   2  -1   -0.20    0.60
  12   2  -1   -0.10    0.30
  12   2  -1   -0.10    0.80
 -12   2   1    0.50    1.00
 -12   2   1    0.90    0.70
 -12   2   1   -1.00    0.60
  12   2  -1   -0.40    0.60
  12   2  -1    1.00    0.70
 -10  -2   1   32.70    1.00
 -10  -2   1   29.50    1.50
  10  -2  -1   31.20    1.60
  10  -2  -1   35.50    1.10
  10  -2  -1   33.00    1.20
 -10  -2   1   31.30    1.30
  10  -2  -1   34.90    1.40
  10  -2  -1   33.30    1.10
 -10   2   1   31.10    1.60
 -10   2   1   34.80    1.40
  10   2  -1   32.80    1.40
  10   2  -1   35.50    1.50
  10   2  -1   30.30    1.10
  10   2  -1   32.30    1.20
 -10   2   1   33.00    1.40
  10   2  -1   32.10    1.30
  -8  -2   1  131.59    3.30
   8  -2  -1  127.19    3.20
  -8  -2   1  131.89    3.30
   8  -2  -1  126.49    3.20
  -8  -2   1  131.49    3.20
   8  -2  -1  128.69    3.10
   8  -2  -1  128.29    3.40
   8  -2  -1  129.19    3.10
  -8  -2   1  127.49    3.10
   8   2  -1  128.69    3.40
   8   2  -1  129.49    3.20
  -8   2   1  128.09    3.00
  -8   2   1  128.99    3.40
  -8   2   1  131.09    3.20
   8   2  -1  129.59    3.10
  -8   2   1  125.79    3.10
   8   2  -1  129.09    3.20
   8   2  -1  128.59    3.20
  -8   2   1  128.99    3.20
   6  -2  -1   64.19    1.60
   6  -2  -1   64.09    1.70
  -6  -2   1   62.39    1.70
   6  -2  -1   65.29    1.80
   6  -2  -1   63.49    1.70
  -6  -2   1   62.69    1.70
  -6  -2   1   65.29    1.80
   6  -2  -1   63.49    1.90
   6   2  -1   66.59    1.70
  -6   2   1   64.99    1.70
   6   2  -1   62.69    1.50
  -6   2   1   63.49    1.60
   6   2  -1   59.69    1.70
  -6   2   1   62.19    1.90
  -6   2   1   62.69    1.60
   6   2  -1   64.69    1.60
  -6   2   1   57.39    1.90
   6   2  -1   62.59    1.90
  -4  -2   1  500.45   11.80
   4  -2  -1  513.05   11.90
  -4  -2   1  535.15   11.90
   4  -2  -1  507.65   11.90
   4  -2  -1  511.95   11.80
   4  -2  -1  544.95   11.80
   4   2  -1  506.75   11.90
  -4   2   1  523.45   11.90
   4   2  -1  510.65   11.90
   4   2  -1  521.35   11.80
  -4   2   1  515.85   11.80
  -4   2   1  527.65   11.80
  -2  -2   1  256.27    5.80
  -2  -2   1  272.67    6.00
   2  -2  -1  257.77    5.90
  -2  -2   1  259.37    5.80
  -2  -2   1  235.78    5.80
  -2  -2   1  256.67    5.90
  -2  -2   1  235.18    5.90
  -2  -2   1  257.57    5.90
  -2   2   1  261.97    5.90
  -2   2   1  220.78    5.90
   2   2  -1  255.17    6.00
   2   2  -1  261.77    5.90
  -2   2   1  256.47    5.80
   0  -2  -1   22.10    0.70
   2  -2   1   15.50    0.80
  -2  -2  -1   15.10    0.50
  -2  -2  -1   14.50    0.60
   2  -2   1   15.00    0.50
   2  -2   1   17.40    0.80
   2  -2   1   15.50    0.60
  -2  -2  -1   15.40    0.60
  -2   2  -1   14.80    0.50
  -2   2  -1   15.20    0.80
  -2   2  -1   14.20    0.70
  -2   2  -1   15.90    0.60
   2   2   1   15.40    0.60
   2   2   1   14.70    0.60
   2   2   1   14.90    0.60
   4  -2   1  128.59    3.00
   4  -2   1  125.89    3.00
  -4  -2  -1  127.59    3.00
  -4  -2  -1  126.99    3.00
   4  -2   1  123.59    3.20
   4  -2   1  128.79    3.10
   4  -2   1  123.59    3.20
   4   2   1  124.79    2.90
  -4   2  -1  126.39    3.00
   4   2   1  125.19    3.00
  -4   2  -1  111.09    3.10
   4   2   1  123.49    3.00
  -4   2  -1  123.59    3.00
   4   2   1  122.49    3.10
  -4   2  -1  128.89    3.10
  -4   2  -1  128.59    3.20
   6  -2   1  709.23   16.50
  -6  -2  -1  721.43   16.30
   6  -2   1  699.63   16.20
  -6  -2  -1  710.13   16.20
   6  -2   1  709.43   16.40
   6  -2   1  718.83   16.40
  -6   2  -1  734.23   16.50
  -6   2  -1  706.43   16.20
   6   2   1  712.83   16.20
   6   2   1  707.83   16.20
  -6   2  -1  718.93   16.30
   6   2   1  721.43   16.40
   6   2   1  713.63   16.30
  -6   2  -1  701.23   16.30
   8  -2   1  937.51   21.40
   8  -2   1  939.51   21.50
  -8  -2  -1  929.21   21.10
   8  -2   1  949.31   21.50
  -8   2  -1  932.91   21.30
   8   2   1  932.31   21.30
  -8   2  -1  925.61   21.50
   8   2   1  915.31   21.40
   8   2   1  950.00   21.50
  10  -2   1  821.72   19.00
  10  -2   1  824.12   19.00
  10  -2   1  821.02   18.70
  10  -2   1  804.32   18.60
  10  -2   1  810.12   18.60
  10   2   1  811.82   18.90
 -10   2  -1  828.12   19.00
  10   2   1  807.52   18.70
  10   2   1  817.52   18.80
  10   2   1  810.22   18.90
 -10   2  -1  829.42   18.70
  12  -2   1  478.25   11.40
  12  -2   1  471.15   11.10
  12  -2   1  476.45   11.00
  12  -2   1  466.35   11.00
  12  -2   1  478.35   11.50
  12   2   1  484.75   11.20
  12   2   1  469.45   11.20
  12   2   1  485.85   11.40
  12   2   1  474.45   11.40
 -12   2  -1  486.85   11.40
 -12   2  -1  485.05   11.20
  14  -2   1  218.78    5.20
  14  -2   1  217.38    5.90
  14  -2   1  219.58    5.20
  14  -2   1  223.08    5.80
  14   2   1  220.38    5.50
 -14   2  -1  222.78    5.80
  14   2   1  222.38    5.50
  14   2   1  221.18    5.60
  14   2   1  224.68    5.80
 -14   2  -1  228.68    5.50
  14   2   1  214.08    5.80
  16  -2   1  385.26    9.50
  16  -2   1  378.86    9.50
  16  -2   1  377.86    8.90
  16  -2   1  378.26    8.80
  16  -2   1  381.96    9.10
 -16   2  -1  333.37    9.20
  16   2   1  381.96    9.20
 -16   2  -1  398.76    9.00
 -16   2  -1  387.96    9.40
  16   2   1  390.46    9.50
  16   2   1  393.36    9.40
  16   2   1  382.46    9.30
  16   2   1  383.36    9.20
  18  -2   1  101.49    2.70
  18  -2   1  102.19    3.10
  18  -2   1  101.59    3.60
  18  -2   1  101.99    3.70
  18  -2   1  101.69    2.70
  18   2   1  103.39    3.20
  18   2   1   97.69    3.10
 -18   2  -1  106.39    2.90
  18   2   1   99.79    3.30
  18   2   1  102.19    3.60
 -18   2  -1  104.29    3.60
  18   2   1  101.99    3.60
 -18   2  -1   94.19    2.70
  20  -2   1   18.50    1.90
  20  -2   1   14.20    1.00
  20  -2   1   15.00    1.80
  20  -2   1   18.00    1.40
  20  -2   1   15.50    1.10
  20   2   1   17.20    1.70
  20   2   1   16.90    1.80
  20   2   1   16.40    0.70
  20   2   1   14.40    0.80
 -20   2  -1   14.60    1.60
  20   2   1   14.80    1.30
 -20   2  -1   14.10    1.40
  20   2   1   14.70    1.80
 -20   2  -1   16.10    1.10
  20   2   1   15.90    1.40
  22  -2   1   53.09    3.40
  22  -2   1   57.69    1.90
  22  -2   1   54.79    1.90
  22  -2   1   57.69    3.40
  22  -2   1   54.79    2.50
  22   2   1   59.49    3.10
 -22   2  -1   57.69    3.80
  22   2   1   56.69    1.60
  22   2   1   54.19    3.30
  22   2   1   57.49    3.20
 -22   2  -1   56.19    1.80
  22   2   1   59.29    2.80
  22   2   1   61.19    2.50
  22   2   1   56.19    1.60
  24  -2   1   11.10    2.10
  24  -2   1   12.00    2.10
  24  -2   1   10.90    0.90
  24  -2   1   12.70    1.80
  24  -2   1   12.80    2.30
  24  -2   1    9.20    0.90
  24  -2   1   12.40    1.50
  24   2   1   10.30    1.00
  24   2   1   11.00    2.10
  24   2   1   11.50    2.00
  24   2   1    9.60    1.60
  24   2   1    9.70    0.90
 -24   2  -1    9.70    0.90
 -24   2  -1   11.80    1.00
  24   2   1    9.70    1.40
  24   2   1   11.50    2.10
  26  -2   1   18.80    2.60
  26  -2   1   15.20    2.40
  26  -2   1   16.80    1.70
  26  -2   1   21.40    1.60
  26  -2   1   16.20    2.40
  26  -2   1   16.20    1.50
  26  -2   1   15.90    1.90
  26   2   1   18.10    1.10
  26   2   1   12.70    2.40
  26   2   1   14.20    1.90
  26   2   1   17.10    2.40
  26   2   1   17.30    1.90
  26   2   1   12.40    2.40
  28  -2   1   -0.30    2.30
  28  -2   1   -1.00    1.80
  28  -2   1    0.30    2.40
  28  -2   1    1.80    1.50
  28   2   1   -2.40    2.40
  28   2   1    1.90    2.50
  28   2   1    3.00    1.90
  28   2   1    1.40    1.80
  28   2   1   -0.40    2.40
  30  -2   1    0.90    1.90
  30  -2   1    5.50    2.90
  30  -2   1    5.50    2.70
  30  -2   1   -0.70    2.80
  30  -2   1    5.10    2.30
  30  -2   1    2.30    2.00
  30   2   1    0.50    2.40
  30   2   1    1.50    1.90
  30   2   1    4.00    2.10
  30   2   1   -1.40    2.80
  30   2   1    6.40    2.60
  32  -2   1    6.40    3.40
  32  -2   1   14.10    2.70
  32  -2   1    6.40    3.60
  32  -2   1    7.10    3.20
  32   2   1    8.80    3.00
  32   2   1    4.20    3.20
  32   2   1   12.90    4.60
  32   2   1    7.60    3.20
  32   2   1    5.70    2.10
  34  -2   1   -6.50    5.00
  34   2   1    1.50    3.70
  34   2   1   -5.40    3.50
  35   3  -1    7.70    3.70
  35   3  -1    3.40    4.40
  33  -3  -1    1.70    3.90
  33  -3  -1    9.00    3.60
  33  -3  -1    7.50    3.00
  33   3  -1    9.90    3.20
  33   3  -1    7.30    3.90
  33   3  -1    3.50    2.60
  33   3  -1    4.60    2.80
  31  -3  -1   10.60    3.30
  31  -3  -1    8.80    3.20
  31  -3  -1    7.20    2.30
  31  -3  -1    9.60    2.00
  31  -3  -1    9.50    2.70
  31   3  -1    5.50    2.50
  31   3  -1    8.90    2.10
  31   3  -1    5.10    2.40
  31   3  -1    9.10    3.10
  31   3  -1    9.80    2.80
  29  -3  -1   42.30    3.70
  29  -3  -1   38.00    2.80
  29  -3  -1   39.30    2.60
  29  -3  -1   41.70    2.30
  29  -3  -1   36.40    3.20
 -29   3   1   40.30    1.70
  29   3  -1   37.90    1.70
  29   3  -1   46.00    3.60
  29   3  -1   40.10    3.00
  29   3  -1   37.40    3.10
 -29   3   1   38.80    1.60
  29   3  -1   41.10    3.00
  29   3  -1   37.70    3.60
  27  -3  -1    1.10    1.00
  27  -3  -1    1.20    2.50
  27  -3  -1    1.80    1.80
  27  -3  -1    1.60    1.30
  27  -3  -1    2.60    2.20
 -27   3   1    0.80    0.90
  27   3  -1    1.20    2.10
  27   3  -1    0.00    0.70
  27   3  -1    1.20    1.90
 -27   3   1    1.10    1.10
  27   3  -1    0.80    1.50
  27   3  -1    4.50    2.50
  25  -3  -1    4.60    1.80
  25  -3  -1    2.10    2.10
  25  -3  -1    1.00    1.10
  25  -3  -1   -1.40    2.00
  25  -3  -1    0.60    0.90
  25   3  -1    2.50    1.70
 -25   3   1    1.80    0.90
  25   3  -1    1.80    0.60
  25   3  -1    1.50    2.10
  25   3  -1    0.40    1.70
  25   3  -1    3.30    1.20
  25   3  -1   -0.70    1.50
 -25   3   1    0.70    1.20
  23  -3  -1    0.60    1.50
  23  -3  -1    0.00    1.70
  23  -3  -1   -0.40    0.90
  23  -3  -1    0.10    0.70
  23   3  -1    1.50    1.10
  23   3  -1    0.50    1.40
  23   3  -1   -0.90    1.40
  23   3  -1   -0.90    1.50
 -23   3   1    0.90    0.80
 -23   3   1   -1.30    1.30
  23   3  -1    0.10    0.50
  23   3  -1    2.60    1.70
  21  -3  -1   -1.20    1.50
  21  -3  -1   -0.50    0.60
  21  -3  -1    1.70    1.50
  21  -3  -1   -0.20    0.70
  21  -3  -1    0.60    1.30
  21   3  -1    0.60    1.30
  21   3  -1    0.20    1.00
 -21   3   1   -0.30    1.00
 -21   3   1   -0.20    1.00
 -21   3   1   -0.30    1.20
  21   3  -1   -0.10    0.40
  21   3  -1   -0.30    1.40
  21   3  -1    0.70    1.20
  21   3  -1    0.90    1.30
  19  -3  -1  172.98    5.00
  19  -3  -1  173.68    5.20
  19  -3  -1  182.88    4.60
  19  -3  -1  179.58    4.50
  19  -3  -1  179.78    4.50
  19  -3  -1  175.78    5.30
  19   3  -1  182.68    5.00
  19   3  -1  177.48    4.20
  19   3  -1  179.28    5.00
  19   3  -1  185.48    4.80
  19   3  -1  181.98    5.20
 -19   3   1  180.68    5.60
 -19   3   1  187.58    4.90
  19   3  -1  173.48    5.20
 -19   3   1  180.88    5.00
  17  -3  -1   20.30    1.20
  17  -3  -1   21.70    2.00
  17  -3  -1   19.30    1.20
  17  -3  -1   19.60    1.70
  17  -3  -1   16.30    1.50
  17  -3  -1   19.80    1.10
  17   3  -1   19.20    1.70
 -17   3   1   21.10    1.70
  17   3  -1   17.80    1.60
 -17   3   1   16.30    1.50
  17   3  -1   19.80    1.90
  17   3  -1   17.60    1.40
  17   3  -1   22.20    1.70
 -17   3   1   15.50    1.70
  15  -3  -1   28.10    1.30
  15  -3  -1   29.70    1.20
  15  -3  -1   28.30    1.70
  15  -3  -1   27.40    1.90
  15  -3  -1   29.90    1.20
  15   3  -1   29.70    1.60
 -15   3   1   28.60    1.70
  15   3  -1   30.00    1.40
  15   3  -1   31.30    1.80
  15   3  -1   29.00    1.70
 -15   3   1   27.60    2.10
 -15   3   1   29.40    1.60
  15   3  -1   30.50    1.90
  13  -3  -1   16.10    1.60
 -13  -3   1   16.00    1.30
  13  -3  -1   16.20    0.90
 -13  -3   1   14.30    0.60
  13  -3  -1   17.20    0.90
  13  -3  -1   18.40    1.40
  13  -3  -1   16.30    1.10
  13   3  -1   13.40    1.30
  13   3  -1   15.00    1.50
 -13   3   1   15.70    1.10
  13   3  -1   17.20    1.30
 -13   3   1   16.70    1.40
 -13   3   1   17.90    1.40
  13   3  -1   18.50    1.50
 -13   3   1   16.10    1.30
  13   3  -1   16.60    1.20
  11  -3  -1   20.20    0.90
  11  -3  -1   21.70    0.90
  11  -3  -1   20.00    1.10
  11  -3  -1   19.90    1.50
  11  -3  -1   20.90    1.30
 -11  -3   1   19.60    0.80
 -11  -3   1   19.60    1.20
 -11   3   1   19.50    0.70
  11   3  -1   21.00    1.40
  11   3  -1   20.70    1.20
  11   3  -1   18.70    1.30
  11   3  -1   20.90    1.20
 -11   3   1   22.00    1.60
 -11   3   1   21.80    1.30
 -11   3   1   19.00    1.40
  11   3  -1   21.30    1.50
 -11   3   1   19.20    0.80
  -9  -3   1   76.29    2.20
  -9  -3   1   78.69    2.00
   9  -3  -1   79.29    2.30
   9  -3  -1   81.89    2.10
  -9  -3   1   81.99    2.30
   9  -3  -1   80.39    2.20
  -9  -3   1   77.99    2.20
   9  -3  -1   74.49    2.40
  -9   3   1   74.79    2.30
  -9   3   1   79.59    2.00
   9   3  -1   77.99    2.40
   9   3  -1   79.69    2.20
  -9   3   1   79.89    2.00
  -9   3   1   77.39    2.50
   9   3  -1   70.09    2.00
   9   3  -1   79.19    2.10
   9   3  -1   77.79    2.40
  -9   3   1   78.49    2.20
  -9   3   1   78.99    2.30
  -7  -3   1    2.10    0.50
  -7  -3   1    1.90    0.40
   7  -3  -1    2.40    0.50
   7  -3  -1    1.90    0.40
   7  -3  -1    2.00    0.60
  -7  -3   1    2.00    0.60
   7  -3  -1    2.10    0.50
  -7   3   1    3.20    0.60
   7   3  -1    2.60    0.40
  -7   3   1    2.00    0.30
  -7   3   1    2.50    0.60
   7   3  -1    2.40    0.40
   7   3  -1    1.60    0.60
   7   3  -1    2.40    0.60
   7   3  -1    2.10    0.20
  -7   3   1    2.10    0.40
  -7   3   1    1.90    0.60
  -7   3   1    2.10    0.50
   7   3  -1    2.20    0.40
   5  -3  -1 1859.11   50.39
   5   3  -1 1953.50   47.70
  -5   3   1 1876.91   50.79
   3  -3  -1  886.91   20.00
  -3  -3   1  877.71   20.00
   3  -3  -1  885.91   20.00
  -3  -3   1  897.01   20.00
   3   3  -1  861.21   20.00
   3   3  -1  860.61   20.00
  -3   3   1  872.41   20.00
  -3   3   1  869.31   20.00
  -3   3   1  880.51   20.00
  -1  -3   1  101.49    2.50
   1  -3  -1  100.59    2.50
  -1  -3   1   97.89    2.40
  -1  -3   1  100.49    2.70
  -1  -3   1   96.49    2.50
  -1  -3   1   99.69    2.50
   1  -3  -1   99.49    2.50
   1  -3  -1   99.39    2.50
   1  -3  -1   96.79    2.40
   1   3  -1   97.19    2.50
  -1   3   1   94.49    2.50
  -1   3   1   97.29    2.40
   1   3  -1  103.49    2.70
   1   3  -1  101.79    2.50
   1   3  -1   98.79    2.40
  -1   3   1   98.69    2.50
  -1   3   1   98.59    2.30
   1   3  -1  100.89    2.50
  -1   3   1   97.99    2.50
   1  -3   1  109.89    2.70
   1  -3   1  110.89    2.60
  -1  -3  -1  109.59    2.60
   1  -3   1  106.59    2.60
  -1  -3  -1  110.09    2.60
  -1  -3  -1  104.59    2.60
   1  -3   1  109.69    3.00
   1  -3   1  106.49    2.70
  -1  -3  -1  107.49    2.50
   1  -3   1  107.69    2.70
  -1  -3  -1  111.19    2.70
  -1   3  -1  105.19    2.60
   1   3   1  102.69    2.60
   1   3   1  111.69    2.70
  -1   3  -1  103.49    2.60
  -1   3  -1  106.69    2.70
   1   3   1  106.59    2.60
   1   3   1  105.79    2.50
  -1   3  -1  102.69    2.70
   1   3   1  106.09    2.60
  -1   3  -1  103.49    2.60
   3  -3   1   15.30    1.10
  -3  -3  -1   17.30    0.70
  -3  -3  -1   14.90    0.80
   3  -3   1   15.30    1.00
   3  -3   1   17.00    0.70
  -3  -3  -1   17.20    0.70
   3  -3   1   15.90    0.70
   3  -3   1   15.80    0.90
  -3  -3  -1   15.80    0.50
  -3   3  -1   15.40    0.70
   3   3   1   15.00    0.70
  -3   3  -1   15.70    0.70
  -3   3  -1   19.90    0.90
   3   3   1   16.90    0.60
   3   3   1   16.40    0.70
  -3   3  -1   16.60    1.10
  -3   3  -1   16.70    1.00
   3   3   1   15.70    0.70
   3   3   1   16.10    0.50
  -3   3  -1   16.40    0.70
  -5  -3  -1 1017.40   23.80
   5  -3   1 1014.80   23.90
   5  -3   1 1044.90   24.00
   5  -3   1 1045.90   23.90
  -5   3  -1 1067.79   23.80
  -5   3  -1 1049.40   23.90
  -5   3  -1 1090.29   24.00
  -7  -3  -1  534.25   12.20
   7  -3   1  514.75   12.10
   7  -3   1  535.25   12.10
   7  -3   1  533.65   12.40
   7  -3   1  528.45   12.40
   7  -3   1  538.05   12.20
   7  -3   1  535.25   12.30
  -7  -3  -1  529.25   12.10
  -7   3  -1  532.45   12.40
   7   3   1  517.05   12.00
   7   3   1  525.95   12.20
   7   3   1  525.35   12.00
  -7   3  -1  527.75   12.10
  -7   3  -1  533.15   12.30
  -7   3  -1  530.25   12.30
  -7   3  -1  542.05   12.10
   7   3   1  531.35   12.20
   7   3   1  537.65   12.30
   9  -3   1   85.99    2.50
   9  -3   1   85.19    2.20
   9  -3   1   76.39    2.60
   9  -3   1   87.39    2.20
  -9  -3  -1   86.99    2.00
   9  -3   1   85.59    2.70
  -9   3  -1   82.39    2.70
  -9   3  -1   84.59    2.10
   9   3   1   84.89    2.30
   9   3   1   87.79    2.40
   9   3   1   86.09    2.30
   9   3   1   86.99    2.60
  -9   3  -1   85.69    2.50
  -9   3  -1   84.49    2.10
  11  -3   1   21.40    1.00
  11  -3   1   24.20    1.40
  11  -3   1   21.70    1.80
  11  -3   1   19.40    1.70
  11  -3   1   22.50    0.90
 -11   3  -1   22.60    1.20
  11   3   1   21.40    1.30
  11   3   1   22.70    1.30
  11   3   1   21.10    1.60
  11   3   1   19.40    1.30
  11   3   1   21.50    1.60
 -11   3  -1   21.60    1.70
 -11   3  -1   23.10    1.40
  13  -3   1  423.76    9.90
  13  -3   1  410.76   10.20
  13  -3   1  417.66    9.70
  13  -3   1  405.36    9.70
  13  -3   1  422.56   10.20
  13   3   1  426.36   10.10
  13   3   1  414.96   10.10
  13   3   1  415.96    9.90
  13   3   1  411.76    9.90
  13   3   1  411.76    9.90
 -13   3  -1  419.56    9.90
 -13   3  -1  429.26   10.20
  15  -3   1  351.76    9.00
  15  -3   1  356.26    9.00
  15  -3   1  349.96    8.30
  15  -3   1  359.16    8.30
  15   3   1  358.96    8.70
 -15   3  -1  359.76    8.60
  15   3   1  361.16    8.60
  15   3   1  354.66    8.60
  15   3   1  355.26    8.80
 -15   3  -1  363.46    8.90
  15   3   1  361.36    8.90
  17  -3   1   39.30    1.40
  17  -3   1   41.60    2.50
  17  -3   1   38.90    1.40
  17  -3   1   43.50    2.60
  17   3   1   40.90    2.20
 -17   3  -1   39.10    1.80
 -17   3  -1   38.20    2.30
  17   3   1   42.70    1.90
  17   3   1   40.90    2.00
  17   3   1   35.90    2.40
  17   3   1   40.20    2.10
  19  -3   1   -0.80    1.50
  19  -3   1   -0.30    0.50
  19  -3   1    2.20    1.40
  19  -3   1    0.60    0.60
  19  -3   1   -0.30    0.80
  19   3   1    0.40    1.30
  19   3   1    0.20    1.00
 -19   3  -1    1.00    1.20
 -19   3  -1    0.60    0.90
  19   3   1   -1.00    1.30
  19   3   1    0.30    1.10
  21  -3   1  100.49    2.80
  21  -3   1  101.59    2.80
  21  -3   1  103.69    4.00
  21  -3   1   95.19    4.00
  21  -3   1  101.99    3.30
  21   3   1   98.19    3.30
 -21   3  -1   98.59    2.90
  21   3   1  103.79    4.00
  21   3   1   98.69    3.60
 -21   3  -1  106.19    3.90
 -21   3  -1  104.49    3.10
  21   3   1  101.39    3.80
  21   3   1   97.79    3.50
  23  -3   1    1.80    0.70
  23  -3   1    1.30    0.70
  23  -3   1    3.00    1.70
  23  -3   1    1.80    1.10
  23  -3   1    1.50    1.80
  23   3   1    1.40    0.50
  23   3   1    2.20    1.60
  23   3   1    1.10    0.40
 -23   3  -1    1.50    0.80
  23   3   1    0.90    1.60
 -23   3  -1    2.70    1.90
  23   3   1    3.00    1.20
  23   3   1    1.70    1.30
  23   3   1    5.60    1.70
  25  -3   1    6.00    0.90
  25  -3   1   10.60    2.30
  25  -3   1    7.00    1.50
  25  -3   1    5.50    2.00
  25  -3   1    5.20    1.00
  25  -3   1    6.50    2.10
  25   3   1    5.70    0.60
 -25   3  -1    4.50    0.90
  25   3   1    4.90    1.60
  25   3   1    4.10    1.50
 -25   3  -1    5.20    1.20
  25   3   1    6.00    1.90
  25   3   1    5.20    0.50
  25   3   1    5.20    2.10
  27  -3   1    7.40    1.90
  27  -3   1    1.60    2.30
  27  -3   1    5.20    1.50
  27  -3   1    3.50    2.40
  27  -3   1    4.80    2.30
  27   3   1    4.10    1.70
  27   3   1    4.30    2.30
  27   3   1    5.40    2.30
  27   3   1    4.20    0.60
  27   3   1    4.40    2.50
  27   3   1    2.40    1.70
 -27   3  -1    5.10    0.90
 -27   3  -1    5.30    1.00
  29  -3   1   -0.70    2.70
  29  -3   1    2.10    1.60
  29  -3   1   -1.10    2.50
  29  -3   1   -1.30    2.40
  29  -3   1    0.20    1.90
  29  -3   1    1.10    2.00
  29   3   1   -0.50    2.40
  29   3   1   -0.90    1.80
  29   3   1   -2.10    2.60
  29   3   1    1.80    2.70
  29   3   1   -2.80    1.90
  31  -3   1   24.30    3.40
  31  -3   1   28.40    2.60
  31  -3   1   35.70    4.00
  31  -3   1   30.30    3.60
  31   3   1   26.10    3.00
  31   3   1   26.50    3.20
  31   3   1   30.80    3.60
  31   3   1   23.00    3.20
  33  -3   1    5.20    4.00
  33  -3   1   10.40    3.60
  33  -3   1   15.30    3.10
  33   3   1   19.80    3.70
  33   3   1   19.10    3.30
  33   3   1   14.40    3.60
  35   3   1    0.70    4.10
  35   3   1    1.60    4.30
  34  -4  -1   -3.30    3.80
  34   4  -1    7.60    4.20
  34   4  -1    6.50    3.30
  34   4  -1   -2.60    2.60
  32  -4  -1    9.20    3.30
  32  -4  -1    9.10    3.40
  32  -4  -1   11.80    2.40
  32  -4  -1    6.00    3.60
  32  -4  -1    4.30    2.80
  32   4  -1    3.40    3.60
  32   4  -1    3.60    2.70
  32   4  -1    5.30    3.30
  32   4  -1    6.30    2.60
  32   4  -1    0.30    2.30
  30  -4  -1   15.50    3.30
  30  -4  -1   12.50    2.90
  30  -4  -1   16.80    1.90
  30  -4  -1   15.10    2.40
  30  -4  -1   15.50    1.70
  30   4  -1   13.20    2.60
 -30   4   1   15.80    1.50
  30   4  -1   21.30    2.90
  30   4  -1   19.50    2.30
  30   4  -1   15.00    2.40
  30   4  -1   11.10    3.00
  28  -4  -1    0.30    1.30
  28  -4  -1    1.50    2.50
  28  -4  -1    0.80    1.90
  28  -4  -1    2.40    2.40
  28  -4  -1    1.30    1.10
  28   4  -1    0.20    2.50
 -28   4   1    0.60    1.40
  28   4  -1    0.10    2.10
  28   4  -1   -0.10    0.70
 -28   4   1    5.00    1.10
  28   4  -1    0.30    2.00
  28   4  -1   -0.10    2.10
  28   4  -1    0.40    1.60
  26  -4  -1    1.80    2.10
  26  -4  -1    3.60    1.80
  26  -4  -1    2.70    1.20
  26  -4  -1    0.40    2.00
  26  -4  -1    1.10    1.00
  26   4  -1    2.20    1.90
  26   4  -1    0.60    1.90
 -26   4   1    1.20    1.50
  26   4  -1    5.50    1.90
  26   4  -1    1.90    1.40
  26   4  -1    4.90    2.30
  26   4  -1    2.20    0.60
 -26   4   1    2.00    0.90
  24  -4  -1   21.60    2.40
  24  -4  -1   23.10    2.60
  24  -4  -1   24.50    1.80
  24  -4  -1   24.60    1.70
  24  -4  -1   24.80    2.10
  24   4  -1   23.40    2.40
  24   4  -1   24.90    2.10
  24   4  -1   27.10    2.00
  24   4  -1   23.70    2.00
  24   4  -1   22.10    1.00
 -24   4   1   22.90    2.00
 -24   4   1   19.90    1.60
  24   4  -1   26.60    2.10
 -24   4   1   23.50    2.30
  22  -4  -1   56.29    2.20
  22  -4  -1   56.69    2.10
  22  -4  -1   56.09    3.00
  22  -4  -1   57.59    3.30
  22   4  -1   54.89    1.60
 -22   4   1   58.39    2.90
  22   4  -1   58.79    3.10
 -22   4   1   58.09    2.60
  22   4  -1   61.09    3.00
  22   4  -1   62.19    2.50
  22   4  -1   58.39    3.00
  22   4  -1   57.29    2.90
  20  -4  -1   75.99    2.40
  20  -4  -1   83.59    3.40
  20  -4  -1   78.79    3.40
  20  -4  -1   77.99    2.50
  20  -4  -1   77.89    3.20
  20  -4  -1   80.89    2.50
  20   4  -1   79.29    2.80
 -20   4   1   77.99    3.70
  20   4  -1   84.69    3.40
  20   4  -1   78.39    3.30
 -20   4   1   80.79    3.10
  20   4  -1   83.09    3.00
 -20   4   1   80.19    2.90
  20   4  -1   76.79    2.00
  20   4  -1   75.59    3.10
  18  -4  -1    1.40    0.60
  18  -4  -1    1.40    0.70
  18  -4  -1    1.30    0.70
  18  -4  -1    0.90    1.30
  18  -4  -1    2.10    1.10
 -18   4   1    1.50    1.00
  18   4  -1    2.10    1.20
 -18   4   1    0.80    1.10
 -18   4   1   -3.30    1.50
 -18   4   1    1.20    0.70
  18   4  -1    1.40    0.90
  18   4  -1    0.10    1.00
  18   4  -1    0.60    1.30
  18   4  -1    1.30    1.10
  16  -4  -1   82.09    2.40
  16  -4  -1   80.79    2.30
  16  -4  -1   80.29    2.30
  16  -4  -1   79.59    3.00
  16  -4  -1   80.19    2.80
  16   4  -1   79.69    2.50
 -16   4   1   81.69    2.70
  16   4  -1   75.99    2.70
  16   4  -1   79.99    2.90
  16   4  -1   80.09    2.60
 -16   4   1   82.69    3.20
  16   4  -1   78.49    2.90
 -16   4   1   82.39    2.80
 -16   4   1   71.19    2.80
  14  -4  -1   91.29    3.10
  14  -4  -1   92.69    2.70
  14  -4  -1   94.49    2.50
  14  -4  -1   91.99    2.50
 -14  -4   1   91.39    2.80
  14  -4  -1   92.69    2.90
  14   4  -1   96.19    3.10
  14   4  -1   93.09    3.00
  14   4  -1   91.59    2.70
  14   4  -1   93.59    2.90
 -14   4   1   96.29    3.00
 -14   4   1   99.79    3.30
  14   4  -1   93.19    2.70
 -14   4   1   93.29    2.90
 -14   4   1   86.39    2.70
 -12  -4   1  264.47    6.40
  12  -4  -1  266.57    6.30
 -12  -4   1  258.27    6.10
  12  -4  -1  260.87    6.50
  12  -4  -1  259.77    6.70
  12  -4  -1  267.57    6.40
 -12   4   1  259.97    6.10
  12   4  -1  261.27    6.40
  12   4  -1  269.87    6.40
 -12   4   1  261.07    6.50
 -12   4   1  257.67    6.10
 -12   4   1  269.07    6.60
 -12   4   1  259.77    6.50
  12   4  -1  261.07    6.40
  12   4  -1  264.77    6.60
 -12   4   1  268.67    6.70
  12   4  -1  264.87    6.60
  10  -4  -1    2.60    0.50
  10  -4  -1    1.60    0.80
  10  -4  -1    3.00    0.70
 -10  -4   1    2.90    0.80
 -10  -4   1    3.00    0.70
 -10  -4   1    2.20    0.40
  10  -4  -1    1.80    0.60
  10   4  -1    1.70    0.60
 -10   4   1    2.00    0.80
  10   4  -1    3.40    0.80
  10   4  -1    2.90    0.60
 -10   4   1    2.50    0.40
 -10   4   1    1.90    0.70
  10   4  -1    2.60    0.40
  10   4  -1    1.20    0.40
 -10   4   1    2.20    0.40
  10   4  -1    2.60    0.80
 -10   4   1    2.70    0.80
 -10   4   1    3.00    0.90
  -8  -4   1  152.88    3.80
   8  -4  -1  148.19    3.60
  -8  -4   1  146.89    3.70
   8  -4  -1  147.29    3.80
   8  -4  -1  144.59    3.80
   8  -4  -1  143.69    3.80
   8   4  -1  149.39    3.60
  -8   4   1  144.99    3.80
   8   4  -1  146.09    3.50
   8   4  -1  145.59    3.50
  -8   4   1  141.09    3.80
  -8   4   1  142.39    3.60
  -8   4   1  145.89    3.80
  -8   4   1  151.58    3.90
   8   4  -1  150.18    3.70
   8   4  -1  150.28    3.80
   8   4  -1  145.59    3.40
  -8   4   1  154.88    3.50
   8   4  -1  144.09    3.80
   6  -4  -1  345.67    7.90
   6  -4  -1  324.37    7.80
   6  -4  -1  335.27    7.80
   6  -4  -1  334.67    7.60
  -6  -4   1  331.37    7.70
  -6  -4   1  338.47    7.80
  -6  -4   1  330.17    7.80
   6  -4  -1  333.67    7.80
  -6   4   1  336.07    7.80
  -6   4   1  333.37    7.80
  -6   4   1  322.07    7.80
  -6   4   1  328.67    7.60
   6   4  -1  324.87    7.70
   6   4  -1  319.77    7.50
   6   4  -1  289.17    7.60
   6   4  -1  332.47    7.80
   6   4  -1  330.37    7.60
   6   4  -1  333.27    7.80
   6   4  -1  329.67    7.60
  -6   4   1  331.27    7.80
  -6   4   1  323.67    7.60
   4  -4  -1  266.67    6.10
  -4  -4   1  259.17    6.10
  -4  -4   1  266.47    6.20
  -4  -4   1  260.17    6.20
   4  -4  -1  256.97    6.20
   4  -4  -1  260.07    6.20
   4  -4  -1  260.17    6.30
  -4  -4   1  272.07    6.30
   4  -4  -1  267.67    6.30
  -4   4   1  264.17    6.30
  -4   4   1  263.07    6.10
   4   4  -1  252.17    6.00
   4   4  -1  260.47    6.20
   4   4  -1  263.77    6.10
   4   4  -1  257.37    6.10
  -4   4   1  262.87    6.30
  -4   4   1  263.67    6.20
  -4   4   1  262.07    6.20
   4   4  -1  256.57    6.20
   4   4  -1  261.67    6.30
  -2  -4   1  511.15   11.40
  -2  -4   1  485.85   11.30
  -2  -4   1  496.95   11.30
   2  -4  -1  503.95   11.30
   2  -4  -1  494.75   11.40
   2  -4  -1  490.55   11.40
  -2  -4   1  496.85   11.40
   2  -4  -1  495.95   11.50
  -2  -4   1  491.95   11.50
  -2   4   1  508.75   11.40
  -2   4   1  494.95   11.50
   2   4  -1  491.35   11.40
   2   4  -1  485.45   11.40
  -2   4   1  502.45   11.30
  -2   4   1  473.95   11.40
  -2   4   1  492.35   11.40
   2   4  -1  491.95   11.40
   2   4  -1  492.65   11.40
   2   4  -1  500.95   11.60
   0  -4  -1  289.47    7.00
   0  -4   1  281.77    6.80
   0  -4   1  292.57    7.00
   0  -4   1  314.47    7.20
   0  -4  -1  297.47    6.90
   0  -4  -1  294.67    6.80
   0  -4  -1  292.37    6.80
   0  -4   1  291.17    6.80
   0  -4  -1  297.47    7.00
   0  -4   1  297.87    6.90
   0  -4   1  301.17    7.00
   0   4  -1  308.27    7.30
   0   4   1  294.47    6.80
   0   4   1  302.47    6.90
   0   4   1  294.47    6.90
   0   4   1  301.37    7.00
   0   4  -1  304.07    7.00
   0   4  -1  294.47    6.90
   0   4  -1  295.67    6.90
   0   4  -1  291.77    6.90
   0   4   1  288.97    6.80
   0   4  -1  302.07    7.00
  -2  -4  -1    8.70    0.70
   2  -4   1   10.80    0.80
   2  -4   1    8.10    0.80
   2  -4   1   10.30    0.70
  -2  -4  -1    9.20    0.70
   2  -4   1    9.60    0.60
   2  -4   1    9.90    0.70
  -2  -4  -1    9.20    0.70
   2  -4   1   11.10    1.00
  -2  -4  -1    9.20    0.50
  -2  -4  -1    8.70    0.60
  -2   4  -1   10.70    0.90
   2   4   1    8.60    0.70
  -2   4  -1    9.90    0.80
   2   4   1    9.40    0.80
   2   4   1   10.30    0.60
   2   4   1    8.90    0.70
  -2   4  -1    7.80    0.70
   2   4   1    9.20    0.60
  -2   4  -1   10.20    0.80
  -2   4  -1    8.90    0.70
  -2   4  -1   10.00    0.60
   4  -4   1  183.78    4.40
   4  -4   1  179.58    4.30
  -4  -4  -1  174.78    4.40
  -4  -4  -1  181.88    4.30
   4  -4   1  179.18    4.50
   4  -4   1  183.48    4.50
  -4  -4  -1  175.88    4.20
   4  -4   1  181.58    4.30
   4  -4   1  186.78    4.50
  -4  -4  -1  179.38    4.30
   4   4   1  178.68    4.30
   4   4   1  175.28    4.30
   4   4   1  182.78    4.30
   4   4   1  179.58    4.20
  -4   4  -1  183.68    4.50
  -4   4  -1  176.08    4.40
  -4   4  -1  180.18    4.30
  -4   4  -1  181.68    4.50
   4   4   1  181.68    4.30
  -4   4  -1  186.78    4.30
   4   4   1  178.48    4.20
  -4   4  -1  188.58    4.50
  -4   4  -1  183.98    4.30
   6  -4   1   93.49    2.40
  -6  -4  -1   91.69    2.30
   6  -4   1   93.59    2.40
   6  -4   1   93.19    2.50
   6  -4   1   93.59    2.70
   6  -4   1   95.59    2.40
   6  -4   1   94.59    2.70
  -6  -4  -1   95.09    2.50
   6  -4   1   92.69    2.70
  -6  -4  -1   96.09    2.50
  -6   4  -1   91.29    2.80
  -6   4  -1   91.79    2.40
  -6   4  -1   95.29    2.70
  -6   4  -1   90.49    2.70
   6   4   1   95.19    2.50
   6   4   1   95.69    2.30
   6   4   1   94.29    2.40
  -6   4  -1   94.69    2.40
   6   4   1   93.89    2.30
  -6   4  -1   92.39    2.50
   6   4   1   91.59    2.30
   8  -4   1   59.89    1.60
  -8  -4  -1   58.69    1.80
   8  -4   1   58.29    2.00
  -8  -4  -1   57.99    1.90
   8  -4   1   60.19    1.80
   8  -4   1   55.99    2.10
   8  -4   1   57.99    2.10
   8  -4   1   58.39    1.70
   8  -4   1   56.29    1.60
  -8  -4  -1   56.89    1.50
   8   4   1   54.99    1.70
   8   4   1   56.19    1.50
   8   4   1   59.29    1.70
   8   4   1   48.50    1.60
  -8   4  -1   56.59    2.20
  -8   4  -1   58.09    1.60
  -8   4  -1   57.19    2.00
  -8   4  -1   58.49    1.60
  -8   4  -1   56.89    2.10
  -8   4  -1   55.79    1.90
   8   4   1   58.99    1.80
 -10  -4  -1  273.67    6.10
  10  -4   1  279.87    6.50
  10  -4   1  263.17    6.70
  10  -4   1  260.17    6.30
  10  -4   1  268.57    6.70
  10  -4   1  264.47    6.30
  10  -4   1  269.97    6.60
  10   4   1  268.07    6.50
 -10   4  -1  269.67    6.50
  10   4   1  265.97    6.70
 -10   4  -1  268.97    6.20
 -10   4  -1  269.67    6.70
 -10   4  -1  271.37    6.60
  10   4   1  273.07    6.50
 -10   4  -1  270.17    6.30
  10   4   1  262.27    6.40
  12  -4   1  474.95   11.00
  12  -4   1  481.75   11.20
  12  -4   1  469.95   11.50
  12  -4   1  471.15   11.00
  12  -4   1  482.65   11.20
  12  -4   1  472.15   11.40
 -12   4  -1  484.35   11.20
  12   4   1  473.65   11.20
  12   4   1  472.85   11.10
  12   4   1  475.45   11.40
 -12   4  -1  470.95   10.90
 -12   4  -1  462.85   10.80
  12   4   1  468.15   11.20
 -12   4  -1  479.25   11.30
  12   4   1  476.95   11.30
 -12   4  -1  486.95   11.50
  14  -4   1   20.90    1.00
  14  -4   1   19.00    1.80
  14  -4   1   20.40    1.40
  14  -4   1   20.30    1.00
  14  -4   1   20.40    1.60
 -14   4  -1   15.60    1.30
 -14   4  -1   17.90    1.70
  14   4   1   19.00    1.50
  14   4   1   19.20    1.70
 -14   4  -1   19.30    1.40
  14   4   1   18.50    1.40
  14   4   1   17.90    1.40
  14   4   1   18.10    1.30
  16  -4   1   63.89    1.90
  16  -4   1   66.49    2.80
  16  -4   1   65.99    1.90
  16  -4   1   60.49    2.80
 -16   4  -1   65.59    2.30
  16   4   1   62.49    2.30
  16   4   1   63.89    2.70
  16   4   1   60.69    2.50
  16   4   1   65.09    2.30
 -16   4  -1   56.69    2.10
  16   4   1   62.79    2.40
 -16   4  -1   64.99    2.70
  18  -4   1    2.30    1.30
  18  -4   1    3.20    1.20
  18  -4   1    2.30    0.60
  18  -4   1    1.90    0.60
  18   4   1    3.50    1.10
  18   4   1    1.50    1.00
 -18   4  -1    3.30    1.30
  18   4   1    1.20    1.20
 -18   4  -1    2.70    1.00
  18   4   1    2.80    1.00
 -18   4  -1    0.30    0.60
  18   4   1    2.70    1.40
  20  -4   1    8.00    0.80
  20  -4   1    6.90    1.70
  20  -4   1    8.60    0.80
  20  -4   1   11.00    1.80
  20  -4   1    6.10    1.10
  20   4   1    6.40    1.60
 -20   4  -1    7.40    1.10
 -20   4  -1    7.90    1.50
  20   4   1    6.80    1.30
  20   4   1    7.70    1.40
  20   4   1    7.50    1.60
  20   4   1    8.50    1.30
  22  -4   1   28.40    1.50
  22  -4   1   27.70    2.30
  22  -4   1   28.50    1.60
  22  -4   1   28.60    2.40
  22  -4   1   28.00    2.00
  22   4   1   31.10    2.70
 -22   4  -1   28.20    2.00
  22   4   1   30.40    2.70
  22   4   1   27.90    2.30
  22   4   1   29.50    2.30
  22   4   1   33.80    2.20
 -22   4  -1   26.80    2.00
 -22   4  -1   31.40    2.80
  24  -4   1   11.40    2.30
  24  -4   1   16.80    1.60
  24  -4   1   18.20    2.30
  24  -4   1   16.10    1.50
  24  -4   1   14.30    1.20
  24  -4   1   13.00    1.70
  24   4   1   12.30    1.60
  24   4   1   14.70    2.00
  24   4   1   14.60    1.70
 -24   4  -1   14.20    2.10
  24   4   1   14.50    2.10
 -24   4  -1   12.90    1.10
  24   4   1   15.40    2.20
 -24   4  -1   16.40    1.50
  26  -4   1    0.30    2.20
  26  -4   1    0.40    1.40
  26  -4   1    2.80    1.70
  26  -4   1    5.60    2.20
  26  -4   1    2.70    2.20
  26   4   1    1.50    2.00
  26   4   1    2.80    1.70
 -26   4  -1    0.80    0.90
 -26   4  -1    0.50    2.30
  26   4   1    6.40    2.20
  26   4   1    9.40    2.60
  26   4   1    1.50    1.50
 -26   4  -1    0.70    1.30
  28  -4   1   -1.60    1.80
  28  -4   1    4.50    2.50
  28  -4   1    1.10    2.40
  28  -4   1    1.10    1.60
  28  -4   1   -1.20    2.30
  28  -4   1    2.80    1.90
  28   4   1    1.70    1.90
 -28   4  -1    1.40    1.20
 -28   4  -1    0.60    1.00
  28   4   1    1.00    1.90
  28   4   1    2.90    2.60
  28   4   1    3.60    2.50
  30  -4   1   13.10    2.00
  30  -4   1   16.80    3.20
  30  -4   1   13.20    2.30
  30  -4   1   14.20    3.30
  30  -4   1    5.40    3.00
  30  -4   1   14.50    2.50
  30   4   1    9.60    2.60
  30   4   1   13.60    2.40
  30   4   1   11.10    3.00
  30   4   1    8.90    2.50
  30   4   1    8.70    3.00
  32  -4   1    1.50    3.20
  32  -4   1    4.00    2.80
  32  -4   1    0.40    3.40
  32  -4   1    3.70    3.70
  32   4   1    5.10    3.20
  32   4   1   -0.30    2.70
  32   4   1   -0.20    2.90
  32   4   1   -1.80    2.10
  34   4   1    1.70    3.60
  34   4   1    2.20    4.00
  35   5  -1   -1.20    4.70
  33  -5  -1    4.00    2.90
  33  -5  -1    3.00    4.00
  33   5  -1    4.20    3.80
  33   5  -1    6.10    2.80
  33   5  -1    9.40    3.10
  31  -5  -1   10.10    3.50
  31  -5  -1    8.60    2.50
  31  -5  -1   12.90    3.00
  31  -5  -1   15.40    3.30
  31   5  -1   10.20    2.50
 -31   5   1    8.60    1.70
  31   5  -1   15.30    2.80
  31   5  -1   11.00    2.50
  31   5  -1    7.40    2.40
  31   5  -1   11.00    3.20
  29  -5  -1   49.70    2.70
  29  -5  -1   47.80    2.70
  29  -5  -1   50.29    4.10
  29  -5  -1   63.79    4.80
  29  -5  -1   52.29    4.60
  29  -5  -1   49.70    4.40
  29   5  -1   52.09    4.80
 -29   5   1   51.79    3.00
  29   5  -1   48.00    3.40
  29   5  -1   56.29    4.10
  29   5  -1   47.00    3.80
  29   5  -1   45.00    1.80
 -29   5   1   63.59    2.60
  29   5  -1   49.30    4.20
  27  -5  -1    0.00    2.20
  27  -5  -1   -0.60    1.80
  27  -5  -1    0.60    1.10
  27  -5  -1    1.00    2.40
  27  -5  -1   -2.40    2.40
  27   5  -1    0.30    1.90
  27   5  -1   -0.90    1.90
  27   5  -1    0.30    1.90
  27   5  -1    0.50    1.50
  27   5  -1   -2.40    2.30
 -27   5   1   -2.60    1.60
  27   5  -1   -0.60    0.60
 -27   5   1   -0.90    1.50
  25  -5  -1   -0.20    1.70
  25  -5  -1    2.40    2.10
  25  -5  -1    0.10    0.90
  25  -5  -1   -2.10    2.10
  25  -5  -1    0.50    1.00
  25   5  -1    1.10    1.70
 -25   5   1    0.60    1.60
  25   5  -1    1.00    1.70
  25   5  -1    1.70    1.40
 -25   5   1    1.60    1.50
  25   5  -1    0.00    0.50
  25   5  -1    0.70    1.70
  25   5  -1    0.60    2.50
  23  -5  -1   18.60    2.20
  23  -5  -1   19.90    2.30
  23  -5  -1   19.40    1.60
  23  -5  -1   22.10    1.60
  23  -5  -1   21.90    2.00
  23   5  -1   20.80    2.00
  23   5  -1   19.00    1.90
  23   5  -1   24.60    2.00
 -23   5   1   18.90    1.80
  23   5  -1   20.50    2.00
 -23   5   1   17.50    1.80
  23   5  -1   22.70    2.30
  21  -5  -1    0.40    1.60
  21  -5  -1   -0.70    1.30
  21  -5  -1   -0.40    0.90
  21  -5  -1   -0.90    1.50
  21  -5  -1    0.50    0.70
  21  -5  -1    0.20    0.80
  21   5  -1    0.10    1.00
  21   5  -1   -0.10    1.20
 -21   5   1    0.80    1.20
 -21   5   1    0.20    1.30
 -21   5   1    3.90    2.00
  21   5  -1    2.40    1.40
  21   5  -1    2.70    1.40
 -21   5   1   -0.40    1.20
  21   5  -1    0.50    1.50
  19  -5  -1  273.57    6.50
  19  -5  -1  258.77    7.00
  19  -5  -1  265.27    6.50
  19  -5  -1  262.37    7.20
  19  -5  -1  265.47    6.60
 -19   5   1  270.67    7.00
 -19   5   1  276.67    7.00
 -19   5   1  259.47    6.80
 -19   5   1  273.37    7.50
  19   5  -1  275.47    7.10
  19   5  -1  264.37    6.70
  19   5  -1  272.67    7.00
  19   5  -1  260.57    7.10
  19   5  -1  260.07    6.80
 -17  -5   1   10.00    1.20
  17  -5  -1    9.70    0.80
  17  -5  -1    9.10    1.40
  17  -5  -1   10.00    1.30
  17  -5  -1    9.50    1.00
  17  -5  -1    9.40    0.80
  17   5  -1   10.30    1.10
 -17   5   1    9.40    1.10
  17   5  -1   12.20    1.10
 -17   5   1    6.90    2.90
 -17   5   1    9.40    1.20
  17   5  -1    9.50    1.30
  17   5  -1    9.80    1.20
 -17   5   1   10.70    1.30
  17   5  -1    8.70    1.40
  15  -5  -1   28.90    1.20
  15  -5  -1   30.40    1.30
  15  -5  -1   28.90    1.80
  15  -5  -1   27.00    1.50
 -15  -5   1   29.40    1.70
  15  -5  -1   26.70    2.00
 -15   5   1   26.90    1.80
 -15   5   1   28.10    1.00
 -15   5   1   28.70    2.10
  15   5  -1   28.80    1.50
  15   5  -1   30.40    1.90
 -15   5   1   28.20    1.70
 -15   5   1   27.40    0.90
  15   5  -1   27.70    1.80
  15   5  -1   26.80    1.90
  15   5  -1   26.60    1.50
 -15   5   1   27.70    1.80
  13  -5  -1   29.40    1.70
  13  -5  -1   30.40    1.30
 -13  -5   1   27.60    1.60
  13  -5  -1   31.10    1.90
 -13  -5   1   29.20    1.00
  13  -5  -1   32.60    1.50
 -13   5   1   31.20    1.70
 -13   5   1   30.30    1.20
 -13   5   1   35.50    1.90
  13   5  -1   32.30    1.50
  13   5  -1   32.10    1.80
  13   5  -1   32.20    1.40
  13   5  -1   32.00    1.80
 -13   5   1   29.90    1.70
 -13   5   1   31.00    1.80
 -13   5   1   32.50    1.10
  13   5  -1   31.70    1.70
  11  -5  -1   85.39    2.50
 -11  -5   1   89.19    2.60
 -11  -5   1   82.19    2.20
  11  -5  -1   82.39    2.60
  11  -5  -1   85.89    2.30
  11  -5  -1   86.59    2.80
 -11  -5   1   80.09    2.50
 -11   5   1   86.39    2.20
 -11   5   1   87.79    2.90
 -11   5   1   83.29    2.60
 -11   5   1   83.89    2.70
  11   5  -1   84.89    2.40
  11   5  -1   81.79    2.10
  11   5  -1   85.19    2.70
 -11   5   1   82.89    2.60
 -11   5   1   83.49    2.30
  11   5  -1   79.89    2.70
  11   5  -1   82.79    2.10
  11   5  -1   84.49    2.30
   9  -5  -1  596.54   13.80
   9  -5  -1  605.34   13.80
  -9  -5   1  599.44   13.70
  -9  -5   1  593.64   13.70
   9  -5  -1  587.04   13.80
   9  -5  -1  575.54   13.60
  -9  -5   1  506.55   13.80
   9  -5  -1  600.84   13.80
  -9   5   1  609.44   13.80
  -9   5   1  599.44   13.90
   9   5  -1  578.44   13.50
  -9   5   1  601.34   13.50
   9   5  -1  591.54   13.50
  -9   5   1  605.24   13.80
   9   5  -1  599.74   13.50
   9   5  -1  584.64   13.80
   9   5  -1  591.84   13.80
  -9   5   1  595.14   13.70
   9   5  -1  596.74   13.60
   9   5  -1  582.74   13.40
  -9   5   1  577.24   13.60
   7  -5  -1    4.70    0.70
  -7  -5   1    5.00    0.70
  -7  -5   1    5.20    0.70
   7  -5  -1    5.80    0.80
  -7  -5   1    6.60    0.70
   7  -5  -1    5.60    0.70
   7  -5  -1    6.10    0.70
   7  -5  -1    6.10    0.50
  -7   5   1    6.50    0.80
  -7   5   1    5.50    0.70
   7   5  -1    4.90    0.80
   7   5  -1    6.60    0.60
   7   5  -1    5.40    0.50
  -7   5   1    5.10    0.50
  -7   5   1    5.40    0.50
  -7   5   1    6.10    0.90
   7   5  -1    5.60    0.40
  -7   5   1    5.10    0.80
   7   5  -1    6.40    0.80
   7   5  -1    6.10    0.50
   7   5  -1    5.80    0.40
   5  -5  -1  299.57    7.10
  -5  -5   1  288.07    6.90
   5  -5  -1  293.17    7.00
   5  -5  -1  291.97    7.00
  -5  -5   1  290.27    7.00
   5  -5  -1  302.17    7.10
  -5  -5   1  300.17    7.00
   5  -5  -1  292.17    6.90
  -5  -5   1  292.27    6.90
  -5   5   1  298.77    7.10
  -5   5   1  294.67    7.00
   5   5  -1  292.87    6.90
   5   5  -1  289.97    7.00
  -5   5   1  288.47    7.10
   5   5  -1  294.27    6.90
   5   5  -1  284.67    6.90
  -5   5   1  298.07    6.90
   5   5  -1  289.37    6.80
  -5   5   1  298.87    7.00
   5   5  -1  292.77    7.10
  -5   5   1  295.37    6.80
   3  -5  -1 2145.69   57.99
   3   5  -1 2097.89   55.69
  -3   5   1 2150.58   58.19
  -1  -5   1   96.39    2.70
   1  -5  -1  108.49    2.90
   1  -5  -1  108.99    2.90
  -1  -5   1  113.39    2.80
   1  -5  -1  110.69    2.90
  -1  -5   1  110.69    3.00
   1  -5  -1  112.19    2.70
  -1  -5   1  109.69    3.20
  -1  -5   1  105.19    2.70
  -1  -5   1  112.59    2.80
   1  -5  -1  108.89    2.70
  -1  -5   1  114.79    3.00
   1   5  -1  114.29    3.30
   1   5  -1  112.99    2.90
  -1   5   1  110.79    2.90
  -1   5   1  109.39    2.80
   1   5  -1  107.49    2.80
  -1   5   1  111.59    2.90
   1   5  -1  107.29    2.70
   1   5  -1  111.99    2.90
  -1   5   1  111.49    2.70
  -1   5   1  110.39    2.70
   1   5  -1  113.79    2.90
  -1   5   1  107.99    2.90
   1   5  -1  112.09    2.70
   1  -5   1 1686.23   38.10
  -1   5  -1 1643.34   37.90
  -3  -5  -1    9.20    0.70
  -3  -5  -1    8.20    0.70
  -3  -5  -1    8.10    0.60
   3  -5   1   12.70    1.10
   3  -5   1    7.80    0.70
  -3  -5  -1    9.50    0.80
   3  -5   1   12.30    0.90
   3  -5   1    7.70    0.90
   3   5   1    7.70    0.70
  -3   5  -1    9.00    0.90
  -3   5  -1    6.90    0.60
  -3   5  -1    8.20    0.70
   3   5   1    8.80    0.70
   3   5   1    9.10    0.80
  -3   5  -1   10.00    0.80
   3   5   1    8.80    0.70
  -3   5  -1    8.20    0.80
   3   5   1    8.40    0.80
  -3   5  -1   13.40    1.00
   3   5   1    9.40    0.60
   5  -5   1  152.98    3.90
   5  -5   1  151.28    3.80
   5  -5   1  148.99    3.90
   5  -5   1  149.39    3.70
  -5  -5  -1  152.48    3.50
   5  -5   1  149.88    3.70
  -5  -5  -1  152.28    3.70
  -5  -5  -1  147.09    3.70
   5  -5   1  149.79    4.00
  -5  -5  -1  151.18    3.80
  -5   5  -1  153.98    4.00
  -5   5  -1  154.68    3.70
   5   5   1  149.69    3.70
  -5   5  -1  150.28    3.90
   5   5   1  148.29    3.50
  -5   5  -1  149.59    3.80
  -5   5  -1  148.89    3.70
  -5   5  -1  153.98    4.00
   5   5   1  151.08    3.70
   5   5   1  145.59    3.70
  -5   5  -1  153.88    3.80
   5   5   1  146.59    3.70
   7  -5   1  161.18    4.20
   7  -5   1  163.88    3.90
   7  -5   1  156.18    4.30
   7  -5   1  161.78    4.00
   7  -5   1  157.48    4.30
  -7  -5  -1  156.18    4.10
   7  -5   1  160.58    4.10
  -7  -5  -1  166.38    4.10
  -7  -5  -1  159.88    3.90
   7  -5   1  161.88    4.00
  -7   5  -1  163.28    4.30
   7   5   1  163.58    3.90
   7   5   1  158.28    3.90
  -7   5  -1  156.38    4.10
   7   5   1  163.98    4.00
   7   5   1  165.38    4.00
   7   5   1  154.88    3.90
  -7   5  -1  165.58    3.90
  -7   5  -1  159.48    3.90
  -7   5  -1  164.78    4.30
  -7   5  -1  162.88    4.30
  -9  -5  -1   84.79    2.50
   9  -5   1   86.39    2.50
   9  -5   1   87.99    2.80
   9  -5   1   85.59    2.80
   9  -5   1   85.69    2.80
  -9  -5  -1   85.19    2.50
  -9  -5  -1   86.39    2.20
   9  -5   1   89.99    2.50
   9  -5   1   85.49    2.30
   9  -5   1   87.89    2.30
  -9   5  -1   83.59    2.90
  -9   5  -1   87.29    2.30
  -9   5  -1   89.29    2.80
  -9   5  -1   83.59    2.50
  -9   5  -1   82.89    2.80
   9   5   1   83.69    2.50
   9   5   1   83.29    2.10
   9   5   1   86.89    2.50
   9   5   1   84.39    2.30
  -9   5  -1   84.39    2.30
 -11  -5  -1    3.50    0.30
  11  -5   1    3.10    0.70
  11  -5   1    2.90    0.50
  11  -5   1    3.80    1.00
  11  -5   1    3.20    0.60
  11  -5   1    3.60    1.10
  11  -5   1    1.60    1.00
  11   5   1    3.10    0.80
 -11   5  -1    3.40    1.00
 -11   5  -1    3.10    0.80
  11   5   1    2.80    0.70
  11   5   1    3.30    0.70
 -11   5  -1    2.70    0.90
  11   5   1    3.20    1.00
 -11   5  -1    2.80    0.50
 -11   5  -1    3.60    0.50
  13  -5   1   11.00    0.90
  13  -5   1    8.60    1.20
  13  -5   1    9.80    0.90
  13  -5   1   10.20    0.90
  13  -5   1   10.00    1.30
  13  -5   1    9.50    1.10
  13   5   1   10.70    1.20
  13   5   1   11.00    1.00
 -13   5  -1   10.30    1.20
  13   5   1   10.10    0.90
  13   5   1   11.20    1.20
 -13   5  -1   10.00    1.00
  13   5   1    8.40    0.90
 -13   5  -1   10.50    0.80
 -13   5  -1   10.00    0.70
 -13   5  -1    9.40    1.10
  15  -5   1  351.06    8.20
  15  -5   1  353.56    8.80
  15  -5   1  351.06    8.50
  15  -5   1  349.07    8.50
  15  -5   1  343.47    8.20
  15  -5   1  347.77    8.80
  15   5   1  342.77    8.60
 -15   5  -1  350.16    8.80
  15   5   1  353.56    8.50
  15   5   1  343.47    8.70
 -15   5  -1  339.07    8.50
  15   5   1  348.27    8.40
  15   5   1  341.17    8.40
 -15   5  -1  359.46    8.60
  17  -5   1  267.07    7.10
  17  -5   1  261.67    6.40
  17  -5   1  273.17    6.50
  17  -5   1  264.77    7.10
  17  -5   1  271.27    6.80
 -17   5  -1  272.17    7.10
 -17   5  -1  270.27    6.80
  17   5   1  266.57    6.70
  17   5   1  264.57    7.10
 -17   5  -1  260.07    6.70
  17   5   1  266.57    6.70
  17   5   1  266.67    6.90
  17   5   1  264.77    6.80
  19  -5   1  421.16   10.90
  19  -5   1  424.36   10.10
  19  -5   1  430.66   10.20
  19  -5   1  434.26   10.50
  19  -5   1  438.86   10.90
  19   5   1  423.76   10.50
  19   5   1  426.66   10.40
  19   5   1  435.86   10.80
  19   5   1  426.26   10.50
 -19   5  -1  447.06   10.90
 -19   5  -1  430.16   10.50
  19   5   1  419.96   10.60
  21  -5   1    2.10    1.70
  21  -5   1    4.70    1.10
  21  -5   1    4.30    0.80
  21  -5   1    1.90    1.20
  21  -5   1    3.00    0.80
  21   5   1    3.50    1.60
  21   5   1    3.40    1.20
 -21   5  -1    4.90    1.30
  21   5   1    4.60    1.20
  21   5   1    3.20    1.40
  21   5   1    3.80    1.60
  23  -5   1    6.60    1.00
  23  -5   1    8.20    1.40
  23  -5   1    5.30    1.80
  23  -5   1    7.80    2.30
  23  -5   1    7.20    0.90
  23   5   1    7.30    1.90
  23   5   1    7.10    1.40
  23   5   1    7.00    1.70
  23   5   1    6.10    1.40
 -23   5  -1    7.20    1.50
  23   5   1    8.00    1.80
 -23   5  -1    8.60    1.80
  25  -5   1   37.40    2.00
  25  -5   1   42.70    2.50
  25  -5   1   43.90    2.20
  25  -5   1   41.30    3.80
  25  -5   1   34.70    3.00
  25  -5   1   37.40    3.70
 -25   5  -1   40.40    1.90
  25   5   1   46.50    2.90
 -25   5  -1   43.60    2.70
  25   5   1   40.70    3.70
 -25   5  -1   43.30    3.10
  25   5   1   42.30    3.40
  25   5   1   37.50    2.80
  25   5   1   39.20    3.20
  27  -5   1   25.70    1.90
  27  -5   1   19.60    3.10
  27  -5   1   19.40    2.20
  27  -5   1   20.80    3.00
  27  -5   1   26.20    2.80
 -27   5  -1   24.30    1.70
  27   5   1   21.50    2.80
  27   5   1   25.80    2.70
  27   5   1   23.10    2.30
  27   5   1   25.60    2.90
 -27   5  -1   23.60    2.80
 -27   5  -1   21.00    1.70
  27   5   1   21.60    2.10
  29  -5   1    7.60    2.80
  29  -5   1    7.10    2.10
  29  -5   1    9.30    2.80
  29  -5   1    9.10    1.90
  29   5   1    9.50    2.90
  29   5   1    5.80    2.00
  29   5   1    9.00    2.80
  29   5   1   13.60    2.70
 -29   5  -1   11.70    1.60
  29   5   1    9.80    2.50
  31  -5   1   13.30    2.30
  31  -5   1   13.50    3.10
  31  -5   1   13.00    2.50
  31  -5   1   16.60    3.80
  31   5   1   14.80    2.90
  31   5   1   14.00    3.10
  31   5   1   16.60    3.20
  31   5   1    6.80    2.30
  33  -5   1    9.70    2.90
  33   5   1   13.70    4.90
  33   5   1   12.10    3.20
  33   5   1   18.30    3.70
  34   6  -1   -2.10    2.70
  34   6  -1   -1.50    4.20
  32  -6  -1   12.30    3.70
  32  -6  -1   12.30    2.70
  32  -6  -1   12.90    3.90
  32  -6  -1   10.70    3.70
  32   6  -1   10.90    2.70
  32   6  -1   15.20    2.90
  32   6  -1   12.80    3.60
  30  -6  -1    3.70    3.00
  30  -6  -1    1.70    1.50
  30  -6  -1    3.80    2.60
  30  -6  -1    3.40    2.90
  30  -6  -1   -1.00    2.30
  30  -6  -1    0.60    1.60
  30   6  -1   -0.30    2.30
  30   6  -1    0.30    2.50
  30   6  -1    0.90    2.20
  30   6  -1    1.70    2.30
  30   6  -1    2.10    3.00
  28  -6  -1   34.10    2.40
  28  -6  -1   39.70    3.90
  28  -6  -1   31.20    3.20
  28  -6  -1   37.70    3.50
  28  -6  -1   35.20    2.90
  28   6  -1   40.60    3.30
 -28   6   1   39.80    2.00
  28   6  -1   32.90    2.50
  28   6  -1   31.40    3.40
 -28   6   1   33.40    2.70
  28   6  -1   34.00    2.40
 -28   6   1   37.40    3.00
  28   6  -1   29.40    2.70
  26  -6  -1   14.70    1.40
  26  -6  -1   14.60    2.20
  26  -6  -1   14.30    2.40
  26  -6  -1   12.20    2.10
  26  -6  -1   15.30    2.60
  26   6  -1   14.80    2.10
  26   6  -1   14.50    2.60
  26   6  -1   11.00    2.10
 -26   6   1   14.60    2.00
  26   6  -1   13.70    2.20
 -26   6   1   16.50    2.00
  26   6  -1   10.70    0.90
  26   6  -1   12.60    1.80
  24  -6  -1   83.99    4.20
  24  -6  -1   76.09    2.70
  24  -6  -1   76.49    2.70
  24  -6  -1   76.69    4.10
  24  -6  -1   71.29    3.80
  24  -6  -1   78.59    3.80
  24   6  -1   77.39    3.60
  24   6  -1   77.69    3.70
  24   6  -1   78.99    4.10
  24   6  -1   77.79    3.30
 -24   6   1   70.89    3.60
 -24   6   1   78.79    3.60
  24   6  -1   79.89    3.20
  22  -6  -1    5.30    1.60
  22  -6  -1    7.20    1.10
  22  -6  -1    5.80    1.90
  22  -6  -1    4.40    0.90
  22  -6  -1    5.20    0.90
  22  -6  -1    7.70    2.00
  22   6  -1    6.10    1.60
  22   6  -1    5.30    1.40
 -22   6   1    3.10    1.40
 -22   6   1    5.10    1.50
  22   6  -1    5.80    1.30
  22   6  -1    5.90    1.50
  22   6  -1    3.80    1.70
 -22   6   1    5.50    1.50
 -22   6   1    3.00    2.10
  20  -6  -1   93.59    3.80
  20  -6  -1   89.39    2.90
  20  -6  -1   91.59    2.70
  20  -6  -1   93.29    3.50
  20  -6  -1   96.89    2.80
  20   6  -1   91.09    3.50
  20   6  -1   90.79    3.70
  20   6  -1   85.69    3.10
 -20   6   1   91.49    3.50
 -20   6   1   92.49    3.20
  20   6  -1   89.79    3.40
 -20   6   1   85.79    4.00
  20   6  -1   96.49    3.10
 -20   6   1   90.39    3.40
  18  -6  -1  106.19    2.90
  18  -6  -1  103.39    3.10
 -18  -6   1  104.19    3.30
  18  -6  -1   96.49    3.70
  18  -6  -1  100.79    2.80
  18  -6  -1   98.79    3.50
 -18   6   1   99.79    3.30
 -18   6   1  103.09    3.40
 -18   6   1  104.09    3.70
  18   6  -1   96.99    3.60
 -18   6   1   98.79    3.90
  18   6  -1   96.39    3.50
  18   6  -1   98.49    3.10
  18   6  -1  102.69    3.40
  18   6  -1   96.99    3.10
 -16  -6   1   23.40    1.60
  16  -6  -1   20.70    1.50
  16  -6  -1   22.20    2.00
  16  -6  -1   20.80    1.10
  16  -6  -1   23.30    1.90
  16  -6  -1   19.60    1.20
 -16   6   1   21.40    1.70
 -16   6   1   22.80    1.90
  16   6  -1   21.30    1.50
  16   6  -1   18.90    1.50
 -16   6   1   19.70    0.90
 -16   6   1   19.70    1.80
  16   6  -1   21.60    2.00
 -16   6   1   20.70    2.00
  16   6  -1   19.00    1.80
 -16   6   1   20.80    1.00
  16   6  -1   24.70    2.00
 -14  -6   1    8.80    1.10
  14  -6  -1    8.40    1.10
 -14  -6   1    9.10    0.70
  14  -6  -1    8.60    0.80
  14  -6  -1    6.80    1.10
  14  -6  -1    9.30    1.30
  14  -6  -1    9.70    1.00
 -14   6   1    8.30    1.30
  14   6  -1    8.60    0.90
  14   6  -1    7.30    1.10
 -14   6   1    7.20    0.60
 -14   6   1    9.90    1.30
 -14   6   1    8.70    1.10
 -14   6   1    9.80    1.10
  14   6  -1    8.00    0.90
  14   6  -1    8.00    0.40
  14   6  -1    8.50    1.10
 -14   6   1    7.60    0.70
  12  -6  -1  268.57    6.80
  12  -6  -1  265.97    6.90
  12  -6  -1  274.17    6.70
  12  -6  -1  267.77    6.90
 -12  -6   1  274.47    6.70
  12  -6  -1  278.07    6.50
 -12  -6   1  278.27    6.70
 -12  -6   1  274.97    6.40
 -12   6   1  274.97    7.00
 -12   6   1  266.67    6.80
  12   6  -1  271.27    6.30
  12   6  -1  275.27    6.80
 -12   6   1  270.87    6.80
  12   6  -1  271.77    6.80
  12   6  -1  279.57    6.60
 -12   6   1  273.87    6.40
  12   6  -1  271.37    6.30
 -12   6   1  269.37    7.00
 -12   6   1  261.97    6.50
  12   6  -1  265.67    6.50
  10  -6  -1   43.70    1.80
 -10  -6   1   44.30    1.70
 -10  -6   1   42.00    1.70
  10  -6  -1   47.80    2.10
  10  -6  -1   47.90    1.60
  10  -6  -1   43.80    2.00
  10  -6  -1   48.50    1.90
 -10  -6   1   39.60    1.50
  10   6  -1   48.40    1.50
 -10   6   1   49.10    1.60
  10   6  -1   44.70    1.40
  10   6  -1   45.70    2.00
 -10   6   1   47.40    1.90
  10   6  -1   48.60    2.00
  10   6  -1   48.10    1.20
 -10   6   1   46.10    1.50
 -10   6   1   45.30    2.00
  10   6  -1   44.30    1.50
  10   6  -1   46.00    1.70
 -10   6   1   45.80    2.10
 -10   6   1   50.09    2.20
   8  -6  -1    3.90    0.80
   8  -6  -1    3.90    0.90
  -8  -6   1    2.50    0.70
  -8  -6   1    1.70    0.70
  -8  -6   1    3.20    0.70
   8  -6  -1    3.40    0.60
   8  -6  -1    2.90    0.70
   8  -6  -1    3.70    0.90
  -8   6   1    1.70    0.90
   8   6  -1    3.60    0.60
   8   6  -1    3.10    0.60
   8   6  -1    2.70    0.90
   8   6  -1    4.20    0.80
   8   6  -1    2.90    0.30
  -8   6   1    2.80    0.50
   8   6  -1    2.30    0.60
  -8   6   1    3.10    0.90
  -8   6   1    2.40    0.50
  -8   6   1    2.80    0.80
  -8   6   1    3.30    0.90
   8   6  -1    3.80    0.40
  -6  -6   1  129.79    3.40
   6  -6  -1  127.49    3.50
  -6  -6   1  126.59    3.40
   6  -6  -1  128.39    3.50
   6  -6  -1  130.59    3.50
   6  -6  -1  131.49    3.20
   6  -6  -1  126.59    3.50
  -6  -6   1  126.19    3.30
  -6  -6   1  127.29    3.30
   6   6  -1  130.09    3.20
  -6   6   1  127.09    3.40
   6   6  -1  129.99    3.30
  -6   6   1  126.09    3.20
   6   6  -1  126.99    3.50
   6   6  -1  128.79    3.10
   6   6  -1  130.69    3.30
   6   6  -1  126.09    3.40
  -6   6   1  130.69    3.50
  -6   6   1  122.39    3.50
  -6   6   1  125.49    3.40
  -6   6   1  125.79    3.20
   4  -6  -1    0.50    0.70
   4  -6  -1    0.80    0.40
  -4  -6   1    1.20    0.60
   4  -6  -1   -0.50    0.60
  -4  -6   1    0.20    0.70
   4  -6  -1    0.80    0.50
   4  -6  -1    0.50    0.30
  -4  -6   1   -0.40    0.70
  -4  -6   1    0.60    0.50
  -4   6   1    0.60    0.60
  -4   6   1    0.20    0.70
   4   6  -1    0.10    0.50
  -4   6   1    0.10    0.70
   4   6  -1    0.30    0.80
  -4   6   1    0.00    0.60
   4   6  -1    0.00    0.30
  -4   6   1    0.40    0.50
   4   6  -1    0.40    0.40
   4   6  -1    1.00    0.50
   4   6  -1    0.70    0.60
  -4   6   1    0.60    0.40
  -2  -6   1  914.11   21.50
  -2  -6   1  975.90   21.70
  -2  -6   1  911.21   21.40
  -2  -6   1  956.70   21.60
   2  -6  -1  948.01   21.60
  -2  -6   1  940.61   21.50
   2  -6  -1  962.60   21.60
   2  -6  -1  948.21   21.60
   2   6  -1  918.31   21.80
   2   6  -1  889.81   21.40
  -2   6   1  964.10   21.60
  -2   6   1  915.41   21.60
  -2   6   1  965.00   21.50
   2   6  -1  909.21   21.50
   2   6  -1  949.60   21.60
   2   6  -1  965.70   21.60
   2   6  -1  942.71   21.50
  -2   6   1  950.70   21.60
  -2   6   1  965.30   21.70
   0  -6  -1  599.64   13.80
   0  -6  -1  610.44   13.90
   0  -6   1  601.04   13.70
   0  -6   1  592.34   13.90
   0  -6  -1  596.54   13.80
   0  -6   1  590.84   13.80
   0  -6  -1  582.24   13.70
   0  -6   1  589.44   13.70
   0  -6  -1  581.74   13.70
   0  -6   1  612.34   13.80
   0  -6   1  620.84   14.20
   0  -6   1  602.94   14.00
   0   6   1  580.04   13.70
   0   6   1  598.24   13.90
   0   6   1  589.84   13.70
   0   6   1  612.04   13.90
   0   6  -1  601.94   13.70
   0   6  -1  611.24   13.90
   0   6  -1  601.54   13.70
   0   6  -1  598.74   13.90
   0   6   1  590.64   13.80
   0   6  -1  605.04   13.80
   0   6   1  605.74   13.80
   0   6  -1  607.54   13.90
  -2  -6  -1    0.00    0.40
   2  -6   1   -0.10    0.40
   2  -6   1    0.00    0.50
  -2  -6  -1   -0.70    0.60
  -2  -6  -1    0.00    0.60
   2  -6   1    0.60    0.60
   2  -6   1    0.80    0.70
  -2  -6  -1    0.50    0.30
   2  -6   1   -0.50    0.80
  -2  -6  -1    0.10    0.50
  -2  -6  -1    0.50    0.50
   2  -6   1   -0.40    0.50
   2   6   1    0.40    0.40
   2   6   1    0.10    0.40
  -2   6  -1   -0.20    0.50
   2   6   1    0.10    0.60
  -2   6  -1    0.70    0.60
   2   6   1    0.30    0.50
  -2   6  -1   -0.40    0.60
   2   6   1    0.90    0.60
  -2   6  -1    0.50    0.70
   2   6   1    1.00    0.50
  -2   6  -1    0.10    0.50
  -2   6  -1    0.70    0.30
  -2   6  -1    0.10    0.40
   4  -6   1  201.78    4.90
   4  -6   1  199.48    5.00
   4  -6   1  203.38    4.90
  -4  -6  -1  203.78    4.90
   4  -6   1  199.68    5.20
   4  -6   1  215.68    5.00
  -4  -6  -1  198.38    4.70
  -4  -6  -1  203.48    4.90
  -4  -6  -1  202.88    4.90
   4  -6   1  205.08    5.10
  -4   6  -1  213.48    5.10
   4   6   1  203.08    4.90
   4   6   1  206.88    5.00
  -4   6  -1  206.98    4.90
   4   6   1  201.18    4.80
   4   6   1  199.28    5.00
   4   6   1  202.48    4.90
  -4   6  -1  204.68    5.10
  -4   6  -1  195.58    5.20
  -4   6  -1  197.08    4.90
   4   6   1  195.58    4.90
  -4   6  -1  205.28    5.20
  -4   6  -1  204.98    5.00
   6  -6   1  490.55   11.30
  -6  -6  -1  490.25   11.10
   6  -6   1  504.55   11.50
   6  -6   1  491.15   11.60
  -6  -6  -1  474.55   11.30
   6  -6   1  491.05   11.50
  -6  -6  -1  486.25   11.30
   6  -6   1  495.85   11.30
   6  -6   1  490.85   11.60
  -6  -6  -1  496.45   11.40
  -6   6  -1  511.95   11.60
   6   6   1  474.75   11.10
  -6   6  -1  483.85   11.40
   6   6   1  482.15   11.30
   6   6   1  488.75   11.20
  -6   6  -1  489.65   11.60
   6   6   1  484.65   11.30
  -6   6  -1  481.15   11.60
  -6   6  -1  479.95   11.30
  -6   6  -1  476.25   11.50
   6   6   1  484.05   11.30
  -6   6  -1  488.45   11.30
   6   6   1  485.25   11.30
   8  -6   1    1.40    0.50
  -8  -6  -1   -0.20    0.70
   8  -6   1    0.10    0.60
   8  -6   1   -0.10    0.50
  -8  -6  -1    0.00    0.50
   8  -6   1    0.20    1.00
   8  -6   1    0.00    0.70
   8  -6   1    1.20    0.90
  -8  -6  -1    0.40    0.60
   8  -6   1   -0.10    0.90
  -8   6  -1    0.10    0.80
   8   6   1   -0.70    0.50
   8   6   1    0.30    0.60
   8   6   1    0.00    0.50
  -8   6  -1    0.70    1.00
  -8   6  -1   -0.30    0.80
   8   6   1    0.00    0.50
  -8   6  -1   -0.50    0.50
  -8   6  -1    0.70    0.50
  -8   6  -1   -0.70    1.00
   8   6   1    0.50    0.60
  10  -6   1   33.90    1.50
  10  -6   1   30.60    1.90
 -10  -6  -1   34.90    1.10
  10  -6   1   34.20    1.40
  10  -6   1   30.90    1.30
  10  -6   1   34.20    2.00
 -10  -6  -1   35.50    1.60
  10  -6   1   33.20    1.90
  10  -6   1   35.90    1.50
 -10  -6  -1   32.00    1.60
  10   6   1   32.80    1.10
  10   6   1   33.60    1.40
  10   6   1   27.60    1.50
 -10   6  -1   32.30    2.20
 -10   6  -1   34.20    1.90
  10   6   1   33.60    1.60
 -10   6  -1   31.60    1.70
 -10   6  -1   33.10    1.30
 -10   6  -1   40.50    2.00
  10   6   1   34.80    1.50
 -10   6  -1   35.00    1.30
  12  -6   1  341.27    8.60
  12  -6   1  343.07    8.50
 -12  -6  -1  338.67    8.40
  12  -6   1  353.26    8.10
  12  -6   1  346.57    8.30
  12  -6   1  343.07    8.20
 -12  -6  -1  342.77    7.90
  12  -6   1  352.66    8.30
  12  -6   1  343.67    8.60
  12   6   1  337.27    8.20
 -12   6  -1  345.17    8.60
 -12   6  -1  345.97    8.50
 -12   6  -1  337.27    8.10
  12   6   1  336.17    8.30
  12   6   1  349.87    8.30
 -12   6  -1  353.76    8.80
 -12   6  -1  340.97    8.00
 -12   6  -1  344.57    8.40
  14  -6   1   58.99    2.30
  14  -6   1   55.49    2.50
  14  -6   1   55.89    1.80
  14  -6   1   57.69    1.90
  14  -6   1   56.49    2.50
  14  -6   1   58.49    2.10
  14   6   1   54.59    2.30
 -14   6  -1   57.29    2.40
  14   6   1   54.99    2.10
  14   6   1   56.59    2.10
  14   6   1   56.69    2.10
 -14   6  -1   55.99    1.70
 -14   6  -1   58.59    2.30
  14   6   1   56.49    2.50
 -14   6  -1   57.19    1.70
 -14   6  -1   55.09    2.20
  16  -6   1    3.70    1.30
  16  -6   1    1.70    0.90
  16  -6   1    2.10    0.60
  16  -6   1    1.80    0.60
  16  -6   1    2.10    1.20
  16   6   1    1.80    0.90
  16   6   1    1.70    1.00
 -16   6  -1    2.40    1.00
 -16   6  -1    1.80    0.30
  16   6   1    3.00    1.10
  16   6   1    2.60    0.90
  16   6   1    0.40    1.20
 -16   6  -1    2.40    1.20
 -16   6  -1    1.70    1.10
  18  -6   1    7.80    0.80
  18  -6   1    7.80    0.80
  18  -6   1    9.20    1.10
  18  -6   1    5.00    1.50
  18  -6   1    6.40    1.60
  18   6   1    6.90    1.20
  18   6   1    9.10    1.30
  18   6   1    6.90    1.20
  18   6   1    5.90    1.30
 -18   6  -1    8.70    1.50
 -18   6  -1    7.30    1.50
  18   6   1   12.00    1.60
 -18   6  -1    8.00    1.20
  20  -6   1   10.60    1.90
  20  -6   1    8.20    1.20
  20  -6   1   10.00    1.80
  20  -6   1    8.80    0.90
  20  -6   1    7.70    0.90
  20   6   1    8.50    1.50
 -20   6  -1    7.40    1.30
  20   6   1    6.90    1.70
  20   6   1    8.20    1.30
 -20   6  -1    9.90    1.50
  20   6   1    7.90    1.50
  20   6   1    6.60    1.20
  22  -6   1    0.10    1.10
  22  -6   1   -2.00    1.80
  22  -6   1   -2.20    1.20
  22  -6   1    0.00    0.80
  22  -6   1   -0.40    0.90
  22  -6   1    0.50    2.00
  22   6   1   -0.70    1.50
 -22   6  -1    0.80    1.40
  22   6   1   -1.30    1.30
  22   6   1   -2.10    1.60
  22   6   1    1.10    1.50
  22   6   1   -0.40    1.20
 -22   6  -1   -1.00    1.80
  24  -6   1   18.70    1.60
  24  -6   1   19.70    2.30
  24  -6   1   17.70    1.40
  24  -6   1   17.80    1.70
  24  -6   1   18.20    1.80
  24  -6   1   18.20    2.60
 -24   6  -1   17.00    2.40
  24   6   1   15.30    1.70
  24   6   1   21.00    1.90
 -24   6  -1   17.10    1.90
  24   6   1   18.20    2.20
  24   6   1   18.50    2.00
  24   6   1   17.40    2.30
  26  -6   1    3.90    1.40
  26  -6   1    5.40    2.10
  26  -6   1    7.30    2.30
  26   6   1    4.00    2.10
 -26   6  -1    6.70    1.60
 -26   6  -1    3.30    2.40
  26   6   1    6.40    2.30
  26   6   1    4.10    1.70
  26   6   1    7.70    2.00
  26   6   1    5.10    1.70
  28  -6   1   16.60    2.90
  28  -6   1   13.40    2.10
  28  -6   1   14.40    1.90
  28  -6   1   15.30    2.80
  28  -6   1   14.90    2.80
 -28   6  -1   12.80    1.90
  28   6   1   13.80    2.60
  28   6   1   23.00    2.50
  28   6   1   12.10    2.10
 -28   6  -1   20.30    1.80
 -28   6  -1   10.60    2.80
  28   6   1   15.50    2.80
  28   6   1   16.70    2.90
  30  -6   1    5.10    3.20
  30  -6   1    6.50    3.00
  30  -6   1    6.90    2.00
  30  -6   1    7.30    2.30
  30  -6   1    6.30    3.20
  30   6   1    9.10    2.10
  30   6   1   10.60    3.10
  30   6   1    7.60    2.70
  30   6   1    6.10    2.80
  32  -6   1    2.40    3.70
  32  -6   1    1.70    3.10
  32   6   1    2.80    2.60
  32   6   1    8.30    3.30
  32   6   1    3.10    2.20
  32   6   1    7.40    3.10
  34   6   1   -5.80    3.20
  33   7  -1   18.80    4.00
  33   7  -1   15.60    3.10
  33   7  -1   15.10    3.00
  31  -7  -1   -1.50    3.50
  31  -7  -1    3.10    3.00
  31  -7  -1    3.70    2.60
  31  -7  -1    1.60    3.60
  31   7  -1    5.10    3.30
 -31   7   1    4.10    2.60
  31   7  -1   -1.40    2.40
  31   7  -1    4.00    2.30
  31   7  -1    1.30    2.50
  29  -7  -1    4.80    1.50
  29  -7  -1    5.50    1.90
  29  -7  -1    7.80    2.60
  29  -7  -1    7.00    2.50
  29  -7  -1    6.70    3.10
  29  -7  -1    8.20    3.10
  29   7  -1    3.90    2.10
  29   7  -1    3.50    2.10
  29   7  -1    5.90    3.20
 -29   7   1   -0.70    2.30
  29   7  -1    3.40    2.30
  27  -7  -1    0.30    2.20
  27  -7  -1    1.40    2.20
  27  -7  -1    2.80    1.30
  27  -7  -1    6.30    2.50
  27  -7  -1    1.00    1.20
  27  -7  -1    4.40    2.70
 -27   7   1    1.50    1.90
  27   7  -1    2.30    2.00
  27   7  -1    2.90    1.80
  27   7  -1    1.00    1.90
 -27   7   1   -0.80    1.80
  27   7  -1    2.80    2.00
  27   7  -1   -1.00    2.60
  25  -7  -1   79.99    3.00
  25  -7  -1   82.59    4.00
  25  -7  -1   87.89    4.50
  25  -7  -1   80.99    2.80
  25  -7  -1   77.89    4.00
  25  -7  -1   81.59    4.40
  25   7  -1   79.49    3.50
  25   7  -1   80.49    3.90
  25   7  -1   83.59    4.40
 -25   7   1   80.69    3.70
 -25   7   1   74.79    3.80
 -25   7   1   75.29    3.90
  25   7  -1   81.99    3.30
  23  -7  -1   53.59    3.30
  23  -7  -1   57.29    2.20
  23  -7  -1   52.49    3.40
  23  -7  -1   55.39    3.80
  23  -7  -1   55.59    3.80
  23  -7  -1   56.99    2.30
  23   7  -1   50.59    3.20
  23   7  -1   52.09    2.80
  23   7  -1   57.99    3.30
  23   7  -1   60.79    3.60
 -23   7   1   54.09    3.00
  23   7  -1   59.69    2.80
 -23   7   1   59.09    3.40
 -23   7   1   57.49    3.10
  21  -7  -1    9.20    1.90
  21  -7  -1   12.80    1.70
  21  -7  -1   11.10    1.10
  21  -7  -1   11.00    1.30
  21  -7  -1   11.40    1.00
  21  -7  -1   10.50    1.70
  21   7  -1    8.70    1.40
  21   7  -1   10.40    1.40
  21   7  -1   11.60    1.60
 -21   7   1   12.60    1.80
  21   7  -1   12.50    1.90
  21   7  -1   11.00    0.60
 -21   7   1   11.20    2.10
 -21   7   1   11.00    1.60
  21   7  -1   12.70    1.70
 -19  -7   1    9.50    1.30
  19  -7  -1    3.80    1.70
  19  -7  -1    5.50    0.80
  19  -7  -1    6.00    1.40
  19  -7  -1    6.20    0.90
  19  -7  -1    5.00    1.20
  19  -7  -1    7.80    1.40
  19   7  -1    8.80    1.20
 -19   7   1    6.40    1.30
  19   7  -1    9.70    1.40
 -19   7   1    6.40    1.80
  19   7  -1    7.60    1.20
 -19   7   1    6.60    1.60
 -19   7   1    5.00    1.30
  17  -7  -1  104.79    3.60
 -17  -7   1  105.69    3.40
  17  -7  -1  104.69    3.70
  17  -7  -1  102.99    3.60
  17  -7  -1  111.09    3.00
  17  -7  -1  110.69    3.30
 -17   7   1  104.39    2.80
  17   7  -1  106.09    3.50
  17   7  -1  102.89    2.50
  17   7  -1  102.99    3.10
  17   7  -1  109.09    3.60
 -17   7   1  103.69    3.40
 -17   7   1  112.49    4.00
  17   7  -1  101.89    3.60
  17   7  -1  107.29    3.20
 -17   7   1  103.69    2.70
 -17   7   1  104.99    3.50
  15  -7  -1    2.10    1.10
 -15  -7   1    1.60    0.40
  15  -7  -1    4.10    1.00
 -15  -7   1    2.80    1.00
  15  -7  -1    2.40    0.70
  15  -7  -1    2.60    1.00
  15  -7  -1    3.20    1.30
  15   7  -1    1.70    1.00
  15   7  -1    1.30    1.10
 -15   7   1    2.80    0.60
  15   7  -1    2.50    0.80
 -15   7   1    1.80    1.10
  15   7  -1    2.70    0.80
 -15   7   1    0.50    1.00
  15   7  -1    2.70    0.30
 -15   7   1    0.10    1.20
 -15   7   1    2.10    0.50
 -15   7   1    2.90    1.30
  13  -7  -1    1.10    1.00
 -13  -7   1    0.20    0.80
 -13  -7   1    0.60    0.60
  13  -7  -1   -0.20    0.90
  13  -7  -1    0.80    0.60
  13  -7  -1    2.30    0.90
  13  -7  -1    0.30    1.00
 -13  -7   1    1.00    0.80
  13   7  -1    1.50    0.40
  13   7  -1    1.70    0.80
  13   7  -1    1.00    0.80
  13   7  -1    0.80    0.90
  13   7  -1    0.40    0.60
 -13   7   1    0.30    1.20
 -13   7   1    0.30    0.60
 -13   7   1    0.40    0.50
 -13   7   1    0.60    1.10
  13   7  -1    1.20    0.30
 -13   7   1    0.10    1.00
  13   7  -1    0.80    0.50
 -13   7   1    0.90    0.90
  11  -7  -1  183.88    4.90
  11  -7  -1  175.38    4.80
 -11  -7   1  186.48    4.60
  11  -7  -1  178.28    4.70
 -11  -7   1  165.48    4.50
  11  -7  -1  179.38    4.50
 -11  -7   1  179.18    4.60
  11  -7  -1  180.88    4.80
 -11   7   1  182.98    4.90
  11   7  -1  176.78    4.40
  11   7  -1  176.28    4.20
 -11   7   1  185.68    4.40
  11   7  -1  180.98    4.80
 -11   7   1  181.68    4.80
  11   7  -1  182.08    4.30
 -11   7   1  178.78    4.80
  11   7  -1  182.08    4.80
  11   7  -1  176.48    4.30
 -11   7   1  178.98    4.50
 -11   7   1  174.48    4.90
  11   7  -1  182.78    4.60
   9  -7  -1  886.81   20.60
   9  -7  -1  866.61   20.60
   9  -7  -1  911.31   20.60
  -9  -7   1  879.41   20.40
  -9  -7   1  890.41   20.60
  -9  -7   1  893.01   20.40
   9  -7  -1  872.81   20.40
   9  -7  -1  886.41   20.60
  -9   7   1  896.91   20.60
  -9   7   1  882.41   20.30
   9   7  -1  879.01   20.30
   9   7  -1  894.21   20.60
   9   7  -1  890.01   20.50
  -9   7   1  901.91   20.60
  -9   7   1  892.61   20.70
  -9   7   1  911.81   20.60
   9   7  -1  870.81   20.40
   9   7  -1  856.71   20.10
  -9   7   1  909.81   20.30
   9   7  -1  880.61   20.30
  -7  -7   1  187.98    4.80
   7  -7  -1  191.78    4.60
  -7  -7   1  181.28    4.60
   7  -7  -1  184.88    4.80
  -7  -7   1  186.88    4.70
   7  -7  -1  191.88    4.90
  -7  -7   1  172.88    4.70
   7  -7  -1  193.38    4.90
   7  -7  -1  178.28    4.90
  -7   7   1  183.08    4.80
  -7   7   1  187.98    5.00
   7   7  -1  185.98    4.40
   7   7  -1  188.88    4.60
   7   7  -1  189.88    4.80
   7   7  -1  185.18    4.90
   7   7  -1  194.88    4.70
   7   7  -1  185.28    4.70
  -7   7   1  184.58    4.90
  -7   7   1  192.88    4.90
  -7   7   1  194.98    4.60
  -7   7   1  190.78    4.60
   5  -7  -1   55.29    1.90
  -5  -7   1   49.00    1.80
  -5  -7   1   49.70    1.90
  -5  -7   1   43.90    1.50
   5  -7  -1   47.70    1.50
   5  -7  -1   47.20    1.90
   5  -7  -1   44.10    1.80
   5  -7  -1   48.80    1.80
  -5  -7   1   46.30    1.80
   5   7  -1   43.60    1.30
  -5   7   1   51.19    1.90
   5   7  -1   46.00    1.70
   5   7  -1   48.90    1.60
  -5   7   1   45.10    1.80
  -5   7   1   45.90    1.80
  -5   7   1   45.80    1.50
   5   7  -1   46.70    1.60
  -5   7   1   43.30    1.70
  -5   7   1   47.50    2.00
   5   7  -1   44.60    1.70
  -5   7   1   44.70    1.50
   5   7  -1   45.40    2.00
   3  -7  -1  211.18    5.10
   3  -7  -1  212.08    5.00
  -3  -7   1  204.18    4.90
   3  -7  -1  208.08    5.20
  -3  -7   1  211.48    5.20
  -3  -7   1  206.28    5.10
   3  -7  -1  208.78    5.20
  -3  -7   1  219.98    5.40
   3  -7  -1  214.18    5.30
  -3  -7   1  217.58    5.20
  -3  -7   1  214.68    5.30
  -3   7   1  203.88    5.20
  -3   7   1  217.98    5.40
   3   7  -1  215.08    5.20
   3   7  -1  201.58    5.00
  -3   7   1  208.08    5.30
  -3   7   1  222.58    5.40
  -3   7   1  205.88    5.10
   3   7  -1  196.18    4.90
   3   7  -1  209.98    5.20
   3   7  -1  209.78    5.50
   3   7  -1  221.68    5.30
   3   7  -1  211.68    5.30
  -3   7   1  218.08    5.30
   1  -7  -1  189.08    4.70
  -1  -7   1  196.28    4.70
   1  -7  -1  186.68    4.60
   1  -7  -1  193.58    4.70
   1  -7  -1  185.08    4.50
  -1  -7   1  189.78    4.50
  -1  -7   1  190.98    4.60
   1  -7  -1  179.68    4.70
  -1  -7   1  191.58    4.70
  -1  -7   1  191.48    4.90
  -1  -7   1  180.48    4.40
  -1  -7   1  190.08    5.10
   1   7  -1  189.08    4.80
   1   7  -1  187.38    4.70
  -1   7   1  189.28    4.50
   1   7  -1  191.48    4.70
   1   7  -1  178.78    4.50
  -1   7   1  186.58    4.70
   1   7  -1  186.28    4.50
   1   7  -1  191.88    4.80
  -1   7   1  190.28    4.60
  -1   7   1  181.98    4.60
  -1   7   1  192.58    4.70
  -1   7   1  190.78    4.90
   1   7  -1  198.18    5.20
  -1  -7  -1  671.43   15.30
   1  -7   1  667.23   15.30
  -1  -7  -1  667.63   15.30
  -1  -7  -1  652.63   15.10
   1  -7   1  672.03   15.20
   1  -7   1  628.24   15.10
   1  -7   1  676.03   15.80
   1  -7   1  663.93   15.50
   1  -7   1  656.33   15.10
  -1  -7  -1  667.93   15.30
  -1  -7  -1  663.83   15.10
   1  -7   1  657.33   15.40
  -1   7  -1  669.93   15.20
  -1   7  -1  678.33   15.20
   1   7   1  644.94   15.30
   1   7   1  662.03   15.10
  -1   7  -1  658.03   15.20
   1   7   1  642.04   15.10
   1   7   1  680.93   15.20
   1   7   1  667.23   15.40
   1   7   1  639.04   15.30
  -1   7  -1  661.13   15.40
  -1   7  -1  658.43   15.30
  -1   7  -1  658.73   15.40
   3  -7   1  330.37    7.80
  -3  -7  -1  327.27    7.70
  -3  -7  -1  330.87    7.80
   3  -7   1  319.57    8.00
   3  -7   1  336.97    7.90
   3  -7   1  327.37    7.70
  -3  -7  -1  330.17    7.80
  -3  -7  -1  335.27    7.80
  -3  -7  -1  331.37    7.70
   3  -7   1  337.77    8.10
   3  -7   1  335.37    7.80
  -3   7  -1  331.57    7.80
   3   7   1  330.97    7.90
   3   7   1  321.27    7.70
  -3   7  -1  334.67    8.10
  -3   7  -1  335.37    8.00
   3   7   1  321.67    7.80
  -3   7  -1  330.57    7.70
  -3   7  -1  334.27    7.90
  -3   7  -1  314.57    7.70
   3   7   1  327.47    7.80
  -3   7  -1  332.27    7.90
   3   7   1  327.67    7.70
   3   7   1  328.47    7.80
   5  -7   1  527.45   12.10
  -5  -7  -1  503.65   11.90
   5  -7   1  515.55   12.30
  -5  -7  -1  503.45   11.80
  -5  -7  -1  504.75   11.90
   5  -7   1  523.35   12.20
   5  -7   1  507.95   12.00
   5  -7   1  511.05   12.00
   5  -7   1  512.05   11.90
  -5  -7  -1  512.45   12.00
  -5   7  -1  541.85   12.10
  -5   7  -1  524.55   12.10
  -5   7  -1  536.55   12.20
   5   7   1  503.05   11.90
  -5   7  -1  505.65   11.90
   5   7   1  516.15   11.90
  -5   7  -1  521.55   11.90
  -5   7  -1  525.85   12.20
   5   7   1  500.55   11.90
   5   7   1  509.15   12.00
   5   7   1  522.25   12.00
   5   7   1  505.65   11.80
  -5   7  -1  504.65   12.00
   5   7   1  509.75   12.00
   7  -7   1   66.89    2.00
   7  -7   1   64.59    2.30
   7  -7   1   63.69    2.60
   7  -7   1   68.39    2.10
  -7  -7  -1   69.99    2.20
   7  -7   1   73.49    2.50
   7  -7   1   71.69    2.20
  -7  -7  -1   70.79    2.00
  -7  -7  -1   66.79    2.20
   7  -7   1   72.39    2.30
  -7  -7  -1   69.79    1.80
   7   7   1   70.19    2.00
  -7   7  -1   67.59    2.30
  -7   7  -1   66.79    2.00
   7   7   1   69.29    1.80
  -7   7  -1   66.39    2.50
  -7   7  -1   65.59    2.30
  -7   7  -1   67.29    2.00
   7   7   1   69.79    2.10
  -7   7  -1   70.49    2.50
   7   7   1   67.99    2.00
   7   7   1   69.89    2.10
  -7   7  -1   66.69    2.50
   7   7   1   70.39    2.10
   9  -7   1  108.29    3.50
  -9  -7  -1  117.39    2.90
  -9  -7  -1  115.09    3.20
   9  -7   1  111.09    3.50
   9  -7   1  118.39    3.50
   9  -7   1  119.99    3.10
  -9  -7  -1  115.19    3.20
   9  -7   1  113.19    3.00
   9  -7   1  114.69    3.20
   9  -7   1  112.59    3.30
  -9   7  -1  113.19    3.30
   9   7   1  110.49    3.00
  -9   7  -1  114.29    3.70
   9   7   1  116.69    3.20
   9   7   1  115.09    3.20
  -9   7  -1  117.19    3.60
   9   7   1  117.29    2.90
   9   7   1  115.69    3.00
  -9   7  -1  115.49    3.50
  -9   7  -1  115.59    3.00
  -9   7  -1  110.39    3.00
 -11  -7  -1  191.78    5.00
  11  -7   1  197.28    5.30
  11  -7   1  194.98    5.00
  11  -7   1  194.88    4.80
  11  -7   1  200.18    5.00
 -11  -7  -1  194.88    4.60
  11  -7   1  194.08    5.30
 -11  -7  -1  196.68    5.10
  11  -7   1  194.88    4.90
  11  -7   1  190.88    5.30
  11   7   1  196.58    5.00
  11   7   1  195.98    4.60
 -11   7  -1  201.98    5.30
 -11   7  -1  200.68    5.30
 -11   7  -1  199.68    5.50
  11   7   1  176.88    4.70
  11   7   1  194.38    5.00
  11   7   1  194.68    4.90
 -11   7  -1  193.18    4.80
 -11   7  -1  194.38    5.10
 -11   7  -1  191.08    4.80
  13  -7   1  140.59    3.70
  13  -7   1  144.39    3.90
 -13  -7  -1  139.09    4.00
  13  -7   1  141.89    3.80
  13  -7   1  138.19    4.10
  13  -7   1  139.79    4.20
  13  -7   1  142.19    3.60
  13  -7   1  137.39    4.20
 -13   7  -1  136.69    3.50
 -13   7  -1  139.19    4.30
  13   7   1  142.39    3.80
 -13   7  -1  138.39    4.10
 -13   7  -1  135.89    4.00
 -13   7  -1  139.49    3.50
  13   7   1  134.39    3.80
 -13   7  -1  139.49    4.20
  13   7   1  140.59    3.80
  15  -7   1   71.29    3.00
  15  -7   1   68.79    2.70
  15  -7   1   72.19    2.20
  15  -7   1   70.69    2.40
  15  -7   1   65.09    2.90
  15  -7   1   68.59    2.20
  15   7   1   66.39    2.50
 -15   7  -1   70.49    2.60
 -15   7  -1   71.49    2.80
  15   7   1   66.49    2.90
  15   7   1   69.39    2.60
  15   7   1   68.49    2.50
  15   7   1   71.59    2.50
 -15   7  -1   69.09    2.00
 -15   7  -1   70.49    2.80
 -15   7  -1   67.89    2.00
  17  -7   1   40.70    1.70
  17  -7   1   40.30    1.70
  17  -7   1   37.00    2.70
  17  -7   1   40.00    2.00
  17  -7   1   39.10    2.70
  17   7   1   39.60    2.10
 -17   7  -1   38.50    2.20
 -17   7  -1   39.10    1.20
  17   7   1   44.80    2.20
  17   7   1   42.30    2.10
  17   7   1   42.60    2.20
 -17   7  -1   41.80    2.50
 -17   7  -1   39.80    1.30
  17   7   1   37.60    2.60
  19  -7   1   28.80    2.80
  19  -7   1   31.20    1.80
  19  -7   1   34.20    1.70
  19  -7   1   33.70    2.10
  19  -7   1   34.70    2.70
 -19   7  -1   34.20    3.10
  19   7   1   31.50    2.20
  19   7   1   33.60    2.30
 -19   7  -1   30.40    2.10
  19   7   1   34.30    2.30
  19   7   1   34.40    2.80
 -19   7  -1   35.90    2.30
  19   7   1   35.40    2.10
  21  -7   1   87.19    3.30
  21  -7   1   92.99    4.00
  21  -7   1   90.39    2.90
  21  -7   1   87.29    2.80
  21  -7   1   94.89    4.10
  21   7   1   88.99    3.90
  21   7   1   91.39    3.30
  21   7   1   83.79    3.50
 -21   7  -1   88.39    3.50
 -21   7  -1   89.99    3.30
 -21   7  -1   89.39    3.90
  21   7   1   88.89    3.50
  21   7   1   90.79    3.40
  23  -7   1   20.90    1.90
  23  -7   1   24.80    2.60
  23  -7   1   25.40    2.70
  23  -7   1   23.10    1.70
  23  -7   1   25.90    2.50
  23   7   1   29.00    2.50
 -23   7  -1   23.10    2.50
  23   7   1   23.40    2.00
  23   7   1   20.50    1.80
  23   7   1   25.60    2.20
 -23   7  -1   21.20    2.00
  23   7   1   24.00    2.30
 -23   7  -1   24.90    2.00
  25  -7   1   90.09    3.40
  25  -7   1   88.69    4.80
  25  -7   1   89.19    4.70
 -25   7  -1   89.79    4.90
  25   7   1   96.39    4.00
 -25   7  -1   88.39    4.00
  25   7   1   92.79    3.70
  25   7   1   88.69    4.20
  25   7   1   89.89    3.80
  25   7   1   92.29    4.60
  27  -7   1   36.00    3.20
  27  -7   1   43.40    3.60
  27  -7   1   40.80    3.30
  27  -7   1   39.40    2.80
  27   7   1   45.40    3.30
 -27   7  -1   36.20    3.20
  27   7   1   40.60    3.40
  27   7   1   39.90    3.30
  29  -7   1    0.60    2.10
  29  -7   1   -1.00    2.90
  29  -7   1   -3.40    2.60
  29  -7   1    0.30    2.90
  29  -7   1   -0.60    1.70
  29   7   1   -0.20    2.80
  29   7   1    1.90    2.40
  29   7   1   -1.30    1.90
  29   7   1    1.80    2.40
  29   7   1    0.00    2.80
  31  -7   1    8.90    3.00
  31  -7   1    6.30    3.50
  31  -7   1    6.60    3.50
  31   7   1   11.10    3.00
  31   7   1    7.80    3.20
 -31   7  -1    6.00    2.30
  31   7   1   20.10    2.60
  31   7   1    7.00    2.60
  33  -7   1    7.00    3.00
  33   7   1   14.70    3.00
  33   7   1   12.90    3.30
  34   8  -1   18.80    3.40
  34   8  -1   30.10    4.60
  32  -8  -1    0.30    3.70
  32   8  -1    9.30    3.40
  32   8  -1    1.30    2.40
  32   8  -1   -0.50    2.50
  30  -8  -1    1.20    3.50
  30  -8  -1    0.90    1.70
  30  -8  -1    2.70    2.70
  30  -8  -1    1.00    3.30
  30  -8  -1   -0.30    2.70
  30   8  -1   -1.60    3.00
 -30   8   1    5.10    2.70
  30   8  -1   -0.50    2.80
  30   8  -1    0.80    2.30
  30   8  -1    1.70    2.30
 -30   8   1    1.30    2.70
  30   8  -1    4.50    2.50
  28  -8  -1   11.70    1.60
  28  -8  -1    8.40    2.80
  28  -8  -1    9.40    2.80
  28  -8  -1   14.20    2.60
  28  -8  -1    9.70    2.60
  28   8  -1    8.90    2.40
 -28   8   1    8.10    2.30
  28   8  -1   10.60    2.30
 -28   8   1   10.70    2.40
  28   8  -1    8.90    2.10
  28   8  -1   11.90    3.10
  28   8  -1    8.90    2.20
  26  -8  -1    6.10    2.40
  26  -8  -1    6.10    1.40
  26  -8  -1    6.30    1.20
  26  -8  -1    0.90    2.50
  26  -8  -1    3.00    2.00
  26  -8  -1    5.70    2.20
 -26   8   1    4.10    2.10
 -26   8   1    8.00    2.00
  26   8  -1    7.10    2.00
  26   8  -1    5.30    2.00
  26   8  -1    3.90    1.70
  26   8  -1    4.80    1.70
  24  -8  -1   15.90    2.60
  24  -8  -1   15.70    1.30
  24  -8  -1   15.60    2.60
  24  -8  -1   14.30    2.20
  24  -8  -1   15.40    1.40
  24  -8  -1   14.60    2.10
  24   8  -1   16.80    2.40
  24   8  -1   16.40    3.10
 -24   8   1   16.30    2.30
  24   8  -1   16.60    1.70
 -24   8   1   17.30    2.00
  24   8  -1   16.10    1.70
  24   8  -1   13.40    2.00
 -24   8   1   16.00    2.30
  22  -8  -1    0.90    2.00
  22  -8  -1   -1.30    1.50
  22  -8  -1    1.10    1.70
  22  -8  -1   -1.30    1.10
  22  -8  -1    0.40    0.80
  22   8  -1   -0.90    1.10
 -22   8   1    1.20    1.70
  22   8  -1   -0.60    1.60
 -22   8   1   -3.00    1.60
  22   8  -1    0.60    1.30
 -22   8   1    0.70    1.60
 -22   8   1    0.30    1.80
  22   8  -1    0.20    0.40
  22   8  -1    0.90    1.80
  22   8  -1   -0.50    1.50
  20  -8  -1   23.60    1.70
 -20  -8   1   22.60    1.80
  20  -8  -1   19.40    3.60
  20  -8  -1   22.60    2.00
  20  -8  -1   19.50    1.40
  20  -8  -1   20.50    1.80
 -20   8   1   19.20    1.80
  20   8  -1   20.30    2.00
 -20   8   1   19.80    1.80
  20   8  -1   20.50    0.80
 -20   8   1   20.20    2.00
 -20   8   1   21.10    2.30
  20   8  -1   21.50    1.50
  20   8  -1   20.60    1.90
  20   8  -1   16.40    1.70
  20   8  -1   23.00    2.10
  18  -8  -1   10.90    1.00
  18  -8  -1   13.00    1.40
  18  -8  -1   14.60    1.70
  18  -8  -1   13.80    1.60
 -18  -8   1   13.60    1.40
  18  -8  -1   13.10    1.70
  18   8  -1   10.70    1.50
  18   8  -1   10.90    1.50
  18   8  -1   13.60    1.20
  18   8  -1   12.80    0.70
 -18   8   1   12.20    1.80
 -18   8   1   10.30    0.90
 -18   8   1   12.30    1.90
  18   8  -1   11.50    1.70
 -18   8   1   11.70    0.90
 -18   8   1   11.90    1.50
 -18   8   1   10.60    1.50
  18   8  -1   11.60    1.20
  16  -8  -1    9.00    1.30
  16  -8  -1    9.90    1.20
  16  -8  -1    6.40    1.30
  16  -8  -1    9.20    0.90
 -16  -8   1    8.00    1.20
  16  -8  -1    9.00    1.50
  16   8  -1    7.40    0.60
  16   8  -1    9.80    0.90
 -16   8   1    9.30    0.80
 -16   8   1    6.80    1.30
  16   8  -1    9.50    1.50
 -16   8   1    8.10    1.50
  16   8  -1    8.00    1.30
 -16   8   1    8.10    1.30
  16   8  -1    9.70    1.10
 -16   8   1    7.60    0.70
  14  -8  -1   14.10    1.30
  14  -8  -1   14.80    1.40
 -14  -8   1   14.50    1.00
  14  -8  -1   12.50    1.40
  14  -8  -1   18.20    1.40
 -14  -8   1   13.00    1.20
  14  -8  -1   15.00    1.20
 -14  -8   1   13.10    1.10
 -14   8   1   14.00    1.60
  14   8  -1   15.10    0.80
  14   8  -1   12.60    1.30
  14   8  -1   14.00    0.70
  14   8  -1   18.10    1.50
 -14   8   1   14.10    1.00
 -14   8   1   17.00    1.60
 -14   8   1   17.70    1.50
 -14   8   1   14.80    1.30
  14   8  -1   15.00    1.10
 -14   8   1   17.20    1.20
  14   8  -1   18.40    0.90
  14   8  -1   12.60    1.10
  12  -8  -1  269.47    7.10
 -12  -8   1  281.17    6.90
 -12  -8   1  280.67    6.90
 -12  -8   1  269.17    6.70
  12  -8  -1  274.57    6.80
  12  -8  -1  278.57    7.00
  12  -8  -1  276.87    7.10
  12  -8  -1  289.67    7.10
  12   8  -1  283.57    6.60
 -12   8   1  284.27    7.30
 -12   8   1  277.37    7.10
 -12   8   1  280.57    7.20
  12   8  -1  275.07    6.80
 -12   8   1  279.37    7.10
 -12   8   1  284.07    6.70
  12   8  -1  272.97    7.10
  12   8  -1  279.97    6.60
 -12   8   1  282.27    6.70
  12   8  -1  277.67    6.50
  12   8  -1  273.57    6.50
  12   8  -1  279.97    7.00
 -10  -8   1  673.23   15.80
  10  -8  -1  693.33   16.00
  10  -8  -1  677.73   16.00
 -10  -8   1  682.73   16.00
  10  -8  -1  674.03   15.70
 -10  -8   1  684.73   15.80
  10  -8  -1  683.23   16.00
  10  -8  -1  685.43   16.00
 -10   8   1  701.53   16.10
  10   8  -1  668.93   15.80
  10   8  -1  673.83   15.90
  10   8  -1  670.53   15.50
 -10   8   1  691.73   16.00
  10   8  -1  678.33   16.00
  10   8  -1  659.23   15.60
  10   8  -1  657.83   15.40
 -10   8   1  678.63   16.10
 -10   8   1  675.03   15.70
 -10   8   1  690.63   16.00
 -10   8   1  687.93   15.70
  10   8  -1  674.23   15.70
   8  -8  -1   41.20    2.00
   8  -8  -1   43.30    2.00
  -8  -8   1   41.80    1.70
   8  -8  -1   46.50    1.60
  -8  -8   1   38.80    1.70
  -8  -8   1   41.40    2.00
   8  -8  -1   42.40    1.90
   8  -8  -1   41.90    2.00
  -8   8   1   45.20    2.00
   8   8  -1   42.30    1.50
  -8   8   1   40.90    1.60
  -8   8   1   42.40    1.90
  -8   8   1   40.00    1.80
  -8   8   1   37.60    2.00
  -8   8   1   41.30    1.50
   8   8  -1   42.00    1.30
   8   8  -1   43.50    2.10
   8   8  -1   42.70    1.70
   8   8  -1   40.50    1.10
   8   8  -1   40.00    1.80
   8   8  -1   42.10    1.70
  -6  -8   1   26.10    1.60
  -6  -8   1   26.60    1.60
  -6  -8   1   29.30    1.40
  -6  -8   1   30.20    1.60
   6  -8  -1   29.50    1.60
   6  -8  -1   29.50    1.30
   6  -8  -1   27.50    1.70
   6  -8  -1   28.80    1.50
   6  -8  -1   32.90    1.70
  -6   8   1   31.40    1.70
  -6   8   1   29.50    1.30
  -6   8   1   28.90    1.20
  -6   8   1   29.20    1.60
   6   8  -1   28.50    1.30
   6   8  -1   29.60    1.90
   6   8  -1   29.20    1.50
  -6   8   1   30.30    1.80
   6   8  -1   28.20    1.30
  -6   8   1   27.20    1.70
  -6   8   1   29.80    1.60
   6   8  -1   29.40    1.10
   6   8  -1   29.50    1.60
   4  -8  -1  421.06   10.10
  -4  -8   1  436.66   10.10
   4  -8  -1  434.46   10.30
  -4  -8   1  438.06   10.30
  -4  -8   1  429.36   10.10
  -4  -8   1  438.56   10.20
   4  -8  -1  430.66   10.20
   4  -8  -1  430.96    9.90
  -4  -8   1  367.46    9.80
   4  -8  -1  443.26   10.20
  -4  -8   1  431.86   10.30
   4   8  -1  446.76   10.30
  -4   8   1  454.55   10.30
   4   8  -1  426.46   10.10
   4   8  -1  438.36   10.20
  -4   8   1  417.06   10.20
   4   8  -1  430.56   10.50
  -4   8   1  423.36   10.10
   4   8  -1  412.36    9.80
  -4   8   1  434.56   10.20
  -4   8   1  450.75   10.30
   4   8  -1  428.46   10.00
   4   8  -1  428.96   10.10
   4   8  -1  434.46   10.20
  -4   8   1  442.76   10.40
  -2  -8   1  111.19    3.00
   2  -8  -1  109.99    2.80
  -2  -8   1  110.69    2.90
   2  -8  -1  105.69    3.10
  -2  -8   1  105.59    3.20
   2  -8  -1  109.69    2.90
   2  -8  -1  106.79    3.10
   2  -8  -1  110.79    3.10
   2  -8  -1  105.99    3.00
  -2  -8   1  109.39    2.70
  -2  -8   1  108.99    3.40
  -2  -8   1  110.39    3.00
  -2   8   1  113.69    3.30
   2   8  -1  112.59    3.60
  -2   8   1  111.19    3.20
   2   8  -1  113.19    2.80
  -2   8   1  110.99    3.10
   2   8  -1  111.09    3.10
   2   8  -1  108.69    3.00
   2   8  -1  110.59    2.70
  -2   8   1  109.49    3.00
   2   8  -1  111.99    3.00
  -2   8   1  110.99    3.30
  -2   8   1  110.79    2.90
   2   8  -1  110.69    3.20
   0  -8   1   54.09    1.80
   0  -8   1   54.19    2.00
   0  -8  -1   51.69    1.60
   0  -8  -1   51.09    1.50
   0  -8   1   52.59    1.50
   0  -8  -1   51.39    1.90
   0  -8  -1   49.60    1.70
   0  -8  -1   51.19    1.80
   0  -8   1   51.59    2.20
   0  -8   1   51.09    1.70
   0  -8   1   50.59    2.50
   0  -8   1   48.40    1.50
   0  -8  -1   52.49    1.80
   0   8   1   51.89    1.60
   0   8  -1   55.79    1.90
   0   8  -1   50.99    1.60
   0   8   1   50.79    1.60
   0   8   1   48.00    1.70
   0   8  -1   51.79    1.60
   0   8   1   51.19    2.10
   0   8  -1   51.09    1.90
   0   8   1   49.70    1.80
   0   8  -1   50.79    2.10
   0   8   1   53.19    1.90
   0   8  -1   51.59    1.80
   2  -8   1  437.46   10.20
  -2  -8  -1  432.16   10.10
   2  -8   1  424.66   10.00
   2  -8   1  434.56   10.30
  -2  -8  -1  420.56   10.00
   2  -8   1  419.56   10.40
   2  -8   1  438.46   10.10
  -2  -8  -1  427.26   10.10
  -2  -8  -1  438.56   10.20
  -2  -8  -1  439.96   10.10
   2  -8   1  418.96   10.00
   2   8   1  430.86   10.00
  -2   8  -1  413.26   10.00
   2   8   1  418.66    9.90
   2   8   1  417.46    9.90
  -2   8  -1  424.76   10.00
  -2   8  -1  419.16   10.00
   2   8   1  433.86   10.20
  -2   8  -1  433.56   10.20
   2   8   1  419.66   10.10
   2   8   1  436.66   10.10
  -2   8  -1  438.86   10.10
  -2   8  -1  432.56   10.30
  -2   8  -1  430.16   10.20
   4  -8   1    6.40    0.80
   4  -8   1   10.10    0.90
  -4  -8  -1    9.20    0.70
   4  -8   1    7.70    1.00
   4  -8   1    8.40    1.10
  -4  -8  -1    9.80    0.80
   4  -8   1    9.20    0.80
  -4  -8  -1    9.60    0.80
   4  -8   1    6.50    0.60
  -4  -8  -1   10.10    0.90
  -4   8  -1    9.70    1.20
  -4   8  -1    7.80    0.70
   4   8   1    8.20    0.80
   4   8   1    8.00    1.00
  -4   8  -1    9.40    1.10
  -4   8  -1   10.20    0.90
  -4   8  -1    7.40    0.80
   4   8   1   10.30    0.80
  -4   8  -1    6.50    0.90
   4   8   1    5.50    0.70
  -4   8  -1   10.40    1.00
   4   8   1    8.10    0.80
   4   8   1    9.70    0.80
   6  -8   1   56.59    1.80
  -6  -8  -1   54.49    1.90
   6  -8   1   56.49    2.00
  -6  -8  -1   54.19    1.80
   6  -8   1   56.79    1.90
   6  -8   1   58.89    2.10
   6  -8   1   50.49    2.30
   6  -8   1   55.49    2.50
  -6  -8  -1   53.09    1.60
  -6  -8  -1   60.19    2.00
   6   8   1   54.79    1.90
   6   8   1   54.29    2.00
   6   8   1   52.39    1.90
   6   8   1   55.39    1.60
  -6   8  -1   56.69    2.30
   6   8   1   51.99    1.80
  -6   8  -1   58.69    2.10
   6   8   1   55.59    1.90
  -6   8  -1   57.59    1.80
  -6   8  -1   55.69    1.80
  -6   8  -1   55.49    2.20
  -6   8  -1   57.99    2.20
   6   8   1   55.29    1.80
  -6   8  -1   49.90    2.40
   8  -8   1  526.85   12.20
  -8  -8  -1  519.95   12.10
   8  -8   1  531.65   12.60
   8  -8   1  508.05   12.40
  -8  -8  -1  516.65   12.30
   8  -8   1  534.55   12.40
   8  -8   1  520.45   12.10
   8  -8   1  513.15   12.50
  -8  -8  -1  530.55   12.30
  -8  -8  -1  509.95   12.00
   8  -8   1  522.45   12.20
   8   8   1  530.15   12.10
  -8   8  -1  536.55   12.50
   8   8   1  508.05   12.10
  -8   8  -1  545.75   12.60
   8   8   1  506.95   12.20
   8   8   1  519.45   12.20
  -8   8  -1  505.65   12.10
  -8   8  -1  519.95   12.10
  -8   8  -1  520.65   12.40
  -8   8  -1  532.35   12.30
   8   8   1  513.75   12.00
   8   8   1  509.95   12.20
  -8   8  -1  538.65   12.50
  10  -8   1  215.98    5.30
  10  -8   1  213.28    5.30
 -10  -8  -1  217.68    5.50
  10  -8   1  213.58    5.60
 -10  -8  -1  211.08    5.50
 -10  -8  -1  211.78    5.10
  10  -8   1  211.68    5.40
  10  -8   1  205.38    5.70
  10  -8   1  208.98    5.70
  10  -8   1  215.28    5.50
  10   8   1  207.28    5.20
 -10   8  -1  207.88    5.70
 -10   8  -1  221.08    5.70
  10   8   1  212.68    5.40
 -10   8  -1  205.58    5.60
  10   8   1  210.18    5.30
 -10   8  -1  214.98    5.20
  10   8   1  215.88    5.20
 -10   8  -1  219.98    5.90
  10   8   1  216.48    5.40
 -10   8  -1  215.58    5.20
  12  -8   1    0.00    0.60
  12  -8   1    1.00    0.60
 -12  -8  -1   -0.40    0.80
  12  -8   1   -0.50    0.90
  12  -8   1    0.10    0.80
  12  -8   1    1.20    1.20
  12  -8   1    1.00    1.10
  12  -8   1    0.10    0.70
 -12  -8  -1    0.00    0.50
 -12  -8  -1    0.70    0.80
 -12   8  -1   -0.40    1.00
  12   8   1    0.70    0.80
 -12   8  -1    0.40    1.00
  12   8   1    0.20    0.50
  12   8   1   -0.50    0.70
 -12   8  -1   -0.30    1.30
 -12   8  -1    0.70    1.00
  12   8   1   -0.30    0.50
 -12   8  -1    0.20    0.50
  12   8   1    0.80    0.90
 -12   8  -1   -0.40    0.60
  14  -8   1  103.19    3.50
  14  -8   1  106.69    3.20
  14  -8   1  106.99    3.40
  14  -8   1  106.89    3.20
  14  -8   1  106.49    3.60
  14  -8   1  101.89    3.00
 -14  -8  -1  107.29    3.30
  14  -8   1  102.09    2.90
  14   8   1  103.69    3.20
  14   8   1   99.89    3.20
 -14   8  -1   86.39    3.90
 -14   8  -1  103.69    3.60
 -14   8  -1  104.19    3.30
 -14   8  -1  103.69    2.80
  14   8   1  107.69    3.20
 -14   8  -1  107.69    3.60
  14   8   1  101.79    3.10
 -14   8  -1  103.39    2.80
  16  -8   1    0.20    0.70
  16  -8   1    1.10    1.30
  16  -8   1   -0.50    0.90
  16  -8   1    1.00    1.20
  16  -8   1    1.90    1.30
  16  -8   1    0.00    0.70
 -16   8  -1   -1.90    1.20
  16   8   1    1.10    1.00
  16   8   1    0.80    1.00
 -16   8  -1   -0.30    0.60
 -16   8  -1   -0.30    0.50
  16   8   1    1.00    0.90
  16   8   1   -0.10    1.30
 -16   8  -1    0.40    1.30
  16   8   1   -0.30    1.00
 -16   8  -1   -1.10    1.10
  18  -8   1   -0.40    0.80
  18  -8   1   -0.20    0.70
  18  -8   1   -1.40    1.50
  18  -8   1    0.00    1.00
  18  -8   1   -0.60    1.40
  18   8   1   -1.00    1.10
  18   8   1   -1.10    1.20
  18   8   1   -0.50    1.10
 -18   8  -1   -1.40    1.40
  18   8   1    0.10    1.10
 -18   8  -1    0.40    0.50
 -18   8  -1    0.10    1.20
  18   8   1    0.70    1.40
 -18   8  -1   -2.60    1.30
 -18   8  -1    0.30    0.50
  20  -8   1    0.20    1.20
  20  -8   1    2.90    1.80
  20  -8   1    1.40    0.90
  20  -8   1    0.60    1.60
  20  -8   1    2.10    0.90
  20   8   1   -0.10    1.20
  20   8   1    1.20    1.20
  20   8   1    2.30    1.40
  20   8   1   -0.10    1.30
 -20   8  -1    1.00    1.50
 -20   8  -1    0.10    1.60
 -20   8  -1   -0.60    1.30
  20   8   1    0.00    1.60
  22  -8   1    8.20    2.20
  22  -8   1    7.00    2.10
  22  -8   1    6.10    1.00
  22  -8   1    8.10    1.80
  22  -8   1   10.30    1.50
 -22   8  -1   10.30    1.80
  22   8   1   10.70    1.80
  22   8   1    8.00    1.70
  22   8   1    9.10    1.50
 -22   8  -1    9.50    2.20
  22   8   1   11.10    1.50
 -22   8  -1    8.40    1.80
  22   8   1    9.50    1.90
  24  -8   1   41.30    2.50
  24  -8   1   40.10    3.80
  24  -8   1   38.90    3.90
  24  -8   1   36.70    2.80
  24   8   1   38.00    2.80
 -24   8  -1   35.00    3.20
  24   8   1   36.60    2.70
 -24   8  -1   36.70    3.10
  24   8   1   40.30    2.90
  24   8   1   36.50    2.90
  24   8   1   36.20    2.80
 -24   8  -1   34.30    3.00
  26  -8   1    2.60    1.40
  26  -8   1    1.40    2.40
  26  -8   1    4.00    2.50
  26  -8   1    3.20    1.80
 -26   8  -1   -0.20    2.30
  26   8   1    2.00    1.80
  26   8   1   -2.60    2.10
  26   8   1    2.20    1.90
  26   8   1    0.70    1.80
 -26   8  -1    2.40    2.10
  28  -8   1    3.40    2.80
  28  -8   1    5.80    1.70
  28  -8   1    9.60    2.90
  28  -8   1    3.30    1.80
  28   8   1    4.90    2.00
  28   8   1    7.00    2.40
  28   8   1    4.90    2.40
 -28   8  -1    2.70    2.30
  28   8   1    4.10    2.70
  30  -8   1    0.70    2.90
  30  -8   1    1.30    3.10
  30  -8   1    2.10    3.30
  30  -8   1   -0.70    2.00
 -30   8  -1    3.60    2.50
  30   8   1    0.70    3.00
  30   8   1    4.60    2.50
  30   8   1   -3.40    2.10
  30   8   1   -1.20    2.80
 -30   8  -1   -4.10    3.00
  32  -8   1    5.80    3.40
  32   8   1   -1.30    2.10
  32   8   1   -1.00    2.90
  32   8   1    0.60    3.00
  32   8   1   -0.90    2.50
  33   9  -1   -3.10    3.00
  33   9  -1   -1.90    3.70
  31  -9  -1   26.20    3.60
  31  -9  -1   27.80    5.00
  31  -9  -1   24.90    3.40
 -31   9   1   31.20    5.00
  31   9  -1   23.20    2.70
  31   9  -1   35.30    3.80
  31   9  -1   22.70    3.00
  31   9  -1   24.60    3.00
  29  -9  -1   -4.20    2.80
  29  -9  -1    1.00    1.60
  29  -9  -1    3.30    3.10
  29  -9  -1    1.90    1.30
  29  -9  -1   -1.10    2.60
  29  -9  -1    2.80    2.50
  29   9  -1    3.50    3.20
  29   9  -1   -0.90    2.00
  29   9  -1    1.90    2.40
  29   9  -1    0.40    2.30
  29   9  -1   -0.30    2.30
 -29   9   1    2.70    2.70
 -29   9   1   -2.70    2.50
  27  -9  -1   11.40    2.90
  27  -9  -1   16.90    2.70
  27  -9  -1   15.20    1.70
  27  -9  -1   14.60    1.40
  27  -9  -1   12.80    2.40
  27  -9  -1   14.10    2.90
  27   9  -1   11.20    2.30
 -27   9   1   12.80    2.40
  27   9  -1   13.20    2.00
  27   9  -1   16.00    3.00
 -27   9   1   12.80    2.40
  27   9  -1   16.10    2.40
 -27   9   1   10.30    2.50
  27   9  -1    9.30    2.00
  25  -9  -1    0.20    1.20
  25  -9  -1   -1.60    2.20
  25  -9  -1    0.40    2.10
  25  -9  -1   -1.20    2.10
  25  -9  -1    1.30    1.70
  25  -9  -1    0.50    1.00
 -25   9   1   -2.90    2.00
  25   9  -1    1.40    1.90
  25   9  -1    1.50    1.50
  25   9  -1    0.30    0.60
  25   9  -1    1.30    1.60
 -25   9   1    0.00    2.00
  25   9  -1    1.30    2.40
  25   9  -1    0.40    1.90
  23  -9  -1   41.10    2.60
  23  -9  -1   38.80    3.30
  23  -9  -1   40.70    3.30
  23  -9  -1   43.50    3.70
  23  -9  -1   43.80    2.00
  23  -9  -1   42.70    2.30
  23   9  -1   46.70    3.30
  23   9  -1   46.20    3.60
 -23   9   1   44.50    3.20
  23   9  -1   43.70    3.50
 -23   9   1   43.00    3.00
  23   9  -1   42.90    2.60
 -23   9   1   46.50    3.50
  23   9  -1   41.30    1.40
  23   9  -1   40.50    2.50
 -21  -9   1   27.00    2.20
  21  -9  -1   24.50    1.80
  21  -9  -1   24.10    2.20
  21  -9  -1   28.90    2.50
  21  -9  -1   28.50    2.70
  21  -9  -1   27.40    2.20
  21  -9  -1   25.60    1.60
  21   9  -1   28.40    2.50
 -21   9   1   26.70    2.10
  21   9  -1   24.90    2.00
  21   9  -1   27.30    2.10
  21   9  -1   25.80    1.10
  21   9  -1   27.00    2.70
 -21   9   1   24.90    2.70
  21   9  -1   25.90    2.10
 -21   9   1   27.00    2.30
 -21   9   1   27.70    2.70
  19  -9  -1    0.70    1.50
  19  -9  -1    0.80    1.20
 -19  -9   1   -0.10    1.30
  19  -9  -1    0.40    0.90
 -19   9   1    1.80    1.50
  19   9  -1   -0.60    1.00
 -19   9   1   -0.20    1.50
  19   9  -1    1.50    1.50
  19   9  -1    1.30    1.60
  19   9  -1    0.50    0.40
 -19   9   1   -0.10    0.60
  19   9  -1   -0.20    0.90
  19   9  -1    0.70    1.30
 -19   9   1    0.20    1.80
 -19   9   1    0.50    1.30
 -19   9   1    1.40    0.70
  17  -9  -1    4.90    1.40
  17  -9  -1    5.70    1.30
  17  -9  -1    1.90    1.10
 -17  -9   1    1.80    1.20
  17  -9  -1    2.60    1.40
  17  -9  -1    3.20    0.90
 -17   9   1    4.90    1.40
 -17   9   1    3.40    1.60
 -17   9   1    4.70    1.30
  17   9  -1    3.20    0.40
 -17   9   1    4.30    0.70
  17   9  -1    4.30    0.90
  17   9  -1    5.20    1.50
 -17   9   1    3.30    1.80
  17   9  -1    3.50    1.10
 -17   9   1    3.30    0.80
  17   9  -1    4.50    1.30
 -15  -9   1  104.69    2.80
  15  -9  -1  105.09    3.60
 -15  -9   1  100.19    3.30
  15  -9  -1  106.19    3.10
  15  -9  -1  106.09    3.70
  15  -9  -1  105.69    3.40
  15  -9  -1  109.59    3.60
 -15  -9   1  106.99    3.20
 -15   9   1  103.49    3.50
  15   9  -1  108.89    3.50
  15   9  -1  106.49    2.60
 -15   9   1  108.49    3.60
  15   9  -1  103.79    3.60
  15   9  -1  107.59    2.70
 -15   9   1  106.19    3.00
 -15   9   1  108.99    2.90
 -15   9   1  112.59    3.80
 -15   9   1   87.29    4.00
  15   9  -1  106.79    2.90
  15   9  -1  100.99    3.50
  15   9  -1  108.19    2.70
  13  -9  -1   72.19    2.80
 -13  -9   1   72.49    2.50
 -13  -9   1   68.89    2.20
  13  -9  -1   71.09    2.70
 -13  -9   1   71.49    2.40
  13  -9  -1   69.99    2.80
  13  -9  -1   68.39    2.70
  13  -9  -1   68.59    2.30
  13   9  -1   74.79    2.10
 -13   9   1   70.59    2.70
  13   9  -1   69.59    2.00
 -13   9   1   71.79    2.80
  13   9  -1   73.09    2.90
  13   9  -1   71.89    2.10
 -13   9   1   69.39    2.30
 -13   9   1   73.09    2.20
  13   9  -1   70.19    1.90
  13   9  -1   83.29    2.80
 -13   9   1   70.09    2.90
 -13   9   1   72.09    2.90
  13   9  -1   75.09    2.40
  11  -9  -1    2.90    1.10
  11  -9  -1    3.60    1.00
  11  -9  -1    2.70    1.00
 -11  -9   1    2.60    0.80
  11  -9  -1    4.30    0.80
 -11  -9   1    5.20    0.80
  11  -9  -1    3.60    1.10
 -11  -9   1    3.10    0.90
  11   9  -1    3.10    1.20
  11   9  -1    4.00    1.00
 -11   9   1    3.30    0.70
  11   9  -1    5.00    0.50
 -11   9   1    3.60    0.90
 -11   9   1    4.40    0.60
  11   9  -1    3.70    0.80
 -11   9   1    4.10    1.30
 -11   9   1    3.70    1.30
  11   9  -1    4.70    0.50
  11   9  -1    3.00    0.70
  11   9  -1    4.70    0.70
 -11   9   1    2.90    1.00
   9  -9  -1    9.30    1.20
   9  -9  -1    8.40    1.30
   9  -9  -1    4.80    0.70
   9  -9  -1    4.80    1.10
  -9  -9   1    7.50    0.90
   9  -9  -1    6.90    1.00
  -9  -9   1    5.90    0.90
  -9  -9   1    3.70    0.90
  -9   9   1    8.40    1.20
   9   9  -1    7.60    0.90
   9   9  -1    6.10    0.80
   9   9  -1    6.80    1.20
   9   9  -1    4.40    0.90
  -9   9   1    5.90    0.80
  -9   9   1    6.50    0.70
   9   9  -1    6.30    0.50
  -9   9   1    7.40    1.20
  -9   9   1    6.00    1.20
  -9   9   1    7.60    1.10
   9   9  -1    7.20    0.80
   7  -9  -1  120.29    3.40
  -7  -9   1  114.79    3.30
  -7  -9   1  115.59    3.20
  -7  -9   1  112.59    3.40
  -7  -9   1  118.59    3.40
   7  -9  -1  125.29    3.50
   7  -9  -1  112.09    3.50
   7  -9  -1  103.49    3.40
   7  -9  -1  119.39    3.20
  -7   9   1  114.49    3.20
  -7   9   1  115.39    3.50
   7   9  -1  114.99    2.90
   7   9  -1  117.89    3.20
  -7   9   1  116.19    3.10
   7   9  -1  117.59    3.40
   7   9  -1  110.79    3.30
  -7   9   1  123.79    3.50
  -7   9   1  118.19    3.50
  -7   9   1  116.79    3.60
   7   9  -1  113.19    3.10
   7   9  -1  117.19    3.60
  -7   9   1  109.79    3.40
  -5  -9   1   46.60    2.10
   5  -9  -1   47.10    2.00
   5  -9  -1   48.70    2.10
   5  -9  -1   48.70    1.70
  -5  -9   1   49.90    2.00
  -5  -9   1   50.69    1.70
  -5  -9   1   48.60    1.70
  -5  -9   1   46.30    2.10
   5  -9  -1   43.60    2.00
   5  -9  -1   48.90    1.50
   5   9  -1   49.60    2.50
  -5   9   1   49.50    2.00
  -5   9   1   48.00    2.10
   5   9  -1   46.20    1.50
   5   9  -1   47.30    1.90
   5   9  -1   47.90    1.90
  -5   9   1   48.90    1.70
  -5   9   1   51.29    1.60
   5   9  -1   50.29    1.80
   5   9  -1   47.40    1.70
  -5   9   1   47.90    2.10
  -5   9   1   48.20    2.20
  -5   9   1   43.90    1.90
   5   9  -1   45.30    1.20
  -3  -9   1    7.30    1.20
   3  -9  -1    8.70    0.80
   3  -9  -1   10.60    1.20
   3  -9  -1    8.80    0.70
  -3  -9   1   11.00    0.90
  -3  -9   1    8.10    0.80
  -3  -9   1    8.10    0.90
   3  -9  -1    9.90    1.00
   3  -9  -1   10.70    1.00
   3  -9  -1    8.60    1.00
  -3  -9   1    9.30    1.30
  -3  -9   1    9.80    1.00
  -3   9   1    7.50    1.10
  -3   9   1    9.20    1.00
   3   9  -1    9.10    1.60
   3   9  -1    9.90    1.10
   3   9  -1    7.90    1.00
  -3   9   1    9.00    0.90
   3   9  -1   10.00    0.80
   3   9  -1   11.30    0.70
  -3   9   1   11.20    1.10
  -3   9   1    8.70    1.10
  -3   9   1    7.40    1.20
   3   9  -1    8.90    0.90
   3   9  -1    7.80    0.90
   1  -9  -1  271.17    6.30
  -1  -9   1  261.17    6.40
  -1  -9   1  254.97    6.20
   1  -9  -1  257.27    6.40
   1  -9  -1  270.17    6.50
  -1  -9   1  259.17    6.30
  -1  -9   1  262.87    6.90
   1  -9  -1  257.37    6.40
   1  -9  -1  254.67    6.20
  -1  -9   1  269.47    6.40
  -1  -9   1  262.47    6.70
   1  -9  -1  263.17    6.60
  -1   9   1  253.97    6.50
   1   9  -1  252.87    6.20
   1   9  -1  256.47    6.20
   1   9  -1  260.97    6.60
  -1   9   1  271.57    6.70
   1   9  -1  257.87    6.50
   1   9  -1  262.27    6.60
  -1   9   1  261.77    6.20
  -1   9   1  263.97    6.60
  -1   9   1  261.97    6.30
   1   9  -1  258.27    6.40
  -1   9   1  270.07    6.60
  -1   9   1  265.47    6.30
  -1  -9  -1  258.07    6.30
  -1  -9  -1  268.57    6.50
   1  -9   1  268.87    6.80
  -1  -9  -1  260.37    6.50
   1  -9   1  259.97    6.30
   1  -9   1  270.87    6.60
  -1  -9  -1  277.07    6.50
   1  -9   1  267.47    7.20
  -1  -9  -1  260.37    6.70
   1  -9   1  274.07    6.50
  -1  -9  -1  272.87    6.60
   1  -9   1  260.17    6.30
   1  -9   1  262.07    6.70
  -1   9  -1  261.77    6.40
   1   9   1  265.87    6.60
  -1   9  -1  264.37    6.70
   1   9   1  267.77    6.30
  -1   9  -1  268.97    6.60
  -1   9  -1  263.77    6.40
   1   9   1  265.77    6.40
  -1   9  -1  260.77    6.40
  -1   9  -1  265.87    6.50
  -1   9  -1  265.87    6.80
   1   9   1  258.97    6.30
   1   9   1  270.17    6.70
   1   9   1  258.07    6.60
   3  -9   1  540.55   13.40
   3  -9   1  541.55   13.10
  -3  -9  -1  569.54   13.20
  -3  -9  -1  572.34   13.20
   3  -9   1  585.54   13.20
  -3  -9  -1  553.24   13.10
   3  -9   1  577.44   13.30
   3  -9   1  543.45   13.00
  -3  -9  -1  568.14   13.20
  -3  -9  -1  572.44   13.20
   3  -9   1  562.84   13.40
  -3   9  -1  572.14   13.20
  -3   9  -1  560.34   13.30
   3   9   1  557.64   13.20
  -3   9  -1  554.14   13.10
  -3   9  -1  583.54   13.50
   3   9   1  573.04   13.10
   3   9   1  550.24   13.00
  -3   9  -1  564.04   13.20
   3   9   1  551.74   13.20
   3   9   1  547.85   13.00
  -3   9  -1  571.54   13.10
  -3   9  -1  558.94   13.40
   3   9   1  589.44   13.30
   5  -9   1   10.80    1.50
   5  -9   1   10.70    1.00
   5  -9   1   10.10    1.00
  -5  -9  -1   10.90    0.90
   5  -9   1   13.80    1.30
   5  -9   1   10.70    1.10
  -5  -9  -1   11.20    1.00
  -5  -9  -1   10.20    0.90
   5  -9   1   10.30    1.20
  -5  -9  -1   10.80    0.80
  -5   9  -1    8.90    1.00
   5   9   1   12.50    1.20
  -5   9  -1    8.40    1.10
  -5   9  -1    7.40    0.90
  -5   9  -1   10.50    1.00
   5   9   1   10.10    0.80
  -5   9  -1    8.60    0.80
  -5   9  -1    9.90    1.30
  -5   9  -1   10.50    1.10
   5   9   1    9.80    0.90
   5   9   1   10.50    1.00
   5   9   1   10.80    0.90
   5   9   1    8.70    0.90
   7  -9   1  112.59    3.40
  -7  -9  -1  109.49    2.80
   7  -9   1  113.09    3.00
  -7  -9  -1  110.99    3.10
  -7  -9  -1  110.39    3.20
   7  -9   1  111.69    3.40
   7  -9   1  108.89    3.70
   7  -9   1  111.09    3.50
   7  -9   1  108.79    3.20
  -7  -9  -1  110.89    3.10
   7   9   1  112.69    3.20
  -7   9  -1  113.19    3.10
   7   9   1  109.89    2.90
   7   9   1  117.29    3.10
  -7   9  -1  110.39    3.60
  -7   9  -1  110.59    3.50
   7   9   1  114.29    3.20
  -7   9  -1  114.89    3.40
   7   9   1  111.29    3.20
  -7   9  -1  111.99    3.50
  -7   9  -1  114.59    3.10
  -7   9  -1  111.89    3.30
   7   9   1  117.29    3.10
   7   9   1  109.59    3.10
   9  -9   1    8.80    0.90
   9  -9   1    4.90    1.10
   9  -9   1    8.60    0.80
   9  -9   1    7.70    1.00
  -9  -9  -1    5.80    0.70
  -9  -9  -1    7.50    0.60
   9  -9   1    6.80    1.40
   9  -9   1    8.30    1.20
  -9  -9  -1    7.00    1.00
  -9  -9  -1    6.80    0.90
   9   9   1    6.50    0.90
  -9   9  -1    7.30    1.20
   9   9   1    5.50    0.90
  -9   9  -1    5.90    1.00
   9   9   1    6.20    0.90
  -9   9  -1    5.60    0.70
  -9   9  -1    7.00    1.20
   9   9   1    6.30    0.60
  -9   9  -1    5.60    0.70
   9   9   1    6.40    0.80
  -9   9  -1    6.60    1.30
   9   9   1    6.60    1.00
  -9   9  -1    7.70    1.40
  11  -9   1   -0.80    1.10
  11  -9   1   -0.80    1.10
 -11  -9  -1    0.10    0.90
 -11  -9  -1    0.10    0.50
 -11  -9  -1    0.70    0.90
  11  -9   1    0.40    0.90
  11  -9   1   -0.70    0.70
  11  -9   1    0.50    1.10
  11  -9   1   -0.10    0.60
  11  -9   1    1.60    0.70
  11   9   1    0.00    0.70
 -11   9  -1    0.20    0.60
  11   9   1   -0.30    0.60
 -11   9  -1   -1.00    0.90
 -11   9  -1   -0.20    1.20
 -11   9  -1   -0.10    0.60
  11   9   1    0.60    0.80
 -11   9  -1   -0.20    1.10
  11   9   1    0.20    0.80
  11   9   1   -0.40    0.80
 -11   9  -1    1.00    1.10
  13  -9   1    9.70    1.50
  13  -9   1    7.40    1.40
 -13  -9  -1    9.10    0.70
 -13  -9  -1    9.50    1.10
  13  -9   1    8.60    0.80
  13  -9   1    8.40    1.00
 -13  -9  -1    5.60    1.00
  13  -9   1    7.70    1.40
  13  -9   1    8.60    1.10
  13  -9   1   10.70    0.90
 -13   9  -1    7.60    1.30
 -13   9  -1    5.60    1.20
  13   9   1   11.10    1.10
  13   9   1    9.20    1.10
  13   9   1    9.10    0.90
 -13   9  -1    9.80    1.40
  13   9   1    7.50    1.10
 -13   9  -1    9.20    0.80
 -13   9  -1    7.10    1.50
  13   9   1    7.70    0.70
 -13   9  -1    7.40    0.80
  15  -9   1    9.20    1.20
  15  -9   1    8.60    0.90
  15  -9   1   10.60    1.20
  15  -9   1    8.40    1.50
  15  -9   1    8.90    1.70
 -15  -9  -1    8.70    1.20
  15  -9   1    9.80    0.90
  15  -9   1    8.80    1.50
 -15   9  -1   11.40    1.40
 -15   9  -1   12.70    1.80
  15   9   1    9.50    1.10
  15   9   1   10.50    1.20
 -15   9  -1   11.80    1.50
 -15   9  -1    9.70    0.80
 -15   9  -1    9.60    0.80
  15   9   1    8.70    1.10
  15   9   1   11.00    1.30
 -15   9  -1    8.60    1.40
  17  -9   1    7.80    1.00
  17  -9   1    6.10    0.90
  17  -9   1    6.90    1.20
  17  -9   1    5.60    1.50
  17  -9   1    7.70    1.60
 -17   9  -1    5.80    0.70
 -17   9  -1    6.90    0.80
 -17   9  -1    7.90    1.50
 -17   9  -1    7.00    1.90
  17   9   1    6.40    1.30
  17   9   1    7.30    1.20
  17   9   1    4.60    1.10
  17   9   1    4.40    1.20
  17   9   1    6.60    1.50
 -17   9  -1    5.90    1.40
  19  -9   1    3.40    1.90
  19  -9   1    4.40    1.20
  19  -9   1    5.20    1.00
  19  -9   1    4.50    0.90
 -19   9  -1    5.20    0.70
  19   9   1    4.00    1.40
  19   9   1    3.80    1.60
 -19   9  -1    3.00    0.60
  19   9   1    5.40    1.30
  19   9   1    5.80    1.30
 -19   9  -1    4.20    1.60
  19   9   1    4.40    1.30
 -19   9  -1    4.30    1.50
 -19   9  -1    6.40    1.80
  21  -9   1   47.80    3.50
  21  -9   1   47.50    2.30
  21  -9   1   46.80    2.70
  21  -9   1   47.20    2.10
  21  -9   1   43.50    3.40
 -21   9  -1   45.10    3.00
  21   9   1   47.90    3.50
  21   9   1   50.29    2.80
 -21   9  -1   48.40    3.40
  21   9   1   45.10    2.60
  21   9   1   42.90    2.60
 -21   9  -1   45.60    2.90
  21   9   1   41.00    2.90
  21   9   1   44.40    1.40
  23  -9   1   17.20    2.50
  23  -9   1   13.30    2.10
  23  -9   1   11.80    2.30
  23   9   1   13.60    1.80
 -23   9  -1   14.50    2.00
 -23   9  -1   16.70    2.60
  23   9   1   11.50    2.10
  23   9   1   14.40    1.80
  23   9   1   14.90    1.80
  23   9   1   13.90    2.10
 -23   9  -1   11.00    2.00
  25  -9   1   69.59    4.40
  25  -9   1   68.69    4.60
  25  -9   1   72.09    3.10
  25  -9   1   70.29    3.70
  25   9   1   69.69    3.60
  25   9   1   71.69    4.60
 -25   9  -1   69.89    3.70
  25   9   1   69.99    3.90
  25   9   1   70.39    3.50
  25   9   1   68.29    3.60
 -25   9  -1   66.29    4.70
  27  -9   1   62.59    3.10
  27  -9   1   61.49    4.80
  27  -9   1   57.29    4.80
  27  -9   1   58.99    3.80
 -27   9  -1   62.29    4.10
  27   9   1   58.69    3.80
  27   9   1   54.49    3.90
  27   9   1   60.59    4.70
  27   9   1   57.29    3.80
 -27   9  -1   53.29    3.80
  27   9   1   56.39    4.40
  29  -9   1   12.70    3.40
  29  -9   1   12.90    2.60
  29  -9   1   12.10    3.50
  29  -9   1   11.40    2.00
  29  -9   1   16.20    3.30
  29   9   1   13.80    2.90
  29   9   1   13.50    2.40
  29   9   1   13.30    3.20
  29   9   1   11.00    2.30
 -29   9  -1   11.20    3.50
  31  -9   1   -1.80    3.00
  31   9   1   -4.00    2.20
  31   9   1   -0.70    2.40
 -31   9  -1    1.70    3.70
  31   9   1    4.30    3.20
 -31   9  -1   -2.00    4.40
  31   9   1   -1.60    3.20
  33  -9   1    0.60    5.00
  32  10  -1    2.10    2.70
  32  10  -1    5.00    3.50
  30 -10  -1    2.60    3.00
  30 -10  -1    0.90    2.00
  30 -10  -1    2.00    3.10
  30 -10  -1    0.10    3.60
  30 -10  -1   -1.20    3.50
  30  10  -1    1.70    3.40
 -30  10   1    1.30    4.40
  30  10  -1   -1.50    2.50
  30  10  -1    0.30    2.10
  30  10  -1    0.00    2.70
  28 -10  -1    9.00    3.00
  28 -10  -1    9.50    1.70
  28 -10  -1   10.40    2.70
  28 -10  -1    6.20    2.50
  28 -10  -1    7.60    2.90
  28 -10  -1   10.30    1.50
 -28  10   1    5.70    2.60
  28  10  -1    7.30    2.30
  28  10  -1    7.90    3.20
  28  10  -1   11.10    2.40
  28  10  -1    9.10    1.90
 -28  10   1   12.60    2.90
  28  10  -1    8.80    2.50
  26 -10  -1    4.40    2.80
  26 -10  -1    2.70    1.10
  26 -10  -1    1.70    2.40
  26 -10  -1    2.60    1.90
  26 -10  -1    2.50    2.50
  26 -10  -1    3.00    1.40
  26  10  -1    4.50    2.20
  26  10  -1    2.10    0.70
 -26  10   1    2.30    2.10
  26  10  -1    0.40    2.10
 -26  10   1    3.40    2.50
  26  10  -1    1.20    1.70
 -26  10   1    4.30    2.20
  26  10  -1    3.30    1.80
  26  10  -1    3.90    2.70
  24 -10  -1   -0.90    1.50
  24 -10  -1   -0.50    1.20
  24 -10  -1   -0.70    0.90
  24 -10  -1    1.50    1.60
  24 -10  -1   -0.60    2.10
  24 -10  -1   -2.40    2.00
  24  10  -1    0.40    1.70
  24  10  -1   -0.40    0.60
  24  10  -1   -2.40    1.40
  24  10  -1    0.10    1.80
 -24  10   1   -0.90    2.20
 -24  10   1    6.00    3.00
 -24  10   1   -3.90    2.10
  24  10  -1   -2.50    2.20
  24  10  -1   -0.90    1.40
  22 -10  -1    4.80    1.90
  22 -10  -1    3.50    2.00
  22 -10  -1    3.00    1.60
  22 -10  -1    2.20    1.10
  22 -10  -1    4.60    1.00
  22 -10  -1    1.80    1.50
 -22  10   1    3.20    1.90
  22  10  -1    5.50    1.30
  22  10  -1    3.50    0.60
  22  10  -1    5.60    1.90
 -22  10   1    2.80    2.00
  22  10  -1    3.90    1.80
 -22  10   1    3.60    1.80
  22  10  -1    2.20    1.20
  22  10  -1    4.30    2.10
  20 -10  -1   16.00    1.80
  20 -10  -1   12.40    2.00
  20 -10  -1   14.60    1.30
  20 -10  -1   17.40    2.10
  20 -10  -1   11.50    1.60
 -20 -10   1   12.80    1.90
  20  10  -1   15.30    0.90
 -20  10   1   13.10    1.00
 -20  10   1   14.00    1.90
  20  10  -1   16.10    1.80
  20  10  -1   18.10    1.60
  20  10  -1   15.60    1.30
 -20  10   1   14.30    1.20
  20  10  -1   14.20    1.90
  20  10  -1   15.70    2.10
 -20  10   1   20.00    2.10
  18 -10  -1    3.30    1.30
  18 -10  -1    6.30    1.80
 -18 -10   1    4.70    1.30
  18 -10  -1    8.50    1.70
 -18  10   1    4.80    0.80
 -18  10   1    4.00    1.60
 -18  10   1    6.00    0.90
  18  10  -1    6.40    0.90
  18  10  -1    5.90    1.20
 -18  10   1    6.00    1.50
 -18  10   1    3.90    1.70
 -18  10   1    4.00    1.70
  18  10  -1    6.40    1.80
  18  10  -1    4.40    1.30
  18  10  -1    5.50    0.50
  16 -10  -1   78.89    3.30
  16 -10  -1   81.59    2.70
  16 -10  -1   82.19    3.00
  16 -10  -1   86.39    3.20
 -16 -10   1   82.69    2.80
  16 -10  -1   78.69    3.40
 -16 -10   1   78.99    2.90
  16  10  -1   79.49    2.20
  16  10  -1   86.49    3.40
  16  10  -1   82.99    3.10
 -16  10   1   81.59    3.40
 -16  10   1   84.19    2.50
 -16  10   1   76.89    2.60
  16  10  -1   80.69    2.20
  16  10  -1   74.59    2.40
  16  10  -1   79.59    2.10
 -16  10   1   81.49    3.50
  16  10  -1   82.49    2.80
 -16  10   1   84.99    3.30
 -16  10   1   79.69    3.20
 -14 -10   1   75.79    2.50
  14 -10  -1   69.19    3.00
  14 -10  -1   71.39    3.10
 -14 -10   1   74.49    2.70
  14 -10  -1   74.39    2.50
 -14 -10   1   78.49    2.30
  14 -10  -1   70.29    2.90
  14 -10  -1   77.29    2.90
  14  10  -1   71.49    2.10
 -14  10   1   74.89    3.10
 -14  10   1   75.99    2.90
 -14  10   1   73.29    2.40
  14  10  -1   72.89    2.00
 -14  10   1   77.29    3.20
  14  10  -1   74.69    2.20
  14  10  -1   75.79    3.20
  14  10  -1   74.09    2.90
 -14  10   1   74.89    2.30
 -14  10   1   75.89    3.00
  12 -10  -1   36.30    2.30
  12 -10  -1   34.40    2.30
 -12 -10   1   37.80    1.80
  12 -10  -1   38.70    1.70
 -12 -10   1   38.60    2.20
  12 -10  -1   38.00    2.20
  12 -10  -1   40.50    1.90
 -12 -10   1   37.40    1.90
 -12  10   1   39.80    2.40
  12  10  -1   37.20    1.60
  12  10  -1   39.70    1.80
 -12  10   1   37.60    1.60
  12  10  -1   39.10    2.00
 -12  10   1   38.80    1.70
  12  10  -1   37.60    1.30
  12  10  -1   38.80    1.20
 -12  10   1   37.70    2.20
 -12  10   1   36.10    2.00
 -12  10   1   36.00    2.30
  12  10  -1   39.70    2.40
  12  10  -1   39.40    1.60
  10 -10  -1    7.70    1.20
 -10 -10   1    6.60    1.00
  10 -10  -1    6.60    1.20
 -10 -10   1    6.20    0.90
 -10 -10   1   10.00    1.20
  10 -10  -1    7.40    0.80
  10 -10  -1    6.90    1.10
  10 -10  -1    6.10    1.20
 -10  10   1    7.00    1.20
 -10  10   1    7.20    1.10
 -10  10   1    7.90    0.90
  10  10  -1    7.40    1.30
 -10  10   1    6.20    0.70
  10  10  -1    6.40    0.90
  10  10  -1    7.30    0.90
  10  10  -1    6.80    0.60
 -10  10   1    5.30    1.20
  10  10  -1    5.60    1.00
  10  10  -1    6.40    0.80
 -10  10   1    6.70    1.50
  -8 -10   1   24.60    1.70
   8 -10  -1   22.30    1.80
  -8 -10   1   24.50    1.80
   8 -10  -1   23.30    1.40
  -8 -10   1   21.30    1.50
   8 -10  -1   23.00    1.70
   8 -10  -1   24.20    1.90
   8 -10  -1   25.30    1.80
  -8 -10   1   19.90    1.50
  -8  10   1   25.90    1.80
   8  10  -1   23.10    1.40
  -8  10   1   23.50    1.90
   8  10  -1   25.40    1.50
   8  10  -1   24.30    2.10
   8  10  -1   24.30    1.40
  -8  10   1   24.70    1.80
  -8  10   1   23.50    1.80
  -8  10   1   23.20    1.40
   8  10  -1   24.20    1.00
  -8  10   1   23.40    1.90
   8  10  -1   26.20    1.60
  -8  10   1   25.50    1.30
  -6 -10   1   86.29    2.90
  -6 -10   1   86.19    2.60
   6 -10  -1   88.89    2.60
  -6 -10   1   86.19    2.90
   6 -10  -1   89.69    2.40
  -6 -10   1   87.49    2.90
  -6 -10   1   87.59    2.60
   6 -10  -1   86.79    2.80
   6 -10  -1   88.39    2.90
   6 -10  -1   88.19    2.90
   6  10  -1   88.69    2.60
   6  10  -1   89.69    2.40
   6  10  -1   86.69    2.80
   6  10  -1   85.99    2.80
  -6  10   1   88.59    3.30
   6  10  -1   84.99    3.30
  -6  10   1   88.79    3.00
  -6  10   1   92.49    3.00
   6  10  -1   85.69    2.70
  -6  10   1   84.49    3.00
  -6  10   1   91.09    2.50
  -6  10   1   90.29    2.60
  -6  10   1   91.19    2.90
  -4 -10   1   99.49    2.60
  -4 -10   1  105.59    3.00
   4 -10  -1  109.29    3.20
  -4 -10   1  101.39    3.30
   4 -10  -1  100.29    2.90
  -4 -10   1  104.19    3.10
   4 -10  -1  103.89    3.20
   4 -10  -1  102.69    3.30
   4 -10  -1  101.99    3.10
  -4 -10   1  102.29    3.40
   4 -10  -1  103.79    2.70
  -4 -10   1  104.09    2.90
  -4  10   1  100.89    3.20
  -4  10   1  105.39    2.90
   4  10  -1  107.29    2.80
   4  10  -1  101.99    3.70
   4  10  -1  103.69    3.20
  -4  10   1  105.89    3.00
  -4  10   1  103.49    2.80
   4  10  -1   97.39    3.20
  -4  10   1  107.29    3.30
  -4  10   1  103.19    3.30
   4  10  -1  100.69    2.50
   4  10  -1   99.69    3.10
  -4  10   1  104.79    3.50
   4  10  -1  102.39    3.00
   2 -10  -1   62.69    2.30
  -2 -10   1   63.89    2.80
   2 -10  -1   69.59    2.60
  -2 -10   1   65.29    2.30
   2 -10  -1   69.49    2.10
  -2 -10   1   63.79    2.10
   2 -10  -1   66.89    2.40
  -2 -10   1   66.39    2.10
   2 -10  -1   63.19    2.20
   2 -10  -1   64.69    1.90
  -2 -10   1   65.09    2.70
  -2 -10   1   64.09    1.90
   2  10  -1   67.29    2.30
   2  10  -1   59.99    2.20
   2  10  -1   66.29    2.60
  -2  10   1   66.29    2.60
   2  10  -1   65.69    2.00
  -2  10   1   65.79    2.20
  -2  10   1   66.69    2.60
  -2  10   1   63.89    2.40
   2  10  -1   63.49    1.80
   2  10  -1   61.99    2.50
  -2  10   1   67.79    2.10
  -2  10   1   64.59    2.40
   0 -10  -1  111.39    3.50
   0 -10   1  113.39    3.70
   0 -10   1  110.99    3.00
   0 -10  -1  116.79    3.00
   0 -10   1  113.49    3.00
   0 -10  -1  109.29    3.30
   0 -10   1  114.99    3.20
   0 -10  -1  119.19    3.30
   0 -10  -1  115.69    3.30
   0 -10   1  113.29    3.20
   0 -10   1  116.19    4.00
   0 -10  -1  117.59    3.10
   0  10  -1  111.19    3.40
   0  10  -1  110.69    3.10
   0  10  -1  114.19    3.30
   0  10  -1  109.09    3.00
   0  10  -1  116.49    3.00
   0  10  -1  114.59    3.50
   0  10  -1  113.29    3.30
   0  10   1  116.69    3.10
   0  10   1  114.69    3.00
   0  10   1  114.19    3.60
   0  10   1  106.29    3.00
   0  10   1  109.89    3.30
   0  10   1  111.99    3.40
  -2 -10  -1  356.86    8.50
  -2 -10  -1  363.86    8.80
   2 -10   1  352.76    8.50
  -2 -10  -1  345.87    8.70
  -2 -10  -1  362.16    8.70
   2 -10   1  359.56    8.90
  -2 -10  -1  358.56    8.80
   2 -10   1  365.96    9.40
   2 -10   1  369.46    9.00
  -2 -10  -1  357.86    8.60
   2 -10   1  368.86    8.60
   2 -10   1  375.96    8.80
   2  10   1  355.66    8.50
   2  10   1  363.16    8.50
  -2  10  -1  359.66    8.90
  -2  10  -1  355.36    8.70
   2  10   1  358.86    8.50
   2  10   1  359.36    8.70
   2  10   1  360.96    8.80
  -2  10  -1  346.57    8.50
  -2  10  -1  360.16    8.50
  -2  10  -1  359.36    8.80
  -2  10  -1  356.96    8.60
   2  10   1  346.77    8.70
  -2  10  -1  353.26    8.90
   4 -10   1  200.88    5.50
   4 -10   1  206.48    5.30
  -4 -10  -1  204.38    5.20
  -4 -10  -1  203.08    5.20
  -4 -10  -1  204.78    5.10
  -4 -10  -1  197.78    5.10
   4 -10   1  199.88    5.20
   4 -10   1  206.58    5.20
   4 -10   1  200.08    5.00
   4 -10   1  199.38    5.70
  -4  10  -1  202.68    5.10
  -4  10  -1  209.48    5.40
   4  10   1  208.78    5.00
  -4  10  -1  203.38    5.10
   4  10   1  199.98    5.20
   4  10   1  200.38    5.00
   4  10   1  211.78    5.40
  -4  10  -1  211.48    5.70
  -4  10  -1  205.88    5.30
  -4  10  -1  200.98    5.30
  -4  10  -1  203.08    5.50
   4  10   1  206.48    5.10
   4  10   1  201.28    5.20
  -6 -10  -1  203.38    5.20
   6 -10   1  200.78    5.60
   6 -10   1  212.08    5.30
   6 -10   1  204.18    5.30
   6 -10   1  212.08    5.40
   6 -10   1  212.98    5.10
  -6 -10  -1  212.48    5.30
   6 -10   1  206.08    5.80
  -6 -10  -1  202.28    5.00
  -6 -10  -1  204.38    5.20
  -6  10  -1  220.28    5.60
  -6  10  -1  211.28    5.20
   6  10   1  197.38    5.40
   6  10   1  200.38    5.00
  -6  10  -1  205.48    5.50
   6  10   1  210.48    5.30
   6  10   1  204.08    5.30
   6  10   1  201.68    5.30
  -6  10  -1  206.88    5.60
  -6  10  -1  204.88    5.60
   6  10   1  201.38    5.10
   6  10   1  201.28    5.20
  -6  10  -1  204.18    5.40
  -6  10  -1  216.68    5.20
   8 -10   1   83.89    2.90
   8 -10   1   81.79    2.60
   8 -10   1   81.29    3.20
  -8 -10  -1   80.49    2.70
  -8 -10  -1   80.79    2.40
  -8 -10  -1   77.59    2.60
   8 -10   1   83.29    2.70
   8 -10   1   82.09    3.00
  -8 -10  -1   83.09    2.20
   8 -10   1   82.69    2.40
   8  10   1   80.39    2.30
   8  10   1   80.79    2.60
  -8  10  -1   84.59    2.40
  -8  10  -1   79.59    2.80
   8  10   1   81.89    2.50
  -8  10  -1   81.89    2.90
   8  10   1   76.09    2.50
  -8  10  -1   83.69    2.50
  -8  10  -1   80.79    3.00
   8  10   1   81.29    2.50
   8  10   1   84.49    2.70
  -8  10  -1   82.09    3.20
  -8  10  -1   82.79    3.00
   8  10   1   80.09    2.60
 -10 -10  -1  143.89    4.00
  10 -10   1  143.89    3.90
 -10 -10  -1  135.89    3.50
 -10 -10  -1  138.09    3.70
 -10 -10  -1  137.59    3.90
  10 -10   1  136.59    3.70
  10 -10   1  145.59    4.30
  10 -10   1  143.59    4.10
  10 -10   1  144.59    4.20
  10 -10   1  134.69    4.30
 -10  10  -1  142.99    4.30
 -10  10  -1  140.19    3.70
  10  10   1  138.09    3.70
  10  10   1  133.29    3.70
[truncated: 4,337,946 more chars]
