# Supplementary material for: Crystal structures of [Li7(i-PrO)3(C4H10NO)3]2O and [Na(i-PrOH)2(C8H18NO2)]2
Source: Acta Crystallogr E Crystallogr Commun. 2020 May 29;76(Pt 6):948–53. doi: 10.1107/S2056989020006659 (PMC7274013; doi:10.1107/S2056989020006659)
Supplement: Supplementary file 2 [file e-76-00948-1sup2.hkl]

data_1                                                                          
_shelx_title ' mo_b0558_0m_a.res in C2/c'                                       
_shelx_refln_list_code          4                                               
_shelx_F_calc_maximum      427.53                                               
_exptl_crystal_F_000      2168.00                                               
_reflns_d_resolution_high  0.7828                                               
                                                                                
loop_                                                                           
 _space_group_symop_operation_xyz                                               
 'x, y, z'                                                                      
 '-x, y, -z+1/2'                                                                
 'x+1/2, y+1/2, z'                                                              
 '-x+1/2, y+1/2, -z+1/2'                                                        
 '-x, -y, -z'                                                                   
 'x, -y, z-1/2'                                                                 
 '-x+1/2, -y+1/2, -z'                                                           
 'x+1/2, -y+1/2, z-1/2'                                                         
                                                                                
_cell_length_a    25.0880                                                       
_cell_length_b    23.1071                                                       
_cell_length_c    12.5875                                                       
_cell_angle_alpha  90.000                                                       
_cell_angle_beta   95.806                                                       
_cell_angle_gamma  90.000                                                       
                                                                                
_shelx_F_squared_multiplier     1.000                                           
                                                                                
loop_                                                                           
 _refln_index_h                                                                 
 _refln_index_k                                                                 
 _refln_index_l                                                                 
 _refln_F_squared_calc                                                          
 _refln_F_squared_meas                                                          
 _refln_F_squared_sigma                                                         
 _refln_observed_status                                                         
   6   0   0     182780.16     268695.41      7211.30 o                         
   8   0   0        865.63        215.40        26.50 o                         
  10   0   0       4434.69       4139.62        38.75 o                         
  12   0   0      12246.71      13063.44       107.19 o                         
  14   0   0       3712.05       4461.22        37.74 o                         
  16   0   0       1433.55       1579.22        17.15 o                         
  18   0   0        978.64       1609.51        50.23 o                         
  20   0   0       1049.93       1297.26        38.65 o                         
  22   0   0       1838.55       2309.05        67.94 o                         
  24   0   0       7056.55       6885.39        82.97 o                         
  26   0   0        579.92        703.04        22.96 o                         
  28   0   0        280.09        270.39        23.02 o                         
  30   0   0        158.72        128.32        19.96 o                         
   3   1   0        854.50        120.95         2.96 o                         
   5   1   0       2894.69       2115.67        14.56 o                         
   7   1   0       4843.45       4069.30        26.42 o                         
   9   1   0        854.61        307.85         5.81 o                         
  11   1   0       1281.42        894.31         8.96 o                         
  13   1   0       2072.53       2777.71        20.29 o                         
  15   1   0       1373.47       1572.79        13.84 o                         
  17   1   0       1762.14       1945.09        16.03 o                         
  19   1   0        831.55        751.42        10.01 o                         
  21   1   0        243.09        234.60         7.11 o                         
  23   1   0          6.72        -10.36         9.42 o                         
  25   1   0        224.98        259.49        11.11 o                         
  27   1   0        114.10        109.50        11.27 o                         
  29   1   0         50.35         82.30        13.26 o                         
  31   1   0         17.48          9.46        25.12 o                         
   2   2   0       7476.17       6233.94       148.90 o                         
  10   2   0       2672.12       2936.76        22.05 o                         
  12   2   0       4753.34       4095.74        28.69 o                         
  14   2   0        358.99        379.39         8.46 o                         
  16   2   0        360.54        266.68         8.07 o                         
  18   2   0          1.94          2.24         5.79 o                         
  20   2   0       1029.88       1192.41        15.56 o                         
  22   2   0        961.84        859.42        12.83 o                         
  24   2   0       6335.31       6222.47        46.88 o                         
  26   2   0        224.38        175.17         8.82 o                         
  28   2   0          9.90         19.99        11.58 o                         
  30   2   0        340.50        317.90        18.83 o                         
   1   3   0        494.65        484.59         5.63 o                         
   3   3   0       9530.54       4570.37        23.24 o                         
   7   3   0      44718.76      29302.61       201.65 o                         
   9   3   0        510.05       1053.49         9.53 o                         
  11   3   0         20.93         39.32         4.76 o                         
  13   3   0       1455.92       1679.01        16.04 o                         
  15   3   0         78.63         45.99         4.90 o                         
  17   3   0       5550.95       5346.10        40.53 o                         
  19   3   0         14.02          9.57         7.20 o                         
  21   3   0        158.30        173.08         8.04 o                         
  23   3   0       1013.09        842.15        13.43 o                         
  25   3   0        465.52        504.57        12.35 o                         
  27   3   0        752.77        592.52        14.35 o                         
  29   3   0        510.08        518.06        17.26 o                         
  31   3   0          7.53          5.89        21.28 o                         
   0   4   0      17138.37      25817.91       417.25 o                         
   2   4   0      34077.28      52185.38      1043.28 o                         
   4   4   0      11786.99      23358.55       129.38 o                         
   8   4   0        844.87        228.46         4.68 o                         
  10   4   0       1162.60       1936.25        14.71 o                         
  12   4   0       1680.72       2338.61        16.89 o                         
  14   4   0       4796.17       4959.04        34.75 o                         
  16   4   0       1797.59       2082.36        18.08 o                         
  18   4   0       2552.87       2827.54        25.72 o                         
  20   4   0          6.44          9.29         7.52 o                         
  22   4   0         36.10         19.34         9.85 o                         
  24   4   0       1702.40       1757.52        26.40 o                         
  26   4   0        346.21        342.74        12.98 o                         
  28   4   0         10.92         10.10        12.25 o                         
  30   4   0          1.89          3.29        18.82 o                         
   1   5   0      25654.77      27382.30       188.57 o                         
   3   5   0     133850.59      96226.87      1386.53 o                         
   7   5   0      22632.51       6974.99        35.68 o                         
   9   5   0         87.25        285.79         5.76 o                         
  11   5   0        902.03        941.38        10.22 o                         
  13   5   0        474.82        711.86         9.26 o                         
  15   5   0         86.87         95.68         6.56 o                         
  17   5   0        293.07        423.36         9.90 o                         
  19   5   0       8909.47       8464.07        61.79 o                         
  21   5   0       1139.18       1193.82        26.37 o                         
  23   5   0        166.95        200.08        12.10 o                         
  25   5   0        143.36        169.94        12.26 o                         
  27   5   0        106.25         52.03        13.72 o                         
  29   5   0         10.54         37.96        16.53 o                         
  31   5   0         51.56         75.15        21.93 o                         
   2   6   0       2819.21       5146.42        25.32 o                         
   4   6   0       6046.88       4619.69        23.50 o                         
   6   6   0        611.10        742.00         7.12 o                         
   8   6   0       4707.76       5751.12        30.23 o                         
  10   6   0      21964.33      21114.98       104.02 o                         
  12   6   0        221.41        270.00         6.54 o                         
  14   6   0       1792.94       1963.28        15.46 o                         
  16   6   0        117.61         96.92         5.39 o                         
  18   6   0        247.33        402.28        11.86 o                         
  20   6   0         75.77         78.21         9.08 o                         
  22   6   0        306.42        285.16        11.76 o                         
  24   6   0       3598.99       3326.34        34.03 o                         
  26   6   0         85.23         77.80        14.98 o                         
  28   6   0          1.98          8.73        14.68 o                         
  30   6   0        180.45        166.39        20.48 o                         
   1   7   0        258.46        227.52         4.25 o                         
   3   7   0       5052.84       1684.47        10.54 o                         
   5   7   0      27132.64      15144.94        86.48 o                         
   7   7   0       5505.77      12691.78        62.28 o                         
   9   7   0       3654.44       2740.68        16.83 o                         
  11   7   0       1440.04       1260.31        10.64 o                         
  13   7   0        116.40        223.87         6.37 o                         
  15   7   0          3.90          1.83         5.23 o                         
  17   7   0       2151.20       2171.10        19.39 o                         
  19   7   0      11201.10      10922.78        73.05 o                         
  21   7   0         51.72         60.81         9.89 o                         
  23   7   0        409.47        425.38        16.49 o                         
  25   7   0        783.42        807.79        19.72 o                         
  27   7   0        174.42        187.98        16.17 o                         
  29   7   0        168.81        141.97        18.10 o                         
   0   8   0       7564.42       8329.71        55.50 o                         
   2   8   0       6562.85       7877.92        38.74 o                         
   4   8   0       1630.66       1694.16        11.44 o                         
   6   8   0       3957.31       4708.91        24.87 o                         
   8   8   0         94.66         44.56         4.23 o                         
  10   8   0       4243.25       3758.12        22.56 o                         
  12   8   0        925.28       1032.06        10.11 o                         
  14   8   0       2634.54       2619.88        21.04 o                         
  16   8   0        722.99        715.21        12.34 o                         
  18   8   0         58.93         61.56         6.84 o                         
  20   8   0         35.73         57.14        10.59 o                         
  22   8   0        347.97        385.48        13.58 o                         
  24   8   0       2880.44       2884.17        31.36 o                         
  26   8   0        896.82        883.46        23.07 o                         
  28   8   0          1.99          4.25        15.69 o                         
  30   8   0        175.12        228.43        23.08 o                         
   1   9   0       2842.64       3392.01        18.48 o                         
   3   9   0        219.97        470.11         6.76 o                         
   5   9   0       3616.27       2863.05        17.00 o                         
   7   9   0       4892.56       6755.41        34.53 o                         
   9   9   0        150.65        257.93         6.81 o                         
  11   9   0        125.31        118.20         5.19 o                         
  13   9   0       1844.99       1976.69        15.27 o                         
  15   9   0        163.21        155.84         7.32 o                         
  17   9   0         11.71          5.99         6.93 o                         
  19   9   0        466.95        512.67        12.01 o                         
  21   9   0        422.35        524.07        15.81 o                         
  23   9   0        267.75        301.62        13.46 o                         
  25   9   0        378.72        398.58        16.79 o                         
  27   9   0          1.95        -12.34        14.37 o                         
  29   9   0          4.44          7.02        20.79 o                         
   0  10   0      16104.65      15569.58       101.62 o                         
   4  10   0       4431.97       4520.30        23.58 o                         
   6  10   0       2365.09       2513.28        16.04 o                         
   8  10   0       1227.89       1084.46        10.32 o                         
  10  10   0       5239.28       5811.95        31.40 o                         
  12  10   0        107.12        101.83         5.50 o                         
  14  10   0         46.94         67.21         6.08 o                         
  16  10   0        179.01        212.89         8.42 o                         
  18  10   0        118.38         98.53         8.72 o                         
  20  10   0       1042.57       1033.13        17.52 o                         
  22  10   0         70.24         64.02         9.48 o                         
  24  10   0         13.29         10.72         8.61 o                         
  26  10   0         21.47         11.07        14.87 o                         
  28  10   0        538.96        489.93        22.43 o                         
  30  10   0         13.81        -30.47        28.87 o                         
   1  11   0        275.18        299.27         5.84 o                         
   3  11   0         18.43         31.90         4.31 o                         
   5  11   0       4927.37       6707.36        34.11 o                         
   7  11   0        337.37        527.76         8.29 o                         
   9  11   0      21719.74      22467.19       107.04 o                         
  11  11   0       3804.53       4019.24        23.72 o                         
  13  11   0       1283.50       1298.37        14.01 o                         
  15  11   0       4164.97       4049.85        27.17 o                         
  17  11   0        150.68        202.73         9.01 o                         
  19  11   0       2045.88       1905.29        21.02 o                         
  21  11   0        322.78        328.38        10.66 o                         
  23  11   0        329.02        345.65        14.52 o                         
  25  11   0       2001.98       2013.56        26.62 o                         
  27  11   0        280.83        290.77        17.96 o                         
  29  11   0        165.25        184.32        25.81 o                         
   0  12   0       4016.91       3656.17        29.02 o                         
   2  12   0        141.76        117.71         4.89 o                         
   4  12   0        827.45       1252.69        10.77 o                         
   6  12   0        190.67        218.38         8.28 o                         
   8  12   0       1111.68       1056.75        11.06 o                         
  10  12   0       2967.65       3087.34        20.83 o                         
  12  12   0       1025.80       1096.82        11.91 o                         
  14  12   0       3322.56       3360.84        23.40 o                         
  16  12   0       2815.39       2372.84        19.99 o                         
  18  12   0        302.64        263.71        10.50 o                         
  20  12   0        153.72        142.56         9.02 o                         
  22  12   0        167.25        164.86         9.79 o                         
  24  12   0        253.11        251.94        12.73 o                         
  26  12   0        167.05        161.72        11.83 o                         
  28  12   0        123.57        161.18        25.90 o                         
   1  13   0       1264.36       1143.60        10.76 o                         
   3  13   0        244.71        406.27         7.99 o                         
   5  13   0         81.76        166.18         5.36 o                         
   7  13   0         68.56         17.05         4.83 o                         
   9  13   0      15681.04      14335.37        71.98 o                         
  11  13   0       2709.60       2518.61        21.83 o                         
  13  13   0        578.81        801.14        11.70 o                         
  15  13   0       4665.49       4584.22        29.80 o                         
  17  13   0        275.17        291.22         9.22 o                         
  19  13   0       1535.16       1736.67        20.85 o                         
  21  13   0        629.96        653.98        14.41 o                         
  23  13   0         72.91         84.43         9.07 o                         
  25  13   0        951.13        979.27        23.87 o                         
  27  13   0        157.02        239.68        24.74 o                         
   0  14   0       3773.94       3713.14        30.39 o                         
   2  14   0       1636.05       1856.98        13.85 o                         
   4  14   0        888.69       1102.06        10.73 o                         
   6  14   0        870.97        804.04        10.09 o                         
   8  14   0       2886.92       2774.34        22.34 o                         
  10  14   0        632.89        708.35        13.26 o                         
  12  14   0          9.40          1.31         5.77 o                         
  14  14   0       2398.72       2429.28        19.42 o                         
  16  14   0       3275.08       3360.70        26.92 o                         
  18  14   0         23.76         25.41         7.63 o                         
  20  14   0        230.84        201.51         9.94 o                         
  22  14   0        276.83        319.50        11.37 o                         
  24  14   0        547.98        639.44        16.03 o                         
  26  14   0         32.86         19.82        15.68 o                         
  28  14   0        108.19         84.41        35.14 o                         
   1  15   0       5068.32       4774.01        26.38 o                         
   3  15   0       4579.10       4372.70        24.75 o                         
   5  15   0       5560.65       5378.45        29.57 o                         
   7  15   0       2803.36       2687.28        20.17 o                         
   9  15   0        118.52        267.28         9.13 o                         
  11  15   0        204.86        186.03         6.69 o                         
  13  15   0       1621.44       1477.59        14.17 o                         
  15  15   0        104.01        360.91        18.44 o                         
  17  15   0        374.71        351.13         9.10 o                         
  19  15   0         57.98         66.05         7.80 o                         
  21  15   0        372.98        397.16        12.71 o                         
  23  15   0         65.54         88.76        10.85 o                         
  25  15   0         43.16         68.45        13.44 o                         
  27  15   0          1.86        -42.48        30.96 o                         
   0  16   0      10151.69      10023.00       102.05 o                         
   2  16   0       1120.80       1242.15        12.76 o                         
   4  16   0       1126.08       1165.92        12.89 o                         
   6  16   0       1861.13       1741.54        14.59 o                         
   8  16   0       1754.31       1897.30        15.59 o                         
  10  16   0        123.68        142.46         6.47 o                         
  12  16   0        125.86         90.73         7.84 o                         
  14  16   0         26.36         28.08         8.18 o                         
  16  16   0       1036.26       1326.85        22.18 o                         
  18  16   0         16.23         11.72         9.18 o                         
  20  16   0        549.39        582.20        13.99 o                         
  22  16   0        204.61        242.37        11.57 o                         
  24  16   0        136.49        184.83        13.64 o                         
  26  16   0         36.45         42.17        22.75 o                         
   1  17   0       3346.30       3234.95        20.93 o                         
   3  17   0        163.08        284.22         7.58 o                         
   5  17   0       1301.87       1202.86        13.47 o                         
   7  17   0        421.94        483.35        10.37 o                         
   9  17   0         31.39          7.77         6.21 o                         
  11  17   0        680.59        742.55        12.89 o                         
  13  17   0        652.38        584.07        26.04 o                         
  15  17   0       2133.45       2176.72        22.33 o                         
  17  17   0         30.59        117.80        13.97 o                         
  19  17   0        240.63        277.69        12.22 o                         
  21  17   0          3.20          3.62        12.74 o                         
  23  17   0        462.62        456.05        17.66 o                         
  25  17   0         41.43         35.95        22.17 o                         
   0  18   0       2445.18       2152.24        24.82 o                         
   2  18   0       2067.34       2176.33        17.39 o                         
   4  18   0       9374.34       9404.07        47.90 o                         
   6  18   0        191.68        142.15         7.38 o                         
   8  18   0       1990.49       1872.79        16.60 o                         
  10  18   0       3622.25       3316.41        23.71 o                         
  12  18   0         10.36         14.39         8.68 o                         
  14  18   0         79.59        119.68        10.85 o                         
  16  18   0        625.29        588.87        18.05 o                         
  18  18   0       1095.12       1243.27        31.19 o                         
  20  18   0         68.05        157.64        12.71 o                         
  22  18   0         25.59         57.09        25.39 o                         
  24  18   0         49.17         65.44        20.10 o                         
   1  19   0         78.34         65.82         7.38 o                         
   3  19   0       1403.17       1337.35        15.07 o                         
   5  19   0       1231.28       1202.60        16.13 o                         
   7  19   0       1629.64       1524.65        16.93 o                         
   9  19   0        314.82        350.69         9.64 o                         
  11  19   0        304.48        283.46        13.09 o                         
  13  19   0         16.73         11.41         9.52 o                         
  15  19   0       1803.91       1858.29        23.04 o                         
  17  19   0          3.03        -15.93        10.62 o                         
  19  19   0        254.11        329.23        14.82 o                         
  21  19   0         70.08         90.93        13.76 o                         
  23  19   0        208.41        219.45        18.04 o                         
   0  20   0        298.93        283.55        14.73 o                         
   2  20   0        562.01        681.01        17.08 o                         
   4  20   0         30.91         26.86         8.65 o                         
   6  20   0          0.33         -6.61         8.46 o                         
   8  20   0        286.91        296.53         9.68 o                         
  10  20   0       2807.51       2772.41        28.47 o                         
  12  20   0       3288.94       3421.83        31.31 o                         
  14  20   0        132.39        201.78        12.16 o                         
  16  20   0       1635.69       1794.80        23.64 o                         
  18  20   0       1492.77       1336.36        24.60 o                         
  20  20   0          6.87         45.52        14.12 o                         
  22  20   0          0.36         -5.47        18.32 o                         
   1  21   0         72.04         47.30         8.66 o                         
   3  21   0       6028.69       5786.12        40.10 o                         
   5  21   0        608.26        550.24        12.77 o                         
   7  21   0        756.54        840.16        19.28 o                         
   9  21   0       2576.84       2594.08        29.16 o                         
  11  21   0        303.71        350.17        15.27 o                         
  13  21   0         49.39         87.91        11.50 o                         
  15  21   0       1324.56       1481.59        23.14 o                         
  17  21   0        568.60        545.93        15.10 o                         
  19  21   0        252.69        290.25        17.33 o                         
  21  21   0          8.81         50.50        16.44 o                         
   0  22   0        790.52        780.07        32.06 o                         
   2  22   0        132.81        150.20        10.49 o                         
   4  22   0        357.19        377.86        12.19 o                         
   6  22   0        181.26        157.35        11.30 o                         
   8  22   0         75.60         75.10        10.22 o                         
  10  22   0        204.89        206.71        12.20 o                         
  12  22   0        996.51        947.80        18.46 o                         
  14  22   0       1912.71       2014.99        25.90 o                         
  16  22   0       1044.28       1061.74        22.78 o                         
  18  22   0         52.10         67.40        17.71 o                         
  20  22   0        264.37        325.06        19.11 o                         
   1  23   0        543.87        537.98        13.82 o                         
   3  23   0         12.39         13.84        11.31 o                         
   5  23   0        550.71        489.79        14.22 o                         
   7  23   0        227.59        276.87        11.82 o                         
   9  23   0          6.89          2.72        11.48 o                         
  11  23   0         26.96         40.33        12.77 o                         
  13  23   0        104.00        109.50        13.18 o                         
  15  23   0        601.28        487.51        16.27 o                         
  17  23   0          9.05        -11.85        16.84 o                         
  19  23   0          8.58          1.36        18.69 o                         
   0  24   0       9156.58       8410.19        75.52 o                         
   2  24   0       1282.99       1386.78        21.70 o                         
   4  24   0        385.04        447.67        14.54 o                         
   6  24   0       1199.39       1152.63        20.02 o                         
   8  24   0          0.87         14.49        14.19 o                         
  10  24   0         13.69          1.97        13.20 o                         
  12  24   0        564.97        604.88        20.16 o                         
  14  24   0        819.23        865.85        22.89 o                         
  16  24   0         74.99         57.67        19.10 o                         
  18  24   0        124.02        108.89        23.60 o                         
   1  25   0        372.79        406.66        13.72 o                         
   3  25   0          1.71         14.70        12.40 o                         
   5  25   0         30.47         71.86        12.84 o                         
   7  25   0         17.07        -12.95        14.62 o                         
   9  25   0        170.16        135.24        14.87 o                         
  11  25   0        236.37        301.44        17.57 o                         
  13  25   0        477.55        464.55        20.86 o                         
  15  25   0        582.60        552.77        24.73 o                         
   0  26   0        222.75        244.04        25.53 o                         
   2  26   0        545.49        547.97        20.73 o                         
   4  26   0        280.00        368.82        26.15 o                         
   6  26   0        222.95        207.91        17.38 o                         
   8  26   0        161.37        214.54        19.36 o                         
  10  26   0        103.20        178.68        25.85 o                         
  12  26   0          2.30        -23.12        20.32 o                         
  14  26   0        110.94        122.69        22.43 o                         
   1  27   0          4.38         12.74        16.85 o                         
   3  27   0        406.42        352.21        19.79 o                         
   5  27   0        127.71        158.58        19.83 o                         
   7  27   0         40.98         33.79        19.91 o                         
   9  27   0        204.25        318.94        23.17 o                         
  11  27   0        112.42        128.78        24.16 o                         
   0  28   0       1106.20        965.28        34.90 o                         
   2  28   0        477.91        523.29        21.92 o                         
   4  28   0        173.27        166.64        26.05 o                         
   6  28   0         74.03         52.13        21.33 o                         
   8  28   0         82.12        108.25        24.70 o                         
  10  28   0        377.08        326.27        28.23 o                         
   1  29   0        249.00        301.02        24.16 o                         
   3  29   0       1047.93       1055.83        37.16 o                         
   5  29   0        367.77        472.91        34.39 o                         
 -31   1   1        341.93        325.94        22.03 o                         
 -29   1   1          5.15        -14.58        12.70 o                         
 -27   1   1         51.35         89.57        10.86 o                         
 -25   1   1       1649.17       1761.32        20.28 o                         
 -23   1   1        817.22        710.08        14.41 o                         
 -21   1   1         67.95         47.02         6.92 o                         
 -19   1   1        167.89        171.23         6.03 o                         
 -17   1   1       2358.70       2266.62        16.82 o                         
 -15   1   1       2181.09       2160.38        15.43 o                         
 -13   1   1        834.26        932.41         8.82 o                         
 -11   1   1        581.63        566.50         9.16 o                         
  -9   1   1      27568.13      29356.49       185.48 o                         
  -7   1   1       3634.04       3237.99        18.29 o                         
  -5   1   1       9612.88       9818.30        56.61 o                         
  -3   1   1       1153.80       2097.42        32.06 o                         
   3   1   1      12944.35      10567.14        72.93 o                         
   5   1   1       3740.71       3105.18        21.27 o                         
   7   1   1      78521.22      72837.91       881.34 o                         
   9   1   1       1130.85       1174.58        10.03 o                         
  11   1   1          0.14          7.28         3.62 o                         
  13   1   1        368.80        304.91         8.22 o                         
  15   1   1       4199.57       4521.59        28.72 o                         
  17   1   1       2440.74       2405.01        18.90 o                         
  19   1   1         62.09         60.17         5.03 o                         
  21   1   1       7072.15       6381.43        42.93 o                         
  23   1   1        330.12        269.92        10.01 o                         
  25   1   1       2539.97       2570.29        25.75 o                         
  27   1   1        573.62        540.49        17.69 o                         
  29   1   1        331.93        350.87        21.25 o                         
  31   1   1       1284.00       1459.87        37.56 o                         
 -30   2   1        180.24        212.74        17.71 o                         
 -28   2   1         12.63          5.75        11.45 o                         
 -26   2   1         44.75         29.93        10.51 o                         
 -24   2   1         84.97        140.49        16.59 o                         
 -22   2   1        411.24        447.62        10.81 o                         
 -20   2   1       1431.97       1257.75        15.31 o                         
 -18   2   1         77.38        130.49         5.71 o                         
 -16   2   1         87.43        176.47         5.67 o                         
 -14   2   1        654.09        629.90        10.38 o                         
 -12   2   1         22.67          0.81         3.56 o                         
 -10   2   1        535.53        905.71         9.96 o                         
  -8   2   1       3052.71       3556.31        20.24 o                         
  -6   2   1       1858.12       1746.60        11.11 o                         
  -4   2   1      16374.03      14298.59        94.32 o                         
  -2   2   1       9022.72       6990.48        79.20 o                         
   0   2   1       1130.54        609.39        19.30 o                         
   2   2   1       1293.59        418.95         4.46 o                         
   4   2   1       2168.18       3450.45        21.04 o                         
   6   2   1      21555.96      19667.86       120.22 o                         
   8   2   1      23796.64      25773.43       196.58 o                         
  10   2   1      23273.81      22525.80       156.36 o                         
  12   2   1      13219.64      13177.66        93.54 o                         
  14   2   1       5164.63       6100.58        46.43 o                         
  16   2   1      10891.01      10521.39        70.53 o                         
  18   2   1       2849.56       2794.20        24.09 o                         
  20   2   1        468.42        431.96         8.58 o                         
  22   2   1       1608.19       1566.21        17.01 o                         
  24   2   1        317.81        293.32         8.75 o                         
  26   2   1        444.44        473.34        15.14 o                         
  28   2   1         12.46         16.27        18.55 o                         
  30   2   1         37.19         72.77        20.64 o                         
 -31   3   1        247.26        233.70        22.09 o                         
 -29   3   1       1166.13       1091.00        18.60 o                         
 -27   3   1         22.21         33.03        10.08 o                         
 -25   3   1         36.67         39.34         9.54 o                         
 -23   3   1          1.35          5.88         7.69 o                         
 -21   3   1          5.89          0.75         6.39 o                         
 -19   3   1       5353.29       4957.90        34.85 o                         
 -17   3   1        859.06        528.77        12.45 o                         
 -15   3   1        740.83        808.26        11.87 o                         
 -13   3   1        389.19        444.15         7.72 o                         
 -11   3   1       1506.43        557.25         7.21 o                         
  -9   3   1       2178.12       2158.06        13.92 o                         
  -7   3   1         79.65         60.23         2.64 o                         
  -5   3   1      51726.04      52381.14       789.12 o                         
  -3   3   1      23927.29      24182.29       183.83 o                         
  -1   3   1       4229.65       2729.77        15.72 o                         
   1   3   1       3066.19       2952.82        15.87 o                         
   3   3   1        569.28        449.06         5.08 o                         
   5   3   1      32248.71      28890.12       249.08 o                         
   7   3   1      16243.98      14633.31        79.31 o                         
   9   3   1       1862.55       2351.32        17.24 o                         
  11   3   1        440.24        604.69        10.06 o                         
  13   3   1      11968.35      11511.45        79.36 o                         
  15   3   1      10098.37       9856.04        72.25 o                         
  17   3   1       1080.43       1102.60        16.03 o                         
  19   3   1          9.79          6.07         7.31 o                         
  21   3   1       2742.78       2782.94        25.79 o                         
  23   3   1         37.22         50.46         6.16 o                         
  25   3   1        134.49        153.63         7.54 o                         
  27   3   1        118.94        126.80        10.06 o                         
  29   3   1          0.72         -8.64        17.68 o                         
  31   3   1        749.25        775.35        32.96 o                         
 -30   4   1        470.83        444.03        19.36 o                         
 -28   4   1         46.89         33.89        10.68 o                         
 -26   4   1         25.00         60.58         9.48 o                         
 -24   4   1        633.45        649.45        13.52 o                         
 -22   4   1       1725.39       1586.96        20.01 o                         
 -20   4   1       1978.59       2183.08        20.38 o                         
 -18   4   1         26.67         28.97         6.70 o                         
 -16   4   1       2313.05       2200.90        19.68 o                         
 -14   4   1       2591.08       2566.24        20.14 o                         
 -12   4   1       7535.10       7258.15        42.94 o                         
 -10   4   1         10.25         66.67         3.55 o                         
  -8   4   1       4178.33       4059.85        23.32 o                         
  -6   4   1       7774.96       9076.48        46.46 o                         
  -4   4   1       7984.99       7221.08        38.19 o                         
  -2   4   1      15135.31      13649.74        72.14 o                         
   0   4   1       8766.08       8181.84        40.76 o                         
   2   4   1        106.04        261.31         4.34 o                         
   4   4   1       5935.78       4991.87        25.00 o                         
   6   4   1       2218.17       2583.12        14.93 o                         
   8   4   1       1370.14       1579.04        10.62 o                         
  10   4   1       6120.67       7411.45        44.58 o                         
  12   4   1      12400.73      13103.89        77.17 o                         
  14   4   1        284.93        530.75        10.38 o                         
  16   4   1       1698.86       1747.45        18.54 o                         
  18   4   1         65.01         59.54         7.06 o                         
  20   4   1        208.42        217.64         9.54 o                         
  22   4   1        653.71        801.47        16.10 o                         
  24   4   1        400.76        404.69        12.13 o                         
  26   4   1         43.03         65.38        16.15 o                         
  28   4   1         55.75         36.41        13.69 o                         
  30   4   1        306.86        342.34        23.21 o                         
 -31   5   1        318.50        303.65        22.44 o                         
 -29   5   1       1423.50       1419.41        30.59 o                         
 -27   5   1          0.17        -14.67        10.60 o                         
 -25   5   1         15.27         14.54         8.91 o                         
 -23   5   1        457.05        567.91        15.27 o                         
 -21   5   1          1.24         13.14         8.08 o                         
 -19   5   1       7555.47       7365.49        50.84 o                         
 -17   5   1        285.24        272.15         8.10 o                         
 -15   5   1        702.60        777.41         9.87 o                         
 -13   5   1        663.46        858.82         9.89 o                         
 -11   5   1       2049.23       2318.59        15.47 o                         
  -9   5   1      15989.88      16273.14        82.34 o                         
  -5   5   1       7675.44       8099.51        41.94 o                         
  -3   5   1      58143.62      58752.01       911.50 o                         
  -1   5   1       2281.95       3036.67        15.69 o                         
   1   5   1      49711.27      45909.38       740.91 o                         
   3   5   1        111.83        250.08         7.62 o                         
   5   5   1       4314.06       4150.55        22.11 o                         
   7   5   1       5030.58       4445.56        24.42 o                         
   9   5   1       2242.04       2364.31        15.28 o                         
  11   5   1         47.36         89.05         4.30 o                         
  13   5   1        313.34        278.56         6.73 o                         
  15   5   1       9023.21       9600.51        62.86 o                         
  17   5   1       7793.29       7360.04        52.10 o                         
  19   5   1      11949.79      11853.87        84.04 o                         
  21   5   1         62.31        103.37         9.59 o                         
  23   5   1        161.80        198.25        11.31 o                         
  25   5   1       1089.97       1130.83        20.05 o                         
  27   5   1        569.24        638.61        17.63 o                         
  29   5   1        238.16        269.40        19.78 o                         
  31   5   1        341.29        375.00        27.14 o                         
 -30   6   1         33.74         38.57        18.35 o                         
 -28   6   1        934.27        977.43        24.46 o                         
 -26   6   1        365.05        367.90        13.59 o                         
 -24   6   1       2264.70       2129.39        26.50 o                         
 -22   6   1        150.47        149.72         9.68 o                         
 -20   6   1       2397.05       2527.46        24.07 o                         
 -18   6   1       2928.11       2778.71        23.58 o                         
 -16   6   1        480.20        576.88         9.75 o                         
 -14   6   1        284.51        229.65         5.44 o                         
 -12   6   1       7611.72       7496.20        41.06 o                         
 -10   6   1       1079.62       1271.33        12.60 o                         
  -8   6   1         10.62         86.34         3.66 o                         
  -6   6   1       3900.92       3527.01        20.19 o                         
  -4   6   1          7.15         11.15         2.96 o                         
  -2   6   1      28753.09      25981.79       136.47 o                         
   0   6   1      19075.99      16526.61        77.78 o                         
   2   6   1        143.46          6.11         2.62 o                         
   4   6   1       7327.58       5600.68        28.57 o                         
   6   6   1      10877.92      13455.88        65.40 o                         
   8   6   1         54.45          3.86         3.69 o                         
  10   6   1        685.19        927.35        10.40 o                         
  12   6   1       9564.72       9491.92        54.14 o                         
  14   6   1       1949.71       1562.96        14.51 o                         
  16   6   1         62.24         54.84         5.34 o                         
  18   6   1        180.72        220.90        10.44 o                         
  20   6   1        259.00        229.78        10.20 o                         
  22   6   1          0.70        -14.39         9.59 o                         
  24   6   1        449.60        498.96        14.51 o                         
  26   6   1        135.98        150.67        16.34 o                         
  28   6   1        362.67        443.23        20.92 o                         
  30   6   1        218.49        205.94        23.81 o                         
 -31   7   1         41.96         62.25        25.38 o                         
 -29   7   1        100.54        134.70        18.73 o                         
 -27   7   1         64.53         50.69        14.12 o                         
 -25   7   1       2314.71       2219.35        28.09 o                         
 -23   7   1       1451.42       1549.24        22.25 o                         
 -21   7   1        245.44        307.61         9.13 o                         
 -19   7   1        194.85        192.88        11.19 o                         
 -17   7   1       2964.65       2914.81        21.73 o                         
 -15   7   1         39.07         65.08         4.75 o                         
 -13   7   1         48.73         23.23         3.82 o                         
 -11   7   1       5624.14       4949.94        27.73 o                         
  -9   7   1      23138.01      24480.40       126.23 o                         
  -7   7   1       4248.48       5169.55        28.55 o                         
  -5   7   1       1559.75       1288.14        12.78 o                         
  -3   7   1       6899.00       5824.10        29.51 o                         
  -1   7   1       6049.01       5202.82        25.82 o                         
   1   7   1      19150.79      18232.31        85.96 o                         
   3   7   1       8624.92       9092.13        44.05 o                         
   5   7   1      12501.61      14189.90        67.53 o                         
   7   7   1       2094.82       1896.43        12.11 o                         
   9   7   1       2509.93       3164.21        19.28 o                         
  11   7   1       5632.02       5367.87        30.06 o                         
  13   7   1       3182.49       3846.58        26.00 o                         
  15   7   1       1614.61       1912.28        17.09 o                         
  17   7   1       1183.17       1109.57        13.99 o                         
  19   7   1        754.57        919.12        17.08 o                         
  21   7   1       2549.85       2465.67        26.21 o                         
  23   7   1        567.61        655.18        16.36 o                         
  25   7   1       2642.79       2503.80        35.96 o                         
  27   7   1       1176.53       1110.30        31.59 o                         
  29   7   1          4.09         -5.43        20.34 o                         
 -30   8   1         24.85         39.46        20.30 o                         
 -28   8   1        325.64        287.72        18.57 o                         
 -26   8   1        144.50        149.98        14.41 o                         
 -24   8   1        409.20        434.76        14.38 o                         
 -22   8   1          6.43         -2.42         7.46 o                         
 -20   8   1        566.04        571.55        11.29 o                         
 -18   8   1        356.97        335.10         8.06 o                         
 -16   8   1        327.95        235.14         7.04 o                         
 -14   8   1        312.76        417.32         9.87 o                         
 -12   8   1       7162.91       7683.69        41.42 o                         
 -10   8   1      19476.71      18727.05        95.34 o                         
  -8   8   1       1644.92       1152.81        10.16 o                         
  -4   8   1      11661.42      11888.23        56.05 o                         
  -2   8   1       1712.37       3035.25        16.74 o                         
   0   8   1       1734.14       1418.41         9.72 o                         
   2   8   1      10094.38      11814.44        56.86 o                         
   6   8   1       2007.51       1528.61        10.95 o                         
   8   8   1      14186.47      14388.07        69.02 o                         
  10   8   1       4981.98       5874.64        32.70 o                         
  12   8   1          1.08          4.55         4.24 o                         
  14   8   1       2864.70       2863.83        20.99 o                         
  16   8   1         26.24          3.38         6.03 o                         
  18   8   1          7.39         -9.43         6.32 o                         
  20   8   1         18.58         24.07         9.65 o                         
  22   8   1        246.72        248.14        12.55 o                         
  24   8   1       1129.44       1039.05        23.60 o                         
  26   8   1         44.36         44.75        16.81 o                         
  28   8   1        109.11        139.07        20.41 o                         
  30   8   1          7.10          7.65        22.81 o                         
 -29   9   1         23.97         18.04        16.72 o                         
 -27   9   1        353.78        378.89        16.23 o                         
 -25   9   1         23.09          7.97        10.04 o                         
 -23   9   1       1263.36       1176.79        18.58 o                         
 -21   9   1        772.71        725.79        13.56 o                         
 -19   9   1         11.56         13.39         6.25 o                         
 -17   9   1        173.95        102.67         6.50 o                         
 -15   9   1       3197.01       2921.91        19.32 o                         
 -13   9   1       1592.59       1979.01        14.62 o                         
 -11   9   1        146.55        113.93         4.79 o                         
  -9   9   1        316.74        181.49         7.18 o                         
  -7   9   1       3622.15       3196.65        20.24 o                         
  -5   9   1       1278.33       1322.43        10.17 o                         
  -3   9   1        119.35        258.35         5.76 o                         
  -1   9   1       6526.52       7214.58        35.47 o                         
   1   9   1       5617.27       7316.54        35.35 o                         
   3   9   1      15812.45      15541.50        74.31 o                         
   5   9   1        400.28        282.87         5.68 o                         
   7   9   1       2973.64       3090.20        18.10 o                         
   9   9   1        129.19        187.72         5.08 o                         
  11   9   1         22.04          1.32         4.62 o                         
  13   9   1        324.41        239.34         7.12 o                         
  15   9   1        236.93        269.13         7.47 o                         
  17   9   1        157.25        179.54         8.01 o                         
  19   9   1        141.56        126.15         8.01 o                         
  21   9   1       1117.28       1263.15        18.71 o                         
  23   9   1        303.19        385.59        17.09 o                         
  25   9   1       1971.94       1928.59        31.98 o                         
  27   9   1       1595.49       1619.65        33.19 o                         
  29   9   1        309.26        351.59        24.01 o                         
 -30  10   1         24.25         15.70        24.31 o                         
 -28  10   1        263.19        256.44        17.50 o                         
 -26  10   1         80.28         73.97        11.32 o                         
 -24  10   1          0.65        -15.08        10.05 o                         
 -22  10   1        158.18        100.91         9.24 o                         
 -20  10   1        452.23        414.70        12.15 o                         
 -18  10   1        183.22        152.52         8.07 o                         
 -16  10   1       1975.51       2232.30        17.21 o                         
 -14  10   1       1736.90       2050.29        16.50 o                         
 -12  10   1       1482.72       1053.35        10.94 o                         
 -10  10   1        149.23        190.98         5.91 o                         
  -8  10   1        545.32        660.67         9.21 o                         
  -6  10   1       2355.15       2431.23        15.93 o                         
  -4  10   1       2232.99       2845.92        16.48 o                         
  -2  10   1       1534.42       1797.99        12.66 o                         
   0  10   1       3389.33       3128.48        17.85 o                         
   2  10   1       9264.56       9898.35        48.03 o                         
   4  10   1       5205.08       5621.53        30.14 o                         
   6  10   1       5525.47       5697.84        29.93 o                         
   8  10   1       2658.07       2250.06        14.84 o                         
  10  10   1       3241.69       3844.95        22.47 o                         
  12  10   1      14693.94      16179.38        81.76 o                         
  14  10   1       7971.69       7172.47        40.15 o                         
  16  10   1        120.56        101.13         7.87 o                         
  18  10   1        232.17        253.89         8.81 o                         
  20  10   1       4561.64       4687.64        34.12 o                         
  22  10   1       2401.77       2400.53        30.09 o                         
  24  10   1       1025.35        883.88        30.01 o                         
  26  10   1        306.58        329.45        18.12 o                         
  28  10   1         10.18         12.17        21.21 o                         
 -29  11   1        361.76        395.45        24.70 o                         
 -27  11   1         96.02        131.31        13.40 o                         
 -25  11   1        512.23        551.29        15.68 o                         
 -23  11   1        483.01        470.10        13.72 o                         
 -21  11   1          4.88         -6.24         7.52 o                         
 -19  11   1       1076.12       1136.30        16.49 o                         
 -17  11   1       4621.81       4214.90        28.15 o                         
 -15  11   1        543.69        561.46        10.33 o                         
 -13  11   1       1896.03       1795.40        14.78 o                         
 -11  11   1      11370.61      11932.01        63.25 o                         
  -9  11   1       2456.40       2793.00        18.90 o                         
  -7  11   1         21.58         40.08         4.78 o                         
  -5  11   1        576.35        873.65         9.32 o                         
  -3  11   1        496.55        404.54         6.89 o                         
  -1  11   1       1597.87       1444.03        11.30 o                         
   1  11   1         32.79        120.26         4.96 o                         
   3  11   1       7282.16       7951.00        41.23 o                         
   5  11   1        572.56        475.59         8.17 o                         
   7  11   1        303.88        271.93         6.10 o                         
   9  11   1        756.76        902.71         9.67 o                         
  11  11   1         44.20         47.01         5.65 o                         
  13  11   1        812.06        807.80        10.97 o                         
  15  11   1       1919.94       2086.81        17.00 o                         
  17  11   1       1741.54       1598.17        18.57 o                         
  19  11   1        471.70        517.77        13.07 o                         
  21  11   1         86.35        100.88         8.76 o                         
  23  11   1         17.09         18.23        11.62 o                         
  25  11   1        235.85        221.14        19.77 o                         
  27  11   1       1436.39       1530.76        34.25 o                         
  29  11   1       1394.75       1395.84        57.98 o                         
 -28  12   1        569.59        467.84        26.31 o                         
 -26  12   1         29.06         40.10        13.67 o                         
 -24  12   1         12.02          5.15        10.83 o                         
 -22  12   1       1670.89       1561.09        19.26 o                         
 -20  12   1       1782.91       1866.09        21.51 o                         
 -18  12   1       1749.23       1717.87        19.63 o                         
 -16  12   1       2080.86       2201.64        18.36 o                         
 -14  12   1        941.98        939.80        11.05 o                         
 -12  12   1        293.09        267.93         7.05 o                         
 -10  12   1        136.63        112.35         6.00 o                         
  -8  12   1       2749.22       3248.75        22.73 o                         
  -6  12   1         30.83         54.04         4.52 o                         
  -4  12   1       3685.76       4104.49        22.47 o                         
  -2  12   1       4209.72       4651.30        24.72 o                         
   0  12   1       6671.05       7054.93        36.06 o                         
   2  12   1         96.28        172.94         5.32 o                         
   4  12   1       8967.33       9313.96        47.83 o                         
   6  12   1       3721.35       4164.99        24.79 o                         
   8  12   1       2633.91       2963.67        18.55 o                         
  10  12   1      16109.41      16418.75        79.66 o                         
  12  12   1       5215.71       4832.47        27.84 o                         
  14  12   1         56.63         61.05         6.07 o                         
  16  12   1       4276.90       3990.52        26.90 o                         
  18  12   1        428.09        467.40        13.77 o                         
  20  12   1         16.93         -2.02         9.16 o                         
  22  12   1         96.52         84.02        10.38 o                         
  24  12   1        232.49        198.91        14.32 o                         
  26  12   1         78.21         94.88        11.28 o                         
  28  12   1         11.45        -24.42        22.52 o                         
 -27  13   1        269.67        308.42        23.43 o                         
 -25  13   1         26.75         39.35        12.71 o                         
 -23  13   1        171.49        139.09         9.85 o                         
 -21  13   1        394.37        385.98        11.90 o                         
 -19  13   1         14.49         16.07         8.68 o                         
 -17  13   1        159.92        131.01         7.62 o                         
 -15  13   1       2733.55       3028.38        22.89 o                         
 -13  13   1       3618.04       3720.88        27.23 o                         
 -11  13   1       4182.62       3892.79        30.38 o                         
  -9  13   1        280.79        385.44         7.97 o                         
  -7  13   1        159.13        206.95         6.16 o                         
  -5  13   1       1046.84       1156.17        10.86 o                         
  -3  13   1          6.16          5.13         4.55 o                         
  -1  13   1       3131.93       3076.57        18.80 o                         
   1  13   1        612.79        884.12        10.91 o                         
   3  13   1        101.27         69.53         5.16 o                         
   5  13   1        337.39        477.26         8.82 o                         
   7  13   1         99.28         81.90         5.67 o                         
   9  13   1         90.35        114.70         6.28 o                         
  11  13   1        118.85        113.78         6.07 o                         
  13  13   1       5763.28       5931.90        36.13 o                         
  15  13   1       4993.40       5083.23        32.02 o                         
  17  13   1        520.90        540.24        12.45 o                         
  19  13   1        569.43        635.88        17.99 o                         
  21  13   1        680.79        636.26        16.15 o                         
  23  13   1          7.98         30.09        10.38 o                         
  25  13   1          0.09        -11.37        12.27 o                         
  27  13   1          0.11        -18.17        21.57 o                         
 -28  14   1         14.52         16.62        29.07 o                         
 -26  14   1        612.18        648.91        21.64 o                         
 -24  14   1        166.27        190.43        10.93 o                         
 -22  14   1         23.14          9.03        10.01 o                         
 -20  14   1          4.31         13.78        11.12 o                         
 -18  14   1        235.74        270.24        12.22 o                         
 -16  14   1        130.10        143.47        10.13 o                         
 -14  14   1       2407.54       2215.13        19.87 o                         
 -12  14   1       2369.27       2247.17        19.42 o                         
 -10  14   1          3.68          4.06         6.03 o                         
  -8  14   1         42.12         21.33         6.02 o                         
  -6  14   1       2027.75       2239.42        16.21 o                         
  -4  14   1        212.69        294.43         7.67 o                         
  -2  14   1       4023.09       3772.35        22.09 o                         
   0  14   1       4510.11       4738.71        25.96 o                         
   2  14   1          1.82          4.94         5.07 o                         
   4  14   1       1968.84       1577.88        13.11 o                         
   6  14   1       7665.03       8098.15        44.08 o                         
   8  14   1       2358.37       2401.19        19.00 o                         
  10  14   1       4265.83       4238.63        27.03 o                         
  12  14   1       2091.34       2152.49        17.70 o                         
  14  14   1         87.33         84.39         8.09 o                         
  16  14   1       4042.80       3655.95        27.64 o                         
  18  14   1          0.00         -9.80         7.98 o                         
  20  14   1        243.96        287.92        13.08 o                         
  22  14   1        393.27        377.15        13.57 o                         
  24  14   1          6.49          2.52         9.64 o                         
  26  14   1         34.59         16.98        16.89 o                         
 -27  15   1         16.69         48.93        31.55 o                         
 -25  15   1         51.06         45.28        12.75 o                         
 -23  15   1          4.27         -1.71        10.22 o                         
 -21  15   1       2564.61       2389.59        29.67 o                         
 -19  15   1       4092.64       4044.43        33.41 o                         
 -17  15   1        221.78        184.41         9.71 o                         
 -15  15   1          1.47         -2.15         7.79 o                         
 -13  15   1        862.27        947.84        14.15 o                         
 -11  15   1       2078.38       1849.47        17.04 o                         
  -9  15   1        771.42        898.00        12.22 o                         
  -7  15   1          0.62         -3.25         6.27 o                         
  -5  15   1        439.59        385.30         8.22 o                         
  -3  15   1       2984.45       2939.57        19.32 o                         
  -1  15   1        682.20        657.35         9.94 o                         
   1  15   1        110.89         90.71         6.04 o                         
   3  15   1       2802.87       2923.86        19.46 o                         
   5  15   1        941.87        880.69        13.16 o                         
   7  15   1       4032.02       4490.85        34.73 o                         
   9  15   1       3784.03       3894.27        25.76 o                         
  11  15   1        894.54        869.43        12.67 o                         
  13  15   1        671.05        757.58        12.97 o                         
  15  15   1         91.20         99.39         9.06 o                         
  17  15   1        314.17        386.01        11.61 o                         
  19  15   1        304.36        290.84        10.99 o                         
  21  15   1       1268.52       1214.53        22.94 o                         
  23  15   1         67.89         45.75        11.10 o                         
  25  15   1         35.45         17.75        14.20 o                         
  27  15   1         22.26         22.16        36.60 o                         
 -26  16   1        565.67        541.32        37.52 o                         
 -24  16   1         57.10         42.68        15.89 o                         
 -22  16   1        656.74        650.04        18.61 o                         
 -20  16   1         23.26         16.96        10.16 o                         
 -18  16   1        610.58        569.81        13.37 o                         
 -16  16   1        719.48        820.42        15.78 o                         
 -14  16   1          4.15         -2.65         7.91 o                         
 -12  16   1       1695.82       1607.50        17.50 o                         
 -10  16   1       3168.72       2950.16        21.63 o                         
  -8  16   1         79.61         95.85         6.90 o                         
  -6  16   1        504.47        397.42         8.74 o                         
  -4  16   1         87.98         50.99         6.04 o                         
  -2  16   1         42.13         22.13         5.67 o                         
   0  16   1        600.67        490.22         9.94 o                         
   2  16   1        188.86        183.24         6.97 o                         
   4  16   1        785.81        803.22        12.19 o                         
   6  16   1       2746.30       2817.39        20.23 o                         
   8  16   1       1001.53       1059.55        13.56 o                         
  10  16   1       4802.68       5010.25        30.95 o                         
  12  16   1       1077.29       1058.90        14.86 o                         
  14  16   1         55.90         48.24         8.13 o                         
  16  16   1        153.87        175.95        10.34 o                         
  18  16   1        417.44        438.69        11.48 o                         
  20  16   1          9.88          8.33        11.38 o                         
  22  16   1        692.85        597.48        17.37 o                         
  24  16   1         15.30          9.97        12.44 o                         
  26  16   1         19.56         38.92        34.79 o                         
 -25  17   1          3.69         -5.65        24.16 o                         
 -23  17   1        104.54         70.88        16.92 o                         
 -21  17   1        678.88        687.32        19.04 o                         
 -19  17   1        140.20        193.30        11.77 o                         
 -17  17   1        213.65        220.24        10.48 o                         
 -15  17   1       1694.66       1769.54        21.92 o                         
 -13  17   1        454.34        437.14        11.19 o                         
 -11  17   1         89.71        104.63         8.16 o                         
  -9  17   1       2925.97       3024.66        22.28 o                         
  -7  17   1       2686.10       2354.18        20.27 o                         
  -5  17   1        296.35        337.84         7.98 o                         
  -3  17   1       1025.76       1062.26        12.96 o                         
  -1  17   1        705.66        771.40        14.23 o                         
   1  17   1        431.99        378.56         9.50 o                         
   3  17   1       2599.06       2500.41        18.45 o                         
   5  17   1       4600.82       4837.35        31.33 o                         
   7  17   1       1559.52       1395.27        14.75 o                         
   9  17   1        101.12        115.80         7.53 o                         
  11  17   1        341.88        229.87         8.56 o                         
  13  17   1         21.75         15.63         7.88 o                         
  15  17   1        416.75        525.03        12.56 o                         
  17  17   1        249.18        202.27        11.25 o                         
  19  17   1         18.01         14.21         9.78 o                         
  21  17   1        351.30        322.28        13.02 o                         
  23  17   1         57.18         74.56        12.88 o                         
  25  17   1          9.10         18.31        40.31 o                         
 -24  18   1         72.14         97.73        16.88 o                         
 -22  18   1         22.85         28.06        14.71 o                         
 -20  18   1         53.23         43.00        11.72 o                         
 -18  18   1        316.78        300.11        12.07 o                         
 -16  18   1        670.87        628.98        15.08 o                         
 -14  18   1       1481.30       1435.53        19.09 o                         
 -12  18   1        136.83        211.43         9.25 o                         
 -10  18   1        542.58        484.53        14.36 o                         
  -8  18   1        129.29        104.27         8.39 o                         
  -6  18   1        584.39        526.01        11.51 o                         
  -4  18   1       1890.70       1968.81        16.99 o                         
  -2  18   1       3138.64       3385.05        22.66 o                         
   0  18   1       4155.82       3861.16        24.74 o                         
   2  18   1         27.09         20.82         7.04 o                         
   4  18   1       6138.71       5762.44        32.89 o                         
   6  18   1        346.66        265.11        10.23 o                         
   8  18   1        171.93        173.96         7.93 o                         
  10  18   1         36.36         57.75         8.00 o                         
  12  18   1        487.00        479.03        12.35 o                         
  14  18   1          9.95          1.62         8.68 o                         
  16  18   1       1089.43       1135.80        19.70 o                         
  18  18   1          6.10          1.99        10.27 o                         
  20  18   1         25.84         22.47         9.97 o                         
  22  18   1        810.27        760.74        19.76 o                         
  24  18   1          4.83        -13.42        19.95 o                         
 -23  19   1        328.23        309.21        21.50 o                         
 -21  19   1        132.25        130.42        12.88 o                         
 -19  19   1       1302.18       1290.44        22.07 o                         
 -17  19   1       1000.86       1002.04        18.66 o                         
 -15  19   1        839.67        877.00        18.00 o                         
 -13  19   1       1614.49       1589.25        20.57 o                         
 -11  19   1        120.31        117.91         9.50 o                         
  -9  19   1       1975.72       2124.82        20.90 o                         
  -7  19   1       1230.07       1187.55        20.55 o                         
  -5  19   1       2296.84       2236.14        19.79 o                         
  -3  19   1       6495.90       6781.60        37.88 o                         
  -1  19   1       1206.82       1167.24        14.78 o                         
   1  19   1         35.57          4.55         7.10 o                         
   3  19   1       1932.28       1836.21        17.25 o                         
   5  19   1        752.60        884.09        14.75 o                         
   7  19   1         22.87          9.36         7.64 o                         
   9  19   1         98.48         93.29         7.93 o                         
  11  19   1         22.11         11.37         7.91 o                         
  13  19   1        102.30         91.94         8.74 o                         
  15  19   1       1390.17       1451.48        20.37 o                         
  17  19   1       1013.72       1106.54        19.30 o                         
  19  19   1          2.72         29.79        13.92 o                         
  21  19   1        199.05        223.19        17.57 o                         
  23  19   1        148.13        156.81        28.37 o                         
 -22  20   1          6.25         25.73        24.27 o                         
 -20  20   1        156.04        197.89        17.03 o                         
 -18  20   1       1452.35       1368.57        23.90 o                         
 -16  20   1          5.40         21.61        11.33 o                         
 -14  20   1        312.38        321.76        13.11 o                         
 -12  20   1         79.11        142.96        12.36 o                         
 -10  20   1        338.11        316.73        14.25 o                         
  -8  20   1       2186.63       2265.02        22.98 o                         
  -6  20   1        631.11        579.56        15.25 o                         
  -4  20   1       1235.94       1211.94        18.11 o                         
  -2  20   1       1050.96       1087.49        17.24 o                         
   0  20   1        951.15       1021.90        15.88 o                         
   2  20   1       1002.09        987.07        16.89 o                         
   4  20   1       1973.92       1682.15        19.64 o                         
   6  20   1        398.09        325.94        10.41 o                         
   8  20   1       1018.31        965.32        15.10 o                         
  10  20   1        837.94        849.26        16.35 o                         
  12  20   1        601.37        599.22        13.48 o                         
  14  20   1       1171.72       1053.56        20.07 o                         
  16  20   1       1105.47       1340.86        25.49 o                         
  18  20   1          3.61          5.78        14.18 o                         
  20  20   1          0.12         -5.06        14.94 o                         
  22  20   1          4.57         13.76        18.88 o                         
 -21  21   1        105.59        127.17        16.23 o                         
 -19  21   1        258.50        227.10        15.16 o                         
 -17  21   1          2.41         13.73        12.16 o                         
 -15  21   1        800.81        750.96        17.08 o                         
 -13  21   1       1028.29       1079.90        19.62 o                         
 -11  21   1        573.83        611.42        18.22 o                         
  -9  21   1        145.76        136.37        11.61 o                         
  -7  21   1         11.02         13.26        10.74 o                         
  -5  21   1         75.72         31.78        10.17 o                         
  -3  21   1         29.50         -7.56         9.89 o                         
  -1  21   1        252.45        193.87        10.41 o                         
   1  21   1       1811.16       1717.92        23.03 o                         
   3  21   1        940.94        864.18        16.74 o                         
   5  21   1          2.31         -2.21         9.20 o                         
   7  21   1          9.25          8.47         9.79 o                         
   9  21   1       1445.41       1513.25        20.37 o                         
  11  21   1       3086.48       3181.02        27.11 o                         
  13  21   1       1663.74       1703.15        20.18 o                         
  15  21   1         81.98         75.89        12.74 o                         
  17  21   1        265.46        298.00        16.79 o                         
  19  21   1         74.98         65.63        17.08 o                         
  21  21   1          6.33        -16.45        17.29 o                         
 -20  22   1        136.67        131.30        17.32 o                         
 -18  22   1         32.48          7.88        13.85 o                         
 -16  22   1        113.81        133.34        13.34 o                         
 -14  22   1         46.45         60.69        12.53 o                         
 -12  22   1        220.17        297.24        16.86 o                         
 -10  22   1       1047.07       1058.40        18.89 o                         
  -8  22   1       2007.63       2016.74        23.94 o                         
  -6  22   1        335.22        320.74        12.96 o                         
  -4  22   1        135.26        111.33        12.02 o                         
  -2  22   1       4027.17       3906.39        35.16 o                         
   0  22   1       2114.27       2131.49        23.12 o                         
   2  22   1         10.46         18.58        10.47 o                         
   4  22   1       1221.38       1130.70        19.01 o                         
   6  22   1        145.09        121.49        11.19 o                         
   8  22   1        411.53        410.47        12.10 o                         
  10  22   1        206.78        230.00        10.59 o                         
  12  22   1        129.34        150.36        10.08 o                         
  14  22   1        811.75        864.43        22.57 o                         
  16  22   1        663.86        746.29        20.05 o                         
  18  22   1         21.48         12.73        16.59 o                         
  20  22   1         24.63         32.65        18.42 o                         
 -19  23   1         95.77         74.52        23.76 o                         
 -17  23   1        523.90        610.70        22.25 o                         
 -15  23   1        701.98        686.50        20.92 o                         
 -13  23   1        468.68        512.72        15.85 o                         
 -11  23   1        618.19        667.37        18.20 o                         
  -9  23   1       1581.31       1482.06        22.38 o                         
  -7  23   1         19.33         26.58        11.81 o                         
  -5  23   1        121.15        105.15        12.61 o                         
  -3  23   1        966.60        920.89        18.27 o                         
  -1  23   1        460.34        494.04        13.12 o                         
   1  23   1         60.99         69.90        11.26 o                         
   3  23   1       2129.80       2171.81        24.40 o                         
   5  23   1        940.70        796.88        16.90 o                         
   7  23   1        398.46        429.33        12.84 o                         
   9  23   1         12.48         33.47        10.78 o                         
  11  23   1        821.73        696.64        14.76 o                         
  13  23   1       1052.52        992.32        25.45 o                         
  15  23   1        149.50        198.71        18.76 o                         
  17  23   1          0.48        -21.86        19.18 o                         
  19  23   1        261.89        220.24        20.93 o                         
 -18  24   1        106.76        132.94        19.85 o                         
 -16  24   1        313.01        299.35        20.59 o                         
 -14  24   1         22.92         29.14        16.13 o                         
 -12  24   1        613.91        621.16        23.13 o                         
 -10  24   1        125.15         93.12        14.16 o                         
  -8  24   1         44.26         32.29        12.81 o                         
  -6  24   1        914.15        960.54        19.38 o                         
  -4  24   1        739.90        761.09        16.44 o                         
  -2  24   1       1494.22       1516.09        21.95 o                         
   0  24   1         57.33         66.35        11.36 o                         
   2  24   1        198.01        188.76        12.42 o                         
   4  24   1         72.35         63.10        12.35 o                         
   6  24   1       1212.62       1108.83        19.21 o                         
   8  24   1        306.18        327.11        12.84 o                         
  10  24   1        639.63        673.56        15.42 o                         
  12  24   1         92.82        111.62        17.27 o                         
  14  24   1         68.12         42.47        17.85 o                         
  16  24   1         92.73         91.58        20.10 o                         
  18  24   1         48.35         32.51        21.91 o                         
 -17  25   1         46.55         72.59        42.96 o                         
 -15  25   1        123.74        143.46        21.32 o                         
 -13  25   1          8.82         36.66        18.79 o                         
 -11  25   1        390.33        360.33        18.34 o                         
  -9  25   1       1311.32       1224.05        37.43 o                         
  -7  25   1         31.61         13.87        14.91 o                         
  -5  25   1        615.10        694.54        20.92 o                         
  -3  25   1        537.35        588.24        15.56 o                         
  -1  25   1         54.93         66.62        12.62 o                         
   1  25   1        265.15        264.07        16.78 o                         
   3  25   1         14.26         21.67        11.95 o                         
   5  25   1        504.94        412.49        14.50 o                         
   7  25   1        269.32        292.84        15.07 o                         
   9  25   1        168.79        261.51        15.56 o                         
  11  25   1        523.50        580.46        26.93 o                         
  13  25   1         10.18         13.71        19.45 o                         
  15  25   1        812.08        954.08        33.36 o                         
 -14  26   1        357.23        361.97        31.59 o                         
 -12  26   1        236.69        305.18        23.33 o                         
 -10  26   1         17.49         19.88        18.40 o                         
  -8  26   1        636.67        635.63        21.07 o                         
  -6  26   1        172.53        200.45        19.27 o                         
  -4  26   1          0.27          6.73        16.38 o                         
  -2  26   1        553.70        579.99        19.01 o                         
   0  26   1        206.23        219.18        19.53 o                         
   2  26   1        197.48        206.72        17.83 o                         
   4  26   1         10.89         20.84        15.91 o                         
   6  26   1        872.72        881.94        29.34 o                         
   8  26   1        252.38        262.99        19.49 o                         
  10  26   1        493.36        464.86        22.38 o                         
  12  26   1        370.82        446.11        23.80 o                         
  14  26   1          9.73         21.86        23.21 o                         
 -11  27   1         55.46         88.28        24.48 o                         
  -9  27   1         16.21        -10.82        20.95 o                         
  -7  27   1        183.74        198.91        21.19 o                         
  -5  27   1        565.93        565.13        26.03 o                         
  -3  27   1       1432.39       1462.27        32.52 o                         
  -1  27   1        382.42        359.03        19.78 o                         
   1  27   1         37.49         36.00        17.74 o                         
   3  27   1         17.24         24.66        20.58 o                         
   5  27   1        116.52        146.72        19.78 o                         
   7  27   1          6.59          7.21        19.04 o                         
   9  27   1        130.52        119.48        22.99 o                         
  11  27   1          0.01        -31.64        24.75 o                         
 -10  28   1        183.66        176.58        44.04 o                         
  -8  28   1         70.46         55.53        28.25 o                         
  -6  28   1          0.97        -10.74        22.11 o                         
  -4  28   1         86.51         53.69        21.90 o                         
  -2  28   1         73.42         74.95        20.44 o                         
   0  28   1          2.92        -29.88        19.92 o                         
   2  28   1        142.07        166.85        20.23 o                         
   4  28   1        352.20        406.19        24.06 o                         
   6  28   1         51.85         26.57        23.77 o                         
   8  28   1         45.53         57.97        29.80 o                         
  -5  29   1        249.54        191.50        29.80 o                         
  -3  29   1        240.49        246.90        26.65 o                         
  -1  29   1        195.34        111.77        24.93 o                         
   1  29   1         43.87         77.12        23.21 o                         
   3  29   1          4.88        -34.64        26.99 o                         
   5  29   1         26.50         81.80        30.20 o                         
 -32   0   2        102.19        122.95        37.83 o                         
 -30   0   2        220.09        185.68        21.59 o                         
 -28   0   2          7.21         -1.70        19.48 o                         
 -26   0   2         87.67         90.61        16.82 o                         
 -24   0   2        282.12        272.86        15.28 o                         
 -22   0   2       2274.43       1882.92        26.09 o                         
 -20   0   2       6661.21       7093.18        60.57 o                         
 -18   0   2      10407.63       9177.34        74.50 o                         
 -16   0   2       1747.49       1675.01        18.90 o                         
 -14   0   2        388.43        167.95         7.45 o                         
 -12   0   2       1362.26       1251.59        16.15 o                         
 -10   0   2      10364.18       9931.02        82.34 o                         
  -8   0   2       4435.12       5206.54        51.08 o                         
  -6   0   2       9806.00      10688.98        82.50 o                         
  -4   0   2      12776.00      14957.57       121.62 o                         
  -2   0   2       4968.00       3649.24        28.23 o                         
   0   0   2        463.17        312.06         6.94 o                         
   2   0   2      16756.32      14891.81       121.24 o                         
   4   0   2      32326.01      29094.37       393.50 o                         
   6   0   2      19788.24      18073.13       253.22 o                         
   8   0   2         69.52         31.72         5.62 o                         
  10   0   2        284.23        129.28         7.11 o                         
  12   0   2       9877.09       9899.29       124.93 o                         
  14   0   2       6776.11       8152.60        70.13 o                         
  16   0   2       5527.40       4649.93        43.81 o                         
  18   0   2        364.64        411.73        12.93 o                         
  20   0   2        976.25        790.16        16.37 o                         
  22   0   2        503.65        590.34        20.33 o                         
  24   0   2        397.07        413.74        19.66 o                         
  26   0   2          0.39          0.25        17.17 o                         
  28   0   2       1226.07       1079.58        31.95 o                         
  30   0   2        131.79         96.68        19.99 o                         
 -31   1   2         36.21         18.83        24.45 o                         
 -29   1   2         75.72         52.87        13.74 o                         
 -27   1   2         21.43         20.99        12.73 o                         
 -25   1   2         46.73         68.15         9.60 o                         
 -23   1   2         55.88         42.26         6.63 o                         
 -21   1   2        993.87        999.65        12.84 o                         
 -19   1   2       1646.95       1609.88        14.64 o                         
 -17   1   2         65.63        103.04         6.11 o                         
 -15   1   2         22.68          9.99         4.24 o                         
 -13   1   2        166.54         66.53         4.22 o                         
 -11   1   2       3399.18       3133.30        20.12 o                         
  -9   1   2       2711.16       3283.69        18.19 o                         
  -7   1   2       1978.83       1436.08        12.91 o                         
  -5   1   2     102485.45      97363.50      1411.81 o                         
  -3   1   2      27476.90      25285.43       166.43 o                         
  -1   1   2         96.95        109.13         4.58 o                         
   1   1   2      23724.96      20937.16       144.28 o                         
   3   1   2      17451.27      24356.03       167.86 o                         
   7   1   2        421.95        213.31         4.80 o                         
   9   1   2       2728.66       4156.50        31.81 o                         
  11   1   2       3867.53       3470.59        26.92 o                         
  13   1   2        926.17       1238.44        12.29 o                         
  15   1   2       1583.64       1762.02        15.59 o                         
  17   1   2         94.81         92.85         5.38 o                         
  19   1   2        701.55        631.58        13.00 o                         
  21   1   2        240.18        176.63         8.25 o                         
  23   1   2         18.02          4.26         7.74 o                         
  25   1   2          1.12          3.61        11.82 o                         
  27   1   2          1.40          1.28        11.46 o                         
  29   1   2        169.81        178.72        13.13 o                         
  31   1   2         15.78         20.71        20.81 o                         
 -30   2   2         83.72         96.80        15.24 o                         
 -28   2   2        282.52        338.70        19.15 o                         
 -26   2   2        128.29        114.73        10.18 o                         
 -24   2   2        504.44        428.89        12.05 o                         
 -22   2   2        704.91        754.98        14.36 o                         
 -20   2   2       1537.06       1397.64        14.30 o                         
 -18   2   2         79.78        114.71         5.36 o                         
 -16   2   2         76.45         70.37         5.65 o                         
 -14   2   2       1016.97       1035.75        10.50 o                         
 -12   2   2       2266.13       3086.54        20.04 o                         
 -10   2   2       1931.80       2994.04        17.60 o                         
  -8   2   2       3283.88       3712.50        21.42 o                         
  -6   2   2      13702.32      13679.72        72.37 o                         
  -4   2   2      18195.81      19066.96       105.90 o                         
  -2   2   2      55510.70      53645.23       723.52 o                         
   0   2   2       3413.74       2985.32        18.04 o                         
   2   2   2     101523.72      97166.49      2590.43 o                         
   4   2   2      94618.35      94764.04      1718.75 o                         
   6   2   2      14097.75      12807.41        79.15 o                         
   8   2   2       7458.52       8104.16        53.11 o                         
  10   2   2        624.94       1219.52        12.63 o                         
  12   2   2        622.56        815.07        10.82 o                         
  14   2   2       6339.43       6141.41        42.78 o                         
  16   2   2       3244.80       3448.83        30.53 o                         
  18   2   2         61.30         50.82         6.77 o                         
  20   2   2        888.82       1046.61        16.17 o                         
  22   2   2        952.34        984.41        15.69 o                         
  24   2   2        166.57        148.40         9.21 o                         
  26   2   2        266.97        333.70        13.48 o                         
  28   2   2        486.31        539.21        16.58 o                         
  30   2   2         18.08        -10.21        17.72 o                         
 -31   3   2        207.95        202.25        21.61 o                         
 -29   3   2        420.47        475.34        15.09 o                         
 -27   3   2        200.44        218.52        11.60 o                         
 -25   3   2         49.44         55.36        12.73 o                         
 -23   3   2       3030.08       3017.25        26.13 o                         
 -21   3   2       4474.12       4358.49        32.50 o                         
 -19   3   2       2682.00       2532.43        19.34 o                         
 -17   3   2       5795.07       5741.76        34.83 o                         
 -15   3   2       7583.98       7793.95        42.72 o                         
 -13   3   2        692.81        894.75        10.18 o                         
 -11   3   2         70.47         86.94         3.77 o                         
  -9   3   2       3207.63       4723.08        26.89 o                         
  -7   3   2        986.93        967.00         8.83 o                         
  -5   3   2       5159.85       4433.10        25.71 o                         
  -3   3   2       2896.96       2855.75        17.34 o                         
  -1   3   2        952.93        767.29         6.94 o                         
   1   3   2       2035.61       2602.60        15.35 o                         
   3   3   2      39485.95      37847.29       466.02 o                         
   5   3   2        300.83         22.75         2.56 o                         
   7   3   2      23289.16      25531.47       156.38 o                         
   9   3   2         88.17         44.29         3.61 o                         
  11   3   2         47.54          9.40         3.83 o                         
  13   3   2      12719.99      13005.05       102.81 o                         
  15   3   2       3120.92       2825.24        23.63 o                         
  17   3   2       1533.15       1339.54        18.48 o                         
  19   3   2       1493.93       1671.06        20.67 o                         
  21   3   2        740.68        643.01        14.59 o                         
  23   3   2        474.21        493.91        12.22 o                         
  25   3   2        423.32        412.49        15.07 o                         
  27   3   2          2.02         13.97        12.75 o                         
  29   3   2          2.28         -1.85        11.88 o                         
  31   3   2          6.63        -12.02        24.99 o                         
 -30   4   2        765.51        734.78        20.74 o                         
 -28   4   2        371.65        312.22        13.22 o                         
 -26   4   2         26.59         38.84        10.31 o                         
 -24   4   2          7.25         14.33         8.85 o                         
 -22   4   2          2.89         10.22         9.79 o                         
 -20   4   2       6562.14       6065.57        43.19 o                         
 -18   4   2        218.09        235.39         6.74 o                         
 -16   4   2       2982.48       2630.60        18.81 o                         
 -14   4   2       5316.61       5189.71        27.55 o                         
 -12   4   2       7876.26       8146.89        40.93 o                         
 -10   4   2        814.35       1226.57         9.92 o                         
  -8   4   2       1056.16       1641.77        11.83 o                         
  -6   4   2         24.04          1.38         2.82 o                         
  -4   4   2       6258.77       5497.20        30.62 o                         
  -2   4   2      42886.18      40163.53       345.71 o                         
   0   4   2       2920.60       2871.56        17.00 o                         
   2   4   2      44161.00      39946.57       344.36 o                         
   4   4   2         17.60         24.01         2.96 o                         
   6   4   2       5065.74       7105.52        41.24 o                         
   8   4   2       3107.34       3110.05        20.13 o                         
  10   4   2      10451.93      11652.12        66.51 o                         
  12   4   2       1398.84       1494.90        12.65 o                         
  14   4   2       1617.09       1679.62        17.83 o                         
  16   4   2       2229.43       2301.47        22.79 o                         
  18   4   2       5254.29       4788.47        38.86 o                         
  20   4   2         49.51         43.58         9.42 o                         
  22   4   2        904.09        867.61        16.47 o                         
  24   4   2        719.99        733.77        15.13 o                         
  26   4   2       2385.69       2441.94        25.51 o                         
  28   4   2        100.23        150.91        14.09 o                         
  30   4   2        209.21        260.40        23.25 o                         
 -31   5   2         11.64         14.85        22.41 o                         
 -29   5   2         36.09         38.69        12.73 o                         
 -27   5   2        922.37        930.62        24.46 o                         
 -25   5   2       1076.13       1029.54        26.17 o                         
 -23   5   2        153.66        223.03        10.37 o                         
 -21   5   2        124.50        123.17         7.77 o                         
 -19   5   2        751.93        804.03        12.53 o                         
 -17   5   2       1350.44       1446.03        13.78 o                         
 -15   5   2        503.63        488.52         6.83 o                         
 -13   5   2        125.67         72.22         4.40 o                         
 -11   5   2          0.44         26.56         3.75 o                         
  -9   5   2       3636.75       3367.16        20.51 o                         
  -7   5   2       3017.87       4226.66        28.37 o                         
  -5   5   2       6227.69       7922.13        42.23 o                         
  -3   5   2      61882.19      64308.09      1577.34 o                         
  -1   5   2       6474.58       7274.99        39.03 o                         
   1   5   2      50326.36      44266.96       381.73 o                         
   3   5   2       6518.94       6171.59        33.58 o                         
   5   5   2       6359.05       5734.10        32.89 o                         
   7   5   2        378.27        291.63         5.55 o                         
   9   5   2        413.52        700.77         8.29 o                         
  11   5   2        696.29        976.00         9.15 o                         
  13   5   2        299.65        207.32         5.62 o                         
  15   5   2        105.43        234.33         8.37 o                         
  17   5   2          0.15          5.27         7.41 o                         
  19   5   2          5.88         11.65         8.81 o                         
  21   5   2       1006.58        915.17        19.94 o                         
  23   5   2        876.24        982.25        22.66 o                         
  25   5   2       2547.13       2529.19        29.52 o                         
  27   5   2       1016.20        922.87        20.00 o                         
  29   5   2         18.00          9.81        17.16 o                         
 -30   6   2         56.28         66.13        18.28 o                         
 -28   6   2          1.55          4.59        12.13 o                         
 -26   6   2          0.05         -2.65        11.15 o                         
 -24   6   2        175.39        214.64        10.33 o                         
 -22   6   2        680.91        644.48        12.75 o                         
 -20   6   2       1102.59       1074.75        14.36 o                         
 -18   6   2       4314.06       4198.75        29.17 o                         
 -16   6   2        747.47        801.67         9.76 o                         
 -14   6   2       2584.29       2894.27        18.08 o                         
 -12   6   2       6404.96       6627.53        36.70 o                         
 -10   6   2      47546.82      47698.53       271.94 o                         
  -8   6   2      44185.16      38993.98       230.24 o                         
  -6   6   2      13050.92      14102.62        77.83 o                         
  -4   6   2       7510.94       6770.55        36.73 o                         
  -2   6   2        106.05        349.49         5.44 o                         
   0   6   2      11076.72      10597.35        53.33 o                         
   2   6   2      45076.93      38159.81       251.59 o                         
   4   6   2       2450.19       3037.87        18.63 o                         
   6   6   2      16316.45      17319.14        94.62 o                         
   8   6   2       7872.53       9418.78        51.56 o                         
  10   6   2       2679.51       2859.48        18.83 o                         
  12   6   2       3879.67       4511.73        26.80 o                         
  14   6   2       3562.04       3885.75        26.47 o                         
  16   6   2       7142.02       6879.88        43.77 o                         
  18   6   2       7653.17       7868.10        58.59 o                         
  20   6   2         88.50         47.80         9.94 o                         
  22   6   2       1012.33       1044.98        21.36 o                         
  24   6   2        111.10         99.91        11.78 o                         
  26   6   2        106.65        116.81        14.48 o                         
  28   6   2        139.94        128.88        16.02 o                         
  30   6   2         92.85         57.43        25.46 o                         
 -31   7   2         15.26         14.38        23.49 o                         
 -29   7   2        172.18        166.49        14.53 o                         
 -27   7   2        611.34        650.97        17.81 o                         
 -25   7   2       1085.42       1064.96        20.45 o                         
 -23   7   2          6.80         11.51         8.42 o                         
 -21   7   2        854.14        815.86        13.95 o                         
 -19   7   2       1626.20       1590.54        14.81 o                         
 -17   7   2       2009.68       2458.08        17.75 o                         
 -15   7   2        272.50        324.17         6.36 o                         
 -13   7   2       2376.84       2841.47        18.33 o                         
 -11   7   2        221.49        436.40         7.43 o                         
  -9   7   2        327.38        403.53         8.19 o                         
  -7   7   2       3286.83       2962.05        18.20 o                         
  -5   7   2      19553.85      18556.02        93.94 o                         
  -3   7   2      10947.88      11941.59        59.99 o                         
  -1   7   2      17697.55      15392.37        76.54 o                         
   1   7   2      19679.69      19127.09        96.63 o                         
   3   7   2        973.60        830.45         7.87 o                         
   5   7   2       3215.93       3825.23        22.56 o                         
   7   7   2          1.90         27.43         4.08 o                         
   9   7   2       3906.13       3496.97        21.29 o                         
  11   7   2        105.90        140.96         4.84 o                         
  13   7   2         85.77         77.24         4.41 o                         
  15   7   2        181.52        150.39         6.01 o                         
  17   7   2        405.44        390.75         8.34 o                         
  19   7   2          6.04          3.92         6.93 o                         
  21   7   2        670.43        538.88        15.10 o                         
  23   7   2        209.11        204.97        13.24 o                         
  25   7   2       2026.55       2003.97        29.56 o                         
  27   7   2       1085.78       1228.81        29.22 o                         
  29   7   2        461.97        486.44        23.80 o                         
 -30   8   2         96.37         87.45        21.28 o                         
 -28   8   2        224.70        261.81        14.97 o                         
 -26   8   2          6.48         20.14        10.74 o                         
 -24   8   2         17.00         10.55         9.05 o                         
 -22   8   2       1277.89       1194.04        16.96 o                         
 -20   8   2         76.44         98.61         5.83 o                         
 -18   8   2       2100.67       1870.20        15.90 o                         
 -16   8   2       2273.66       2386.28        16.37 o                         
 -14   8   2        564.41        790.65         9.86 o                         
 -12   8   2        889.37        642.71         9.02 o                         
 -10   8   2      11660.71      10743.93        56.56 o                         
  -8   8   2        470.90        657.82         8.49 o                         
  -6   8   2        266.18        570.97         8.31 o                         
  -4   8   2        656.20        561.72         7.67 o                         
  -2   8   2       1944.16       2437.84        15.07 o                         
   0   8   2       3051.94       3249.89        18.79 o                         
   2   8   2        130.93        149.18         4.33 o                         
   4   8   2       2788.67       3159.62        19.12 o                         
   6   8   2       2550.60       3618.85        22.12 o                         
   8   8   2        158.80         88.61         4.83 o                         
  10   8   2       9622.17      10451.47        57.68 o                         
  12   8   2       3387.35       3044.67        21.46 o                         
  14   8   2       8866.39       9047.37        52.32 o                         
  16   8   2       2352.25       2153.21        19.53 o                         
  18   8   2        203.40        156.91         6.67 o                         
  20   8   2       1522.57       1609.07        20.72 o                         
  22   8   2          0.62        -12.78         9.02 o                         
  24   8   2       1643.80       1710.13        37.52 o                         
  26   8   2       1055.88       1044.35        26.06 o                         
  28   8   2        492.51        560.95        28.21 o                         
  30   8   2        128.73        127.59        24.68 o                         
 -29   9   2         50.26         49.14        18.82 o                         
 -27   9   2          3.94          5.22        12.03 o                         
 -25   9   2        484.71        492.74        14.41 o                         
 -23   9   2        498.51        470.93        12.24 o                         
 -21   9   2         79.93         88.91         6.55 o                         
 -19   9   2       3269.15       2771.49        21.08 o                         
 -17   9   2       3368.74       3101.04        20.38 o                         
 -15   9   2        404.54        308.92         7.22 o                         
 -13   9   2       2778.13       2943.85        19.92 o                         
 -11   9   2       9313.81       8472.29        45.90 o                         
  -9   9   2       4524.90       5021.67        29.33 o                         
  -7   9   2       2121.28       1649.65        13.56 o                         
  -5   9   2      21723.86      21884.64       111.16 o                         
  -3   9   2      16700.01      17508.89        83.53 o                         
  -1   9   2       2097.93       1698.33        12.30 o                         
   1   9   2       3958.76       3984.67        22.99 o                         
   3   9   2        888.59        728.78         8.65 o                         
   5   9   2        217.65        363.20         8.61 o                         
   7   9   2       4868.18       4834.96        28.53 o                         
   9   9   2        881.00        878.42         9.98 o                         
  11   9   2        399.45        321.87         6.92 o                         
  13   9   2        362.87        418.54         8.47 o                         
  15   9   2        510.65        422.98         8.57 o                         
  17   9   2         13.90         13.33         6.57 o                         
  19   9   2       1509.32       1315.98        16.07 o                         
  21   9   2       2426.04       2505.57        26.93 o                         
  23   9   2         29.65          7.38        11.22 o                         
  25   9   2        218.14        186.43        13.00 o                         
  27   9   2        185.32        232.61        19.84 o                         
  29   9   2        257.55        284.47        25.56 o                         
 -30  10   2          7.99          7.08        24.73 o                         
 -28  10   2         57.89         66.76        14.30 o                         
 -26  10   2          1.02        -10.03        12.04 o                         
 -24  10   2         11.03         19.39         9.87 o                         
 -22  10   2        424.47        373.32        10.09 o                         
 -20  10   2          0.43         15.20         6.74 o                         
 -18  10   2        110.56        172.34         6.35 o                         
 -16  10   2         42.10         30.00         5.50 o                         
 -14  10   2       2156.43       1796.05        15.50 o                         
 -12  10   2       3472.54       3936.39        24.69 o                         
 -10  10   2      11273.23      11322.92        59.84 o                         
  -8  10   2       2031.50       2433.74        17.08 o                         
  -6  10   2        197.91        266.77         7.11 o                         
  -4  10   2        192.72        113.14         5.07 o                         
  -2  10   2        779.67       1250.11        10.83 o                         
   0  10   2       5518.26       5774.50        31.69 o                         
   2  10   2      15124.22      16570.91        81.34 o                         
   4  10   2        347.48        623.49         8.90 o                         
   6  10   2       1792.81       2253.81        15.68 o                         
   8  10   2       5929.36       7046.99        39.79 o                         
  10  10   2       2489.99       2055.03        15.53 o                         
  12  10   2         65.64         17.91         5.47 o                         
  14  10   2        897.98        818.30        11.53 o                         
  16  10   2       4128.45       3755.10        27.72 o                         
  18  10   2       1019.12        970.98        15.10 o                         
  20  10   2        708.73        639.10        15.19 o                         
  22  10   2       2845.14       2754.11        30.70 o                         
  24  10   2        638.10        565.70        20.28 o                         
  26  10   2        346.99        328.99        20.64 o                         
  28  10   2        493.83        453.71        24.07 o                         
 -29  11   2       1202.63       1049.64        30.89 o                         
 -27  11   2        590.80        600.11        17.09 o                         
 -25  11   2        593.58        555.75        14.96 o                         
 -23  11   2         12.82         12.91         8.11 o                         
 -21  11   2         61.53         34.26         7.72 o                         
 -19  11   2        138.15        152.50         7.35 o                         
 -17  11   2        633.05        584.15        10.37 o                         
 -15  11   2        390.84        403.22        10.01 o                         
 -13  11   2        626.35        452.21        10.66 o                         
 -11  11   2       3381.34       3071.45        20.61 o                         
  -9  11   2        348.22        387.61         7.43 o                         
  -7  11   2        994.64       1099.92        11.31 o                         
  -5  11   2       7305.77       7008.38        39.21 o                         
  -3  11   2       6933.59       7626.04        41.10 o                         
  -1  11   2       3617.86       3577.50        21.20 o                         
   1  11   2       1436.23       1378.28        12.06 o                         
   3  11   2        635.89        499.57         8.37 o                         
   5  11   2       2028.53       1999.69        14.51 o                         
   7  11   2       1242.20       1136.82        13.01 o                         
   9  11   2       8182.60       8704.82        48.47 o                         
  11  11   2       2516.33       2542.94        18.93 o                         
  13  11   2       3695.47       3465.35        23.90 o                         
  15  11   2        189.70        156.55         7.12 o                         
  17  11   2        132.06        108.71         8.62 o                         
  19  11   2       5238.24       5378.60        38.64 o                         
  21  11   2       5206.24       4908.92        38.97 o                         
  23  11   2         58.71         40.71        11.79 o                         
  25  11   2         95.06         74.53        13.45 o                         
  27  11   2        262.42        219.42        15.41 o                         
 -28  12   2        167.99        229.87        23.19 o                         
 -26  12   2         21.02          9.32        12.42 o                         
 -24  12   2        306.81        292.00        10.83 o                         
 -22  12   2          1.08         -2.69         8.39 o                         
 -20  12   2        133.95        114.24         9.70 o                         
 -18  12   2       1875.92       2044.86        18.14 o                         
 -16  12   2        549.65        449.46        10.25 o                         
 -14  12   2        340.58        229.69         8.24 o                         
 -12  12   2       3025.14       2856.86        20.25 o                         
 -10  12   2       9596.92       9991.99        52.85 o                         
  -8  12   2          3.32          3.78         5.06 o                         
  -6  12   2       3775.20       3143.56        20.54 o                         
  -4  12   2       1017.70        938.86        10.77 o                         
  -2  12   2         40.72         78.71         5.49 o                         
   0  12   2       3688.03       3998.37        23.46 o                         
   2  12   2        100.83        146.76         5.44 o                         
   4  12   2       2778.13       3148.95        19.50 o                         
   6  12   2        105.41        142.07         5.63 o                         
   8  12   2        607.01        642.27         9.53 o                         
  10  12   2       3358.85       3180.04        22.66 o                         
  12  12   2        136.80         81.96         6.24 o                         
  14  12   2        299.12        362.71         8.65 o                         
  16  12   2          1.77          6.92         7.02 o                         
  18  12   2        273.72        226.45         9.86 o                         
  20  12   2        544.56        582.47        14.52 o                         
  22  12   2        325.03        275.56        17.34 o                         
  24  12   2        207.51        227.20        15.25 o                         
  26  12   2        333.11        360.22        17.85 o                         
  28  12   2        101.48        124.81        28.80 o                         
 -27  13   2        241.17        205.07        21.32 o                         
 -25  13   2        404.12        442.73        14.99 o                         
 -23  13   2         18.98         17.58         9.47 o                         
 -21  13   2        961.59        795.87        15.02 o                         
 -19  13   2        698.41        607.74        12.61 o                         
 -17  13   2        670.93        582.58        13.41 o                         
 -15  13   2       3934.14       3766.50        27.75 o                         
 -13  13   2       1900.60       1790.25        16.16 o                         
 -11  13   2        237.90        278.07         7.56 o                         
  -9  13   2       2588.60       2743.14        20.01 o                         
  -7  13   2       1329.80       1821.07        15.48 o                         
  -5  13   2        760.38        576.20         9.50 o                         
  -3  13   2       3977.20       4395.56        26.56 o                         
  -1  13   2        140.49        212.71         6.85 o                         
   1  13   2        295.10        271.37         6.37 o                         
   3  13   2       1977.97       2220.32        15.59 o                         
   5  13   2        618.85        549.00         9.20 o                         
   7  13   2        201.33        249.32         6.60 o                         
   9  13   2       6552.28       6418.21        37.54 o                         
  11  13   2       2198.69       2147.45        17.94 o                         
  13  13   2        538.40        453.77         9.43 o                         
  15  13   2       1503.22       1514.82        16.94 o                         
  17  13   2        350.58        325.37        11.89 o                         
  19  13   2       1114.68       1139.44        19.61 o                         
  21  13   2        431.28        361.98        12.78 o                         
  23  13   2        264.54        248.15        17.70 o                         
  25  13   2        190.70        238.13        24.85 o                         
  27  13   2        496.52        484.51        27.99 o                         
 -28  14   2        139.82        110.72        38.97 o                         
 -26  14   2        284.50        294.51        18.66 o                         
 -24  14   2        447.25        449.08        12.79 o                         
 -22  14   2       1120.18       1113.65        26.45 o                         
 -20  14   2       2667.56       2774.31        25.25 o                         
 -18  14   2         30.00         38.96         8.72 o                         
 -16  14   2          7.09         -6.69         6.79 o                         
 -14  14   2       2765.63       2319.51        19.39 o                         
 -12  14   2         49.29         86.59         6.65 o                         
 -10  14   2        456.94        338.18         8.32 o                         
  -8  14   2         17.28         -4.04         6.00 o                         
  -6  14   2         22.16          2.96         5.73 o                         
  -4  14   2        262.18        299.95         7.28 o                         
  -2  14   2       2754.85       2560.07        18.93 o                         
   0  14   2       5417.17       6108.52        34.62 o                         
   2  14   2       5635.38       5516.67        30.68 o                         
   4  14   2       5860.53       6009.65        32.95 o                         
   6  14   2       1294.29       1487.74        13.62 o                         
   8  14   2        215.39        351.71         7.85 o                         
  10  14   2        695.78        742.22        13.51 o                         
  12  14   2        234.35        203.04         8.14 o                         
  14  14   2          1.41         39.70         7.58 o                         
  16  14   2        405.54        408.87        13.07 o                         
  18  14   2       1422.49       1336.56        20.20 o                         
  20  14   2        615.72        512.02        15.52 o                         
  22  14   2         82.45         81.02        11.88 o                         
  24  14   2         44.62         17.53        14.22 o                         
  26  14   2          0.04        -34.12        22.75 o                         
 -27  15   2        272.78        280.67        37.82 o                         
 -25  15   2       1427.15       1380.15        24.72 o                         
 -23  15   2          8.31         12.00        11.12 o                         
 -21  15   2         58.54         94.89        12.47 o                         
 -19  15   2          0.05         17.35        10.76 o                         
 -17  15   2         33.04         36.16         8.35 o                         
 -15  15   2        393.26        439.14        11.28 o                         
 -13  15   2       2386.88       2470.40        20.40 o                         
 -11  15   2          1.32         -1.72         6.80 o                         
  -9  15   2       1798.52       1524.48        16.19 o                         
  -7  15   2        511.95        550.49        12.35 o                         
  -5  15   2        319.93        243.32         7.64 o                         
  -3  15   2       1766.15       1717.02        15.87 o                         
  -1  15   2       5210.16       5248.65        31.03 o                         
   1  15   2       1365.27       1357.00        13.53 o                         
   3  15   2         21.18         60.91         6.52 o                         
   5  15   2       1649.71       1633.27        15.08 o                         
   7  15   2       1100.86        962.61        11.92 o                         
   9  15   2          3.24          1.91         5.68 o                         
  11  15   2       3055.85       2840.51        22.24 o                         
  13  15   2         51.35         69.83         8.69 o                         
  15  15   2         13.52         18.18         8.39 o                         
  17  15   2       1786.26       1655.07        21.09 o                         
  19  15   2        744.33        772.51        17.99 o                         
  21  15   2         19.39         36.45        12.18 o                         
  23  15   2         13.83         50.63        13.84 o                         
  25  15   2        167.36        140.11        18.51 o                         
 -26  16   2         16.02         22.63        27.98 o                         
 -24  16   2       1079.24       1068.39        21.17 o                         
 -22  16   2       1194.77       1133.55        31.64 o                         
 -20  16   2       1248.08       1231.31        18.67 o                         
 -18  16   2         17.08         23.29         8.82 o                         
 -16  16   2          3.31         11.63         8.32 o                         
 -14  16   2       1003.10        920.70        15.04 o                         
 -12  16   2        692.29        636.88        13.10 o                         
 -10  16   2        242.09        181.04         8.28 o                         
  -8  16   2        258.54        352.48         9.97 o                         
  -6  16   2        180.73        171.44         7.65 o                         
  -4  16   2       1392.73       1293.24        14.37 o                         
  -2  16   2        525.69        587.74        13.68 o                         
   0  16   2       2227.37       2444.60        19.21 o                         
   2  16   2       5325.48       5143.22        31.19 o                         
   4  16   2       5992.25       5933.76        36.01 o                         
   6  16   2       1425.52       1430.36        15.51 o                         
   8  16   2       4935.01       4941.88        31.59 o                         
  10  16   2        624.54        467.89        13.68 o                         
  12  16   2        230.87        265.34         9.77 o                         
  14  16   2       2572.48       2658.78        25.20 o                         
  16  16   2       3425.73       3530.47        33.37 o                         
  18  16   2         19.12         16.88        10.35 o                         
  20  16   2       1076.54       1094.66        22.48 o                         
  22  16   2         88.43         89.53        15.02 o                         
  24  16   2         49.28         48.41        16.27 o                         
  26  16   2          0.10        -26.40        37.49 o                         
 -25  17   2        261.13        233.98        28.23 o                         
 -23  17   2          9.68         25.00        13.90 o                         
 -21  17   2        458.76        409.24        13.60 o                         
 -19  17   2        200.80        216.13        11.29 o                         
 -17  17   2        337.53        373.30        11.09 o                         
 -15  17   2        806.65        965.80        16.74 o                         
 -13  17   2         59.32         69.62         8.62 o                         
 -11  17   2       1677.36       1671.60        19.24 o                         
  -9  17   2         33.55         52.88         7.93 o                         
  -7  17   2        948.61        985.50        14.49 o                         
  -5  17   2      15573.89      16606.54        83.86 o                         
  -3  17   2      11867.54      11246.46        60.36 o                         
  -1  17   2        881.49        848.77        13.22 o                         
   1  17   2       4122.66       4297.27        28.21 o                         
   3  17   2       5797.69       5251.88        32.22 o                         
   5  17   2         10.13         23.43         6.92 o                         
   7  17   2        121.75        206.79         8.11 o                         
   9  17   2        387.45        407.82         9.63 o                         
  11  17   2       1803.12       1692.47        18.00 o                         
  13  17   2        728.44        619.72        14.38 o                         
  15  17   2        785.96        826.82        18.48 o                         
  17  17   2       1387.10       1445.09        23.33 o                         
  19  17   2          8.73         19.60        11.12 o                         
  21  17   2        231.09        288.54        15.18 o                         
  23  17   2         49.59         44.95        14.60 o                         
  25  17   2        155.30        179.14        36.49 o                         
 -24  18   2        446.97        545.32        22.26 o                         
 -22  18   2        727.85        661.32        20.64 o                         
 -20  18   2        734.58        698.78        17.63 o                         
 -18  18   2        108.01        121.55        11.53 o                         
 -16  18   2       1196.31       1076.87        18.11 o                         
 -14  18   2         19.34         10.69         9.29 o                         
 -12  18   2        278.73        227.21        10.51 o                         
 -10  18   2       4275.28       3943.45        29.90 o                         
  -8  18   2       4095.20       4309.47        32.50 o                         
  -6  18   2        184.31        199.32         8.56 o                         
  -4  18   2       1457.35       1485.62        16.52 o                         
  -2  18   2         70.45         58.08         7.71 o                         
   0  18   2        261.88        228.38         8.53 o                         
   2  18   2       4522.04       4768.84        30.97 o                         
   4  18   2       4545.41       4492.95        28.75 o                         
   6  18   2         72.12         73.66         7.62 o                         
   8  18   2        536.79        528.95        11.42 o                         
  10  18   2       3208.32       3076.49        24.80 o                         
  12  18   2          2.68          5.61        10.22 o                         
  14  18   2          0.58         23.27        11.74 o                         
  16  18   2        915.29        806.62        19.77 o                         
  18  18   2        346.77        312.20        13.60 o                         
  20  18   2        611.25        548.24        16.02 o                         
  22  18   2        980.88        940.43        25.66 o                         
  24  18   2        174.15        172.28        27.74 o                         
 -23  19   2          9.46          6.58        22.10 o                         
 -21  19   2          0.17         -5.86        11.85 o                         
 -19  19   2       1849.05       1738.97        25.98 o                         
 -17  19   2        306.92        352.42        13.48 o                         
 -15  19   2         44.15         68.76        10.25 o                         
 -13  19   2        182.15        161.44        10.69 o                         
 -11  19   2        115.24        107.52        10.38 o                         
  -9  19   2       2454.03       2617.94        25.15 o                         
  -7  19   2          1.99          5.27         8.49 o                         
  -5  19   2        501.59        564.42        20.52 o                         
  -3  19   2       1997.30       1983.77        26.97 o                         
  -1  19   2       2515.20       2213.57        20.14 o                         
   1  19   2       1113.59       1175.84        16.18 o                         
   3  19   2       1802.00       1926.54        21.22 o                         
   5  19   2       1495.40       1331.70        17.85 o                         
   7  19   2        975.75        922.80        16.03 o                         
   9  19   2        124.59        174.12         9.22 o                         
  11  19   2        165.92        176.80        10.57 o                         
  13  19   2        200.14        182.82        12.75 o                         
  15  19   2        260.38        288.62        13.72 o                         
  17  19   2        893.62        724.38        16.97 o                         
  19  19   2         23.47         30.76        13.52 o                         
  21  19   2        283.36        296.86        16.78 o                         
  23  19   2          6.66          2.02        22.75 o                         
 -22  20   2         15.43         28.36        18.27 o                         
 -20  20   2         13.79          9.25        13.76 o                         
 -18  20   2         32.64         31.24        12.75 o                         
 -16  20   2        230.14        235.59        13.53 o                         
 -14  20   2        366.04        410.25        13.23 o                         
 -12  20   2       1485.87       1457.20        23.40 o                         
 -10  20   2       1300.11       1383.74        22.13 o                         
  -8  20   2        107.13         94.86        10.26 o                         
  -6  20   2          3.55         23.26        10.37 o                         
  -4  20   2          2.92         -0.41         8.86 o                         
  -2  20   2         77.86         59.09         9.13 o                         
   0  20   2        518.14        431.77        11.41 o                         
   2  20   2        892.23        897.14        16.87 o                         
   4  20   2        296.07        226.07        11.64 o                         
   6  20   2       1972.14       1782.91        21.22 o                         
   8  20   2        850.37        998.35        17.65 o                         
  10  20   2        323.20        359.15        12.68 o                         
  12  20   2       1964.85       2061.66        26.50 o                         
  14  20   2       1478.54       1615.78        25.75 o                         
  16  20   2        167.09        126.54        13.66 o                         
  18  20   2          0.30         -8.33        13.78 o                         
  20  20   2        137.92        133.98        15.64 o                         
  22  20   2        377.30        377.81        28.93 o                         
 -21  21   2        806.55        803.91        23.77 o                         
 -19  21   2       3506.58       3487.10        34.60 o                         
 -17  21   2        546.52        499.91        15.17 o                         
 -15  21   2        211.66        239.17        12.31 o                         
 -13  21   2         38.14         38.49        13.26 o                         
 -11  21   2        186.82        228.89        13.21 o                         
  -9  21   2          0.00         24.55        11.44 o                         
  -7  21   2        794.37        713.18        16.12 o                         
  -5  21   2         41.92         13.88        10.08 o                         
  -3  21   2       1267.32       1264.12        20.34 o                         
  -1  21   2       3838.98       3706.73        29.61 o                         
   1  21   2        159.47        147.84        10.32 o                         
   3  21   2       1508.33       1597.37        22.24 o                         
   5  21   2          9.07          9.81        10.24 o                         
   7  21   2        474.24        511.93        13.84 o                         
   9  21   2        147.59        159.30        11.96 o                         
  11  21   2       2520.17       2421.87        25.26 o                         
  13  21   2       2301.78       2322.97        26.17 o                         
  15  21   2        266.97        301.99        13.75 o                         
  17  21   2        163.72        151.35        15.90 o                         
  19  21   2         16.28          1.29        15.02 o                         
  21  21   2         67.92         73.53        18.31 o                         
 -20  22   2         65.69         70.15        21.31 o                         
 -18  22   2          1.33         -0.93        14.26 o                         
 -16  22   2         36.58         36.21        13.28 o                         
 -14  22   2         79.64         94.24        12.86 o                         
 -12  22   2        359.98        441.90        14.18 o                         
 -10  22   2        246.33        210.98        12.49 o                         
  -8  22   2         17.41         21.97        11.52 o                         
  -6  22   2        329.16        310.88        14.15 o                         
  -4  22   2        567.10        552.61        14.90 o                         
  -2  22   2       3606.90       3540.17        30.65 o                         
   0  22   2       1097.74       1070.72        19.35 o                         
   2  22   2        219.49        258.37        13.06 o                         
   4  22   2          2.57          3.62        11.85 o                         
   6  22   2         17.49         13.69        10.89 o                         
   8  22   2         20.04         13.38        10.05 o                         
  10  22   2        605.68        598.90        14.62 o                         
  12  22   2        928.73        807.78        22.51 o                         
  14  22   2         93.54        105.05        12.86 o                         
  16  22   2         25.39         34.50        14.11 o                         
  18  22   2         41.85         56.72        18.22 o                         
  20  22   2         41.78         22.72        20.13 o                         
 -19  23   2        301.88        357.58        23.60 o                         
 -17  23   2        250.69        229.24        17.22 o                         
 -15  23   2        119.44        107.80        15.07 o                         
 -13  23   2        544.07        636.42        19.57 o                         
 -11  23   2         88.29         78.56        12.75 o                         
  -9  23   2         10.26         14.99        12.01 o                         
  -7  23   2        693.05        619.62        15.35 o                         
  -5  23   2       1808.53       1951.58        24.07 o                         
  -3  23   2       2127.88       2034.70        24.99 o                         
  -1  23   2        621.66        673.53        17.25 o                         
   1  23   2        234.49        217.75        12.83 o                         
   3  23   2         11.47         11.09        11.60 o                         
   5  23   2        332.81        343.65        13.33 o                         
   7  23   2        498.53        443.50        13.19 o                         
   9  23   2        221.66        265.19        11.67 o                         
  11  23   2        399.39        396.30        12.28 o                         
  13  23   2         24.50         22.20        13.12 o                         
  15  23   2        114.57        145.35        14.67 o                         
  17  23   2        393.01        474.12        20.56 o                         
  19  23   2        257.53        214.19        22.25 o                         
 -18  24   2         64.72         42.83        23.91 o                         
 -16  24   2         92.35         89.45        21.20 o                         
 -14  24   2        102.41         94.49        18.57 o                         
 -12  24   2          1.48         11.54        21.31 o                         
 -10  24   2        445.49        354.41        15.19 o                         
  -8  24   2         62.06         70.71        13.51 o                         
  -6  24   2        203.00        166.49        13.17 o                         
  -4  24   2        350.51        331.73        13.66 o                         
  -2  24   2         46.00         28.81        11.87 o                         
   0  24   2       1546.25       1396.62        22.65 o                         
   2  24   2        818.85        774.58        17.47 o                         
   4  24   2         36.26         30.48        12.33 o                         
   6  24   2        344.31        324.46        13.53 o                         
   8  24   2        200.32        204.07        12.75 o                         
  10  24   2       1007.75        985.20        23.20 o                         
  12  24   2        984.42        881.66        21.73 o                         
  14  24   2         19.56         17.10        17.35 o                         
  16  24   2        104.44        105.84        20.19 o                         
 -15  25   2         10.40         34.61        20.31 o                         
 -13  25   2         12.65          4.72        17.81 o                         
 -11  25   2          1.34         24.20        16.44 o                         
  -9  25   2        271.54        224.07        16.88 o                         
  -7  25   2        166.32        192.43        16.12 o                         
  -5  25   2        127.40        179.31        15.30 o                         
  -3  25   2          3.25         -3.93        13.15 o                         
  -1  25   2        572.81        560.45        15.11 o                         
   1  25   2         82.97         73.92        13.03 o                         
   3  25   2         63.45         62.47        13.88 o                         
   5  25   2       2455.14       2364.21        30.84 o                         
   7  25   2        940.87        938.42        21.69 o                         
   9  25   2          3.82          3.88        13.53 o                         
  11  25   2        704.90        673.64        20.82 o                         
  13  25   2       1491.41       1371.67        34.75 o                         
  15  25   2         14.13         33.38        22.47 o                         
 -14  26   2         63.39         75.39        23.52 o                         
 -12  26   2          5.84         -6.87        21.83 o                         
 -10  26   2        209.39        231.77        20.89 o                         
  -8  26   2        146.71        108.78        19.31 o                         
  -6  26   2        978.67        964.46        36.59 o                         
  -4  26   2         52.43         82.62        16.38 o                         
  -2  26   2         83.11         86.83        16.93 o                         
   0  26   2        526.09        581.46        19.70 o                         
   2  26   2         22.95         45.11        16.67 o                         
   4  26   2        103.49        108.48        17.34 o                         
   6  26   2          5.21         -9.22        16.44 o                         
   8  26   2          5.80         28.29        16.17 o                         
  10  26   2        414.01        420.50        22.07 o                         
  12  26   2        204.04        174.94        23.34 o                         
  14  26   2        128.61         99.88        24.52 o                         
 -11  27   2        624.00        682.69        28.93 o                         
  -9  27   2          4.19        -30.81        20.54 o                         
  -7  27   2         70.37         62.47        20.51 o                         
  -5  27   2         84.89         90.22        19.86 o                         
  -3  27   2         19.55         22.84        17.82 o                         
  -1  27   2         60.43         73.58        18.61 o                         
   1  27   2         68.09         77.09        22.77 o                         
   3  27   2         91.30        133.52        19.17 o                         
   5  27   2        904.99        928.51        37.12 o                         
   7  27   2        422.89        490.72        23.43 o                         
   9  27   2         52.40         32.32        22.62 o                         
  11  27   2         25.80         29.47        24.96 o                         
  -8  28   2        628.05        758.77        30.26 o                         
  -6  28   2        685.71        606.81        25.77 o                         
  -4  28   2          2.30         21.35        21.71 o                         
  -2  28   2         81.61         87.82        20.12 o                         
   0  28   2          3.75        -30.06        20.04 o                         
   2  28   2        777.64        733.23        23.96 o                         
   4  28   2         99.59         87.75        25.85 o                         
   6  28   2          9.90          6.56        23.60 o                         
   8  28   2          8.25         56.23        29.25 o                         
  -3  29   2         23.49         54.81        27.74 o                         
  -1  29   2        249.26        322.18        26.75 o                         
   1  29   2        338.32        342.98        30.50 o                         
   3  29   2         58.02         85.28        30.80 o                         
 -31   1   3        137.38        204.22        24.47 o                         
 -29   1   3        803.94        791.10        19.14 o                         
 -27   1   3        494.60        466.38        13.02 o                         
 -25   1   3        103.39        115.46         8.72 o                         
 -23   1   3        154.34        171.20         8.28 o                         
 -21   1   3       2793.64       2849.49        26.36 o                         
 -19   1   3      14927.48      14236.96        84.75 o                         
 -17   1   3       8132.37       7762.16        51.46 o                         
 -15   1   3      10297.09      10143.49        62.88 o                         
 -13   1   3         12.26         11.97         2.88 o                         
 -11   1   3         19.03        144.09         4.09 o                         
  -9   1   3      15583.68      14391.75        76.79 o                         
  -7   1   3         42.70         20.64         2.96 o                         
  -5   1   3      46360.38      44316.18       412.20 o                         
  -3   1   3       1403.89       1257.27         9.88 o                         
  -1   1   3      35218.77      32660.21       215.11 o                         
   1   1   3       2440.37       2370.97        17.83 o                         
   3   1   3      63127.07      57367.65       652.81 o                         
   5   1   3        194.02         33.31         3.85 o                         
   7   1   3       1183.13       1703.12        16.98 o                         
   9   1   3      31090.08      30885.42       213.50 o                         
  11   1   3         11.03         12.92         4.90 o                         
  13   1   3        124.93        163.56         5.90 o                         
  15   1   3       4516.42       4418.87        30.69 o                         
  17   1   3       3532.34       3461.96        25.51 o                         
  19   1   3         44.39         43.90         5.98 o                         
  21   1   3        286.72        259.48         9.02 o                         
  23   1   3        295.46        280.71        10.64 o                         
  25   1   3        341.85        349.17        13.48 o                         
  27   1   3        171.48        188.64        12.71 o                         
  29   1   3         83.68         95.47        13.55 o                         
 -30   2   3        105.45        109.71        14.35 o                         
 -28   2   3         88.45         98.11        11.29 o                         
 -26   2   3          1.44         -1.65         9.59 o                         
 -24   2   3       3608.74       3229.94        26.25 o                         
 -22   2   3       8718.88       7981.52        52.49 o                         
 -20   2   3         20.52         40.45         6.03 o                         
 -18   2   3       3503.34       3084.99        22.19 o                         
 -16   2   3       3476.39       3440.90        23.18 o                         
 -14   2   3        540.32        491.71         7.86 o                         
 -12   2   3       2719.95       2440.76        16.04 o                         
 -10   2   3       1901.04       1702.33        12.65 o                         
  -8   2   3        107.60        137.01         3.85 o                         
  -6   2   3       6349.46       7600.07        42.90 o                         
  -4   2   3      32430.84      30311.58       178.84 o                         
  -2   2   3       8746.50       7980.10        47.67 o                         
   0   2   3       3319.85       2663.65        18.86 o                         
   2   2   3      38862.84      36670.00       241.45 o                         
   4   2   3       6470.71       8052.20        47.99 o                         
   6   2   3          5.50         11.04         3.45 o                         
   8   2   3       3404.26       3259.09        24.01 o                         
  10   2   3      12600.00      13607.01        88.13 o                         
  12   2   3        168.26        335.08        12.06 o                         
  14   2   3        205.38        248.96         8.38 o                         
  16   2   3        108.74        115.37         5.45 o                         
  18   2   3       1668.31       1669.46        16.24 o                         
  20   2   3          2.77        -10.60         7.06 o                         
  22   2   3         18.52         12.19         7.98 o                         
  24   2   3         87.47         94.17         9.21 o                         
  26   2   3        898.31        854.10        18.05 o                         
  28   2   3        194.33        142.10        13.15 o                         
  30   2   3         25.27         20.90        18.66 o                         
 -31   3   3        184.54        206.95        26.04 o                         
 -29   3   3        180.13        176.05        13.50 o                         
 -27   3   3         35.41         51.10        11.11 o                         
 -25   3   3        815.13        849.37        16.45 o                         
 -23   3   3        119.57        112.44         8.13 o                         
 -21   3   3          5.44          5.35         5.89 o                         
 -19   3   3        325.93        367.04         7.91 o                         
 -17   3   3       1295.40       1262.15        12.12 o                         
 -15   3   3       1939.13       2272.38        15.33 o                         
 -13   3   3        522.97        538.41         7.25 o                         
 -11   3   3        369.92        389.68         6.52 o                         
  -9   3   3       1883.81       1909.23        13.80 o                         
  -7   3   3       1094.81        790.98         8.22 o                         
  -5   3   3         69.06        218.37         6.11 o                         
  -3   3   3      26217.99      24846.59       134.28 o                         
  -1   3   3        946.23       1080.45         9.52 o                         
   1   3   3       2855.74       3143.28        20.34 o                         
   5   3   3      20147.46      20623.64       115.12 o                         
   7   3   3      12892.91      15378.89        95.30 o                         
   9   3   3       4513.20       4618.90        31.20 o                         
  11   3   3       9550.19      10196.19        60.80 o                         
  13   3   3       8468.94       8390.14        54.96 o                         
  15   3   3        866.45       1097.99        13.24 o                         
  17   3   3        254.35        232.27         7.36 o                         
  19   3   3        171.90        213.01         8.51 o                         
  21   3   3        105.50        203.47        10.23 o                         
  23   3   3        698.85        797.87        19.29 o                         
  25   3   3          0.20         -5.58         9.73 o                         
  27   3   3         42.74         51.79        10.25 o                         
  29   3   3         72.96         66.03        14.34 o                         
 -30   4   3         34.51         44.38        16.01 o                         
 -28   4   3        232.82        209.12        12.49 o                         
 -26   4   3         43.45         31.10        10.72 o                         
 -24   4   3        151.41        153.09        10.15 o                         
 -22   4   3       2609.82       2645.21        21.87 o                         
 -20   4   3        615.21        653.39        14.42 o                         
 -18   4   3       1321.31       1392.25        12.91 o                         
 -16   4   3       1422.62       1193.21        10.50 o                         
 -14   4   3       1958.84       1674.09        12.51 o                         
 -12   4   3        295.19        265.26         6.32 o                         
 -10   4   3       1115.42       1300.36        11.17 o                         
  -8   4   3        651.86        572.47         7.63 o                         
  -6   4   3        184.81        297.10         6.41 o                         
  -4   4   3       1071.12        999.13         9.09 o                         
  -2   4   3       5731.84       6760.71        38.75 o                         
   0   4   3       8872.93       8679.61        47.57 o                         
   2   4   3       2985.62       2441.52        15.75 o                         
   4   4   3       1797.35       1647.58        12.70 o                         
   6   4   3       1146.67       1504.43        11.82 o                         
   8   4   3       2381.26       2173.16        16.56 o                         
  10   4   3        425.24        457.23         7.52 o                         
  12   4   3        511.01        405.64         7.50 o                         
  14   4   3       4919.71       5184.73        36.08 o                         
  16   4   3        633.59        563.46        10.58 o                         
  18   4   3        706.31        667.75        13.40 o                         
  20   4   3         53.84         70.99         8.65 o                         
  22   4   3        458.78        490.65        13.83 o                         
  24   4   3       1406.81       1254.60        19.21 o                         
  26   4   3          9.16         -4.41        10.77 o                         
  28   4   3         16.09         15.38        11.70 o                         
  30   4   3         48.19         25.83        23.36 o                         
 -31   5   3        336.59        409.02        36.83 o                         
 -29   5   3        430.32        384.50        16.60 o                         
 -27   5   3        145.74        126.11        11.88 o                         
 -25   5   3          2.65          8.59         9.89 o                         
 -23   5   3          2.01          6.19         8.33 o                         
 -21   5   3        174.69        133.80         8.38 o                         
 -19   5   3       1584.83       1570.40        13.72 o                         
 -17   5   3         29.90         29.00         4.33 o                         
 -15   5   3        345.40        475.53         7.33 o                         
 -13   5   3       8145.50       8427.78        46.05 o                         
 -11   5   3       5913.99       6056.53        35.97 o                         
  -9   5   3       1170.64       1532.08        12.13 o                         
  -7   5   3       5583.78       6252.80        35.43 o                         
  -5   5   3      27452.95      28943.38       161.09 o                         
  -3   5   3          9.81         22.21         3.60 o                         
  -1   5   3       6431.91       6170.75        34.93 o                         
   1   5   3        847.32        905.56         9.30 o                         
   3   5   3       1185.26       1265.83         9.95 o                         
   5   5   3       6787.91       8193.70        47.70 o                         
   7   5   3       4426.99       5977.77        35.61 o                         
   9   5   3      10401.82      10955.65        63.36 o                         
  11   5   3        876.77       1024.73        10.66 o                         
  13   5   3       2853.26       2798.47        19.90 o                         
  15   5   3        298.14        336.52         7.59 o                         
  17   5   3          0.99          3.54         6.78 o                         
  19   5   3       1016.66       1129.28        17.65 o                         
  21   5   3        279.77        255.92        10.32 o                         
  23   5   3        186.20        159.00        11.35 o                         
  25   5   3        914.77        893.22        21.08 o                         
  27   5   3        212.02        229.83        12.02 o                         
  29   5   3         24.99          4.22        16.56 o                         
 -30   6   3        169.70        194.60        19.82 o                         
 -28   6   3       1288.86       1144.60        25.77 o                         
 -26   6   3        329.32        333.28        13.03 o                         
 -24   6   3       4439.49       4257.64        35.85 o                         
 -22   6   3       1967.31       1914.53        19.66 o                         
 -20   6   3       1125.27       1066.18        13.87 o                         
 -18   6   3        324.55        267.06         6.06 o                         
 -16   6   3        306.00        340.76         6.95 o                         
 -14   6   3       6990.15       7324.23        39.91 o                         
 -12   6   3       3691.27       3795.31        24.66 o                         
 -10   6   3       2778.20       2978.94        20.16 o                         
  -8   6   3        832.55        849.49         9.78 o                         
  -6   6   3         71.99         84.50         4.35 o                         
  -4   6   3      13922.73      14610.71        78.48 o                         
  -2   6   3        211.76        348.16         6.49 o                         
   0   6   3        553.07        586.12         7.57 o                         
   2   6   3       2965.05       3454.48        22.66 o                         
   4   6   3       2055.16       2328.75        16.78 o                         
   6   6   3       1865.75       1881.74        14.39 o                         
   8   6   3       2059.98       2003.65        14.83 o                         
  10   6   3        105.95        152.32         4.88 o                         
  12   6   3        447.36        647.57         8.85 o                         
  14   6   3       6655.39       6658.45        39.57 o                         
  16   6   3       1844.89       2152.74        18.40 o                         
  18   6   3        413.26        383.81        10.50 o                         
  20   6   3        190.80        175.76         9.38 o                         
  22   6   3       1249.71       1066.69        19.12 o                         
  24   6   3        501.02        485.59        15.87 o                         
  26   6   3        310.46        293.41        13.00 o                         
  28   6   3       1430.77       1504.00        26.50 o                         
  30   6   3         39.46         51.40        33.02 o                         
 -31   7   3         94.20         93.05        26.08 o                         
 -29   7   3        349.93        440.00        16.83 o                         
 -27   7   3         22.57          6.14        11.07 o                         
 -25   7   3         41.01         37.94         9.89 o                         
 -23   7   3         69.20         75.34         8.98 o                         
 -21   7   3        250.49        266.32         8.24 o                         
 -19   7   3       1249.42       1244.31        12.13 o                         
 -17   7   3       1100.82       1247.27        11.36 o                         
 -15   7   3        758.88        655.94         8.87 o                         
 -13   7   3         80.84         46.04         4.82 o                         
 -11   7   3         13.05         -2.55         4.38 o                         
  -9   7   3       1858.66       2099.31        15.95 o                         
  -7   7   3       2701.79       2429.94        17.07 o                         
  -5   7   3       3395.11       4603.94        26.83 o                         
  -3   7   3       6056.36       5269.33        29.38 o                         
  -1   7   3       1277.88       1602.86        12.07 o                         
   1   7   3       6315.99       6549.79        35.58 o                         
   3   7   3       4078.76       5237.13        30.87 o                         
   5   7   3      28181.78      27411.52       145.00 o                         
   7   7   3      37238.96      37704.49       215.89 o                         
   9   7   3       9092.01       8872.03        52.34 o                         
  11   7   3         14.27         37.03         4.73 o                         
  13   7   3        145.97        148.20         5.41 o                         
  15   7   3         71.44         61.28         4.96 o                         
  17   7   3        228.22        185.31         7.49 o                         
  19   7   3        413.02        344.97        10.73 o                         
  21   7   3       1248.22       1155.01        18.68 o                         
  23   7   3        214.66        210.63        11.72 o                         
  25   7   3        192.57        202.75        19.07 o                         
  27   7   3        530.24        540.91        18.97 o                         
  29   7   3         32.97         18.32        21.42 o                         
 -30   8   3          1.61         -3.19        25.76 o                         
 -28   8   3         19.39         19.98        12.05 o                         
 -26   8   3        629.76        582.41        14.69 o                         
 -24   8   3        993.72        978.00        17.98 o                         
 -22   8   3        364.20        288.44        11.40 o                         
 -20   8   3        445.89        482.82         9.65 o                         
 -18   8   3        218.89        180.22         7.08 o                         
 -16   8   3       1938.54       2182.05        19.40 o                         
 -14   8   3       1208.04       1269.86        12.91 o                         
 -12   8   3       1031.42       1063.84        11.17 o                         
 -10   8   3       1682.42       1791.00        15.57 o                         
  -8   8   3        994.29        871.78        12.80 o                         
  -6   8   3        310.52        171.19         5.72 o                         
  -4   8   3       5885.46       6721.43        37.56 o                         
  -2   8   3        294.82        370.59         9.27 o                         
   0   8   3        500.13        644.56         8.11 o                         
   2   8   3          1.38          8.40         4.00 o                         
   4   8   3       3343.68       3942.60        24.08 o                         
   6   8   3        781.73        991.31        10.44 o                         
   8   8   3        261.80        304.61         7.77 o                         
  10   8   3       1658.25       1980.89        15.56 o                         
  12   8   3      10937.70      10820.70        61.69 o                         
  14   8   3       8142.20       7445.14        43.51 o                         
  16   8   3       1519.82       1443.05        15.16 o                         
  18   8   3       3109.96       2996.86        27.61 o                         
  20   8   3         37.14         37.30         8.80 o                         
  22   8   3         53.65         44.08        10.10 o                         
  24   8   3        486.68        464.49        17.43 o                         
  26   8   3        285.13        304.74        14.40 o                         
  28   8   3        384.86        334.23        23.24 o                         
 -29   9   3        113.19        122.23        20.22 o                         
 -27   9   3        152.97        188.29        12.71 o                         
 -25   9   3          5.61         10.67         9.82 o                         
 -23   9   3         11.51          3.12         9.02 o                         
 -21   9   3        444.80        480.78        10.45 o                         
 -19   9   3       1791.84       1588.02        13.71 o                         
 -17   9   3        142.49        181.42         6.90 o                         
 -15   9   3       1231.71       1505.23        14.47 o                         
 -13   9   3       1211.00       1394.03        13.51 o                         
 -11   9   3       2183.32       2220.72        17.29 o                         
  -9   9   3        593.15        736.54         9.91 o                         
  -7   9   3        996.04       1328.95        11.92 o                         
  -5   9   3         18.51         49.39         4.78 o                         
  -3   9   3        100.71         91.32         4.82 o                         
  -1   9   3      10934.09      11789.18        62.45 o                         
   1   9   3        150.75        103.15         5.19 o                         
   3   9   3       5247.63       5526.69        32.11 o                         
   5   9   3        499.12        689.72         9.53 o                         
   7   9   3       1760.74       1560.20        13.18 o                         
   9   9   3        177.76        135.30         5.73 o                         
  11   9   3        953.28       1035.29        11.86 o                         
  13   9   3          6.54          8.10         5.19 o                         
  15   9   3         78.91        125.73         6.07 o                         
  17   9   3        271.03        364.79         9.79 o                         
  19   9   3        843.74        909.14        14.38 o                         
  21   9   3          0.10         41.00        10.47 o                         
  23   9   3        519.41        648.10        18.72 o                         
  25   9   3         74.75         61.73        15.40 o                         
  27   9   3        100.87         92.89        14.53 o                         
  29   9   3         36.10         24.59        27.41 o                         
 -30  10   3         81.29         77.91        41.71 o                         
 -28  10   3        199.73        215.15        18.59 o                         
 -26  10   3       1106.69       1135.84        19.78 o                         
 -24  10   3        772.84        701.24        13.87 o                         
 -22  10   3         34.53         41.81         8.34 o                         
 -20  10   3         25.49         43.53         7.53 o                         
 -18  10   3         14.95          4.46         7.31 o                         
 -16  10   3         99.97        120.56         7.05 o                         
 -14  10   3       3285.39       3185.28        23.40 o                         
 -12  10   3        932.17        772.95        11.62 o                         
 -10  10   3       2425.64       2474.72        18.16 o                         
  -8  10   3       7135.01       7558.11        42.86 o                         
  -6  10   3       7793.64       7331.10        40.59 o                         
  -4  10   3       9368.90       9745.06        49.66 o                         
  -2  10   3         66.44         60.02         4.81 o                         
   0  10   3         18.82          8.49         4.63 o                         
   2  10   3        570.71        637.55         9.33 o                         
   4  10   3        773.78        529.06         8.83 o                         
   6  10   3       1887.68       1691.31        14.07 o                         
   8  10   3       2378.74       2400.89        17.62 o                         
  10  10   3        107.05        129.64         5.88 o                         
  12  10   3       3198.07       2969.25        22.86 o                         
  14  10   3       2667.47       2796.41        21.22 o                         
  16  10   3         17.30         15.44         5.91 o                         
  18  10   3        797.32        735.89        12.97 o                         
  20  10   3        337.04        310.87         9.62 o                         
  22  10   3        508.84        458.22        14.91 o                         
  24  10   3         10.90         14.40        12.32 o                         
  26  10   3         67.99        101.06        14.53 o                         
  28  10   3         29.98         14.12        21.09 o                         
 -29  11   3       1392.25       1275.08        38.76 o                         
 -27  11   3         63.05         45.93        15.45 o                         
 -25  11   3          8.39          5.16        12.82 o                         
 -23  11   3        293.49        329.66        10.98 o                         
 -21  11   3        390.01        408.86        10.91 o                         
 -19  11   3        171.63        143.58         8.04 o                         
 -17  11   3          3.29          9.81         6.93 o                         
 -15  11   3         14.83          0.35         6.29 o                         
 -13  11   3        180.65        117.26         6.94 o                         
 -11  11   3       1059.87       1233.87        12.77 o                         
  -9  11   3        964.30       1340.53        13.33 o                         
  -7  11   3         13.13         10.07         5.21 o                         
  -5  11   3        766.54        815.89        11.74 o                         
  -3  11   3         13.66         61.85         4.63 o                         
  -1  11   3       8206.89       8454.98        44.21 o                         
   1  11   3        216.55        329.88         7.77 o                         
   3  11   3        352.36        489.72         8.62 o                         
   5  11   3       3434.60       3248.33        21.40 o                         
   7  11   3        182.87        160.98         6.09 o                         
   9  11   3        374.43        408.30         9.46 o                         
  11  11   3        619.63        553.81        10.26 o                         
  13  11   3       1056.95       1109.34        14.08 o                         
  15  11   3       1524.74       1552.00        15.82 o                         
  17  11   3        139.90        181.35         7.30 o                         
  19  11   3         26.20         22.68         8.75 o                         
  21  11   3         23.18         46.50         9.25 o                         
  23  11   3        348.21        358.72        14.65 o                         
  25  11   3        506.32        498.86        17.09 o                         
  27  11   3        480.35        500.04        24.06 o                         
 -28  12   3        666.51        645.79        28.42 o                         
 -26  12   3         16.84         10.68        14.88 o                         
 -24  12   3         33.39         37.91         9.59 o                         
 -22  12   3       1106.04       1068.57        17.53 o                         
 -20  12   3        515.68        535.70        11.60 o                         
 -18  12   3        199.15        201.61         9.71 o                         
 -16  12   3        770.08        748.70        13.37 o                         
 -14  12   3          0.41          8.68         5.86 o                         
 -12  12   3       1145.37       1093.73        12.69 o                         
 -10  12   3        137.18        165.51         6.61 o                         
  -8  12   3        105.08        142.78         6.43 o                         
  -6  12   3       8182.58       8568.63        47.45 o                         
  -4  12   3       2129.22       2365.92        16.72 o                         
  -2  12   3        564.37        566.05        10.01 o                         
   0  12   3       9940.36      10530.98        55.19 o                         
   2  12   3       9259.23       9843.52        52.03 o                         
   4  12   3        191.52        253.38         6.52 o                         
   6  12   3       3885.60       4288.93        26.69 o                         
   8  12   3        367.72        384.75         8.03 o                         
  10  12   3        979.18        978.41        12.49 o                         
  12  12   3       1264.75       1463.65        15.39 o                         
  14  12   3        546.33        516.87        11.08 o                         
  16  12   3         79.15         42.63         7.27 o                         
  18  12   3        847.00        770.80        15.13 o                         
  20  12   3         56.67         38.54         9.90 o                         
  22  12   3         37.11         35.37         9.28 o                         
  24  12   3        211.94        184.06        16.87 o                         
  26  12   3       1181.73       1084.44        31.29 o                         
 -27  13   3         31.92         47.29        23.38 o                         
 -25  13   3          0.39        -18.65        13.92 o                         
 -23  13   3         30.73         23.62        11.11 o                         
 -21  13   3        906.91        886.81        14.86 o                         
 -19  13   3        116.57        155.13         9.60 o                         
 -17  13   3        230.03        224.41        10.73 o                         
 -15  13   3         28.81         37.84         6.52 o                         
 -13  13   3       3841.96       3536.29        25.17 o                         
 -11  13   3          0.78         -1.28         6.08 o                         
  -9  13   3        141.96        119.22         7.53 o                         
  -7  13   3       5126.43       5607.31        33.67 o                         
  -5  13   3       9873.52       9614.33        51.46 o                         
  -3  13   3       1187.88       1097.32        11.57 o                         
  -1  13   3        855.64        800.94        10.69 o                         
   1  13   3        377.31        416.46         8.26 o                         
   3  13   3       1872.43       2150.62        15.70 o                         
   5  13   3       1028.17       1283.05        12.79 o                         
   7  13   3       1430.58       1201.03        15.69 o                         
   9  13   3       2099.48       2014.92        17.33 o                         
  11  13   3       6111.26       5744.58        35.45 o                         
  13  13   3        140.14         94.52         7.92 o                         
  15  13   3       4973.72       4682.58        47.46 o                         
  17  13   3       4848.94       5230.52        42.01 o                         
  19  13   3        208.84        211.54        16.95 o                         
  21  13   3         10.48         15.60        10.53 o                         
  23  13   3         48.23         65.74        12.11 o                         
  25  13   3          0.87        -25.51        17.01 o                         
  27  13   3        443.87        502.10        68.91 o                         
 -28  14   3         12.24         -0.74        42.54 o                         
 -26  14   3        475.53        598.63        22.59 o                         
 -24  14   3         95.70         78.71        12.78 o                         
 -22  14   3         10.54          5.82        11.75 o                         
 -20  14   3         38.49         51.17         9.39 o                         
 -18  14   3         63.30         44.36         9.46 o                         
 -16  14   3        217.46        296.99         9.26 o                         
 -14  14   3       1491.58       1423.72        16.39 o                         
 -12  14   3       1401.94       1470.12        17.80 o                         
 -10  14   3        291.23        317.46         8.41 o                         
  -8  14   3        160.05        113.93         6.95 o                         
  -6  14   3        555.81        564.25        11.78 o                         
  -4  14   3        231.35        283.69         7.35 o                         
  -2  14   3          4.97          4.59         5.34 o                         
   0  14   3        456.12        334.61         8.51 o                         
   2  14   3         45.94         12.17         5.34 o                         
   4  14   3         28.43         38.66         6.04 o                         
   6  14   3        138.58         83.44         6.99 o                         
   8  14   3        245.35        272.28         7.89 o                         
  10  14   3        250.44        169.89         7.65 o                         
  12  14   3       1717.56       1777.43        18.16 o                         
  14  14   3         10.54         16.42         8.52 o                         
  16  14   3        688.80        637.82        14.93 o                         
  18  14   3       1642.09       1592.92        21.14 o                         
  20  14   3        226.18        223.72        12.37 o                         
  22  14   3        138.46        124.08        11.93 o                         
  24  14   3          0.10        -17.24        14.54 o                         
  26  14   3        326.60        292.43        41.78 o                         
 -27  15   3        288.02        295.50        33.70 o                         
 -25  15   3        156.64        142.72        15.77 o                         
 -23  15   3        118.22        125.65        16.58 o                         
 -21  15   3       1238.58       1398.80        21.21 o                         
 -19  15   3          7.17         -0.87        11.46 o                         
 -17  15   3        622.80        600.40        12.91 o                         
 -15  15   3         42.31         58.35         7.69 o                         
 -13  15   3       3012.67       3066.67        24.25 o                         
 -11  15   3        342.98        243.00         8.56 o                         
  -9  15   3        476.00        459.23        11.86 o                         
  -7  15   3       4313.59       4459.70        30.76 o                         
  -5  15   3       5672.77       5458.15        32.96 o                         
  -3  15   3         30.81         68.05         7.24 o                         
  -1  15   3       1174.82       1277.25        16.70 o                         
   1  15   3       4491.02       4673.00        29.35 o                         
   3  15   3       6455.67       6759.18        38.65 o                         
   5  15   3       2261.84       2175.43        17.93 o                         
   7  15   3       1003.22        947.61        13.46 o                         
   9  15   3        352.52        300.41         8.78 o                         
  11  15   3       4843.48       4637.55        30.95 o                         
  13  15   3        209.36        256.35        10.08 o                         
  15  15   3         20.70         17.10         9.25 o                         
  17  15   3       2988.13       3041.67        29.38 o                         
  19  15   3        845.61        827.38        17.23 o                         
  21  15   3        323.72        325.64        13.70 o                         
  23  15   3         63.62         34.08        18.42 o                         
  25  15   3        171.91        209.63        21.62 o                         
 -26  16   3        330.28        374.36        32.65 o                         
 -24  16   3        407.06        358.42        17.55 o                         
 -22  16   3       2067.40       1949.28        25.37 o                         
 -20  16   3       1189.31       1189.68        21.12 o                         
 -18  16   3        201.64        165.58        12.15 o                         
 -16  16   3         70.98         71.67        11.25 o                         
 -14  16   3        956.81        927.18        15.14 o                         
 -12  16   3        529.38        492.02        11.61 o                         
 -10  16   3        679.61        769.67        15.25 o                         
  -8  16   3       1848.56       1938.20        19.04 o                         
  -6  16   3       1459.49       1541.05        18.64 o                         
  -4  16   3       2434.65       2513.82        20.60 o                         
  -2  16   3        855.44        875.18        13.20 o                         
   0  16   3          6.22          9.30         6.15 o                         
   2  16   3        400.19        354.34         9.68 o                         
   4  16   3        466.04        466.32        10.15 o                         
   6  16   3         30.23         52.40         6.64 o                         
   8  16   3       1605.10       1388.28        16.30 o                         
  10  16   3        257.91        284.86         9.78 o                         
  12  16   3       1571.12       1454.21        18.71 o                         
  14  16   3          8.15          1.54         9.34 o                         
  16  16   3       1183.51       1057.25        19.89 o                         
  18  16   3       1229.25       1266.90        20.74 o                         
  20  16   3        613.42        564.35        17.57 o                         
  22  16   3        123.15        106.00        16.98 o                         
  24  16   3         46.98         30.18        19.82 o                         
 -25  17   3          0.10         -8.80        25.90 o                         
 -23  17   3        252.67        294.77        18.58 o                         
 -21  17   3        102.73         88.52        12.57 o                         
 -19  17   3        111.57        133.70        13.28 o                         
 -17  17   3        145.47        145.64        10.41 o                         
 -15  17   3        954.07        965.67        17.17 o                         
 -13  17   3         89.63        165.38         9.36 o                         
 -11  17   3         61.18         51.80         8.37 o                         
  -9  17   3       1558.41       1417.56        20.38 o                         
  -7  17   3       2070.28       1957.31        18.85 o                         
  -5  17   3       1893.10       1743.14        17.64 o                         
  -3  17   3         35.55         50.48         7.55 o                         
  -1  17   3        341.89        260.87         8.44 o                         
   1  17   3         38.43         16.61         7.16 o                         
   3  17   3          1.70         -8.04         7.28 o                         
   5  17   3         40.65         52.45         7.25 o                         
   7  17   3        175.41        148.41         7.11 o                         
   9  17   3         87.11         96.40         8.76 o                         
  11  17   3        353.61        352.28        10.76 o                         
  13  17   3       1241.54       1144.09        18.93 o                         
  15  17   3        562.20        533.14        14.46 o                         
  17  17   3        242.95        268.67        12.32 o                         
  19  17   3        487.06        598.15        16.58 o                         
  21  17   3        564.38        578.36        18.79 o                         
  23  17   3          7.88          5.87        16.42 o                         
 -24  18   3        265.50        298.39        21.09 o                         
 -22  18   3        820.49        917.54        26.10 o                         
 -20  18   3        271.91        292.03        15.60 o                         
 -18  18   3        256.22        290.90        12.11 o                         
 -16  18   3         56.40         59.00         9.81 o                         
 -14  18   3        402.64        404.12        12.29 o                         
 -12  18   3        136.66        154.12        10.38 o                         
 -10  18   3        415.56        372.67        11.96 o                         
  -8  18   3         76.24         81.10         9.72 o                         
  -6  18   3       3816.33       3719.24        27.58 o                         
  -4  18   3       6918.52       6785.83        42.15 o                         
  -2  18   3       3226.71       3178.02        24.32 o                         
   0  18   3        791.80        757.58        13.84 o                         
   2  18   3       2202.27       2291.50        20.33 o                         
   4  18   3       1658.66       1575.77        17.79 o                         
   6  18   3        933.87        883.16        14.79 o                         
   8  18   3          2.19         -6.15         9.79 o                         
  10  18   3         73.13        107.86         9.97 o                         
  12  18   3        680.98        712.66        16.37 o                         
  14  18   3       2395.30       2347.68        26.56 o                         
  16  18   3       1597.33       1610.56        25.26 o                         
  18  18   3        385.14        389.65        16.41 o                         
  20  18   3        551.73        507.21        16.16 o                         
  22  18   3       1071.55       1070.26        45.12 o                         
 -23  19   3        322.70        243.20        22.34 o                         
 -21  19   3        921.30       1058.62        25.01 o                         
 -19  19   3        487.69        514.55        22.83 o                         
 -17  19   3         20.77          8.02        11.03 o                         
 -15  19   3         92.39         93.23        11.70 o                         
 -13  19   3        519.57        529.20        14.38 o                         
 -11  19   3        990.94        937.52        18.39 o                         
  -9  19   3        118.21        126.87        10.36 o                         
  -7  19   3         95.95         52.89        10.05 o                         
  -5  19   3         33.22         32.26         8.85 o                         
  -3  19   3       1068.01       1089.52        17.63 o                         
  -1  19   3         36.96         38.69         9.74 o                         
   1  19   3          6.60         -4.71         8.27 o                         
   3  19   3        103.11         83.29         9.78 o                         
   5  19   3        697.71        712.78        15.44 o                         
   7  19   3       2598.09       2466.02        27.51 o                         
   9  19   3        898.04        971.92        17.92 o                         
  11  19   3       1225.24       1073.80        21.32 o                         
  13  19   3       4352.29       4254.06        36.12 o                         
  15  19   3         92.33        112.73        15.07 o                         
  17  19   3        392.80        409.28        17.50 o                         
  19  19   3        444.64        452.12        17.62 o                         
  21  19   3        327.10        292.89        33.15 o                         
  23  19   3          5.09         20.68        23.97 o                         
 -22  20   3        155.92        137.58        21.67 o                         
 -20  20   3        155.94        113.23        17.17 o                         
 -18  20   3         51.04         43.89        12.52 o                         
 -16  20   3         57.62         64.35        11.95 o                         
 -14  20   3         80.67         82.54        11.76 o                         
 -12  20   3          0.25         15.62        11.56 o                         
 -10  20   3       1230.77       1222.40        21.20 o                         
  -8  20   3       2498.28       2409.86        27.34 o                         
  -6  20   3        788.63        891.40        17.03 o                         
  -4  20   3       1156.15       1050.08        17.56 o                         
  -2  20   3       2726.01       2521.95        23.71 o                         
   0  20   3        170.00        136.80        10.58 o                         
   2  20   3        552.62        519.48        12.83 o                         
   4  20   3        180.70        184.20        11.05 o                         
   6  20   3       4358.41       4270.22        33.47 o                         
   8  20   3          6.86         13.91        11.48 o                         
  10  20   3         42.20         33.33        13.22 o                         
  12  20   3        469.91        494.24        16.51 o                         
  14  20   3       1557.14       1506.07        28.04 o                         
  16  20   3       1061.89       1055.80        25.08 o                         
  18  20   3        706.33        767.85        25.50 o                         
  20  20   3         24.32         45.88        22.22 o                         
  22  20   3       1124.16       1229.08        40.64 o                         
 -21  21   3         45.42         57.79        20.34 o                         
 -19  21   3         81.10         53.84        22.53 o                         
 -17  21   3          3.62         -0.10        13.19 o                         
 -15  21   3        214.03        252.36        13.05 o                         
 -13  21   3        185.45        167.03        12.49 o                         
 -11  21   3        643.15        574.02        15.31 o                         
  -9  21   3       1798.39       1792.59        24.29 o                         
  -7  21   3       2813.55       2854.30        34.07 o                         
  -5  21   3        300.23        346.21        16.17 o                         
  -3  21   3          4.67        -12.95        10.37 o                         
  -1  21   3         20.17          7.37         9.73 o                         
   1  21   3          5.88         13.27        11.54 o                         
   3  21   3         87.44        122.09        11.54 o                         
   5  21   3        247.23        245.81        12.29 o                         
   7  21   3          0.88          2.05        10.35 o                         
   9  21   3         42.21         49.71        13.19 o                         
  11  21   3        577.52        516.88        14.81 o                         
  13  21   3        288.30        267.89        13.87 o                         
  15  21   3         41.26         47.95        14.84 o                         
  17  21   3        285.13        285.50        17.75 o                         
  19  21   3        312.87        275.39        19.67 o                         
  21  21   3        138.97        138.17        22.38 o                         
 -20  22   3        113.76        121.51        19.68 o                         
 -18  22   3         16.96         40.80        14.55 o                         
 -16  22   3        257.10        264.22        15.96 o                         
 -14  22   3        166.26        179.96        13.78 o                         
 -12  22   3        187.77        209.85        12.74 o                         
 -10  22   3         14.48         16.03        12.05 o                         
  -8  22   3         40.10         40.59        11.69 o                         
  -6  22   3        349.40        335.79        15.69 o                         
  -4  22   3         59.70         58.49        11.57 o                         
  -2  22   3        217.57        174.95        11.73 o                         
   0  22   3          0.41         -3.51        10.78 o                         
   2  22   3        579.73        636.43        19.27 o                         
   4  22   3        162.94        171.30        14.43 o                         
   6  22   3        108.64        120.50        11.97 o                         
   8  22   3         12.70          6.94         9.83 o                         
  10  22   3        903.74        793.94        17.77 o                         
  12  22   3        342.04        352.16        14.56 o                         
  14  22   3        126.50        152.30        15.30 o                         
  16  22   3        284.91        277.46        17.25 o                         
  18  22   3         24.69        -32.57        21.72 o                         
 -19  23   3        605.72        594.94        26.48 o                         
 -17  23   3         29.92         31.41        15.95 o                         
 -15  23   3          2.05         18.07        14.54 o                         
 -13  23   3         47.68         33.25        15.82 o                         
 -11  23   3        238.68        239.87        14.25 o                         
  -9  23   3        354.37        328.15        14.67 o                         
  -7  23   3        344.46        333.71        13.61 o                         
  -5  23   3       1885.79       1820.78        26.35 o                         
  -3  23   3       2002.69       1737.83        25.99 o                         
  -1  23   3         32.52         29.91        11.66 o                         
   1  23   3         16.37         26.45        11.44 o                         
   3  23   3        343.71        322.47        13.77 o                         
   5  23   3        100.37         76.30        11.61 o                         
   7  23   3         19.19         24.28        10.96 o                         
   9  23   3          1.53          2.62        12.83 o                         
  11  23   3          8.91         13.81        13.33 o                         
  13  23   3         10.21         19.13        15.51 o                         
  15  23   3        221.77        230.73        23.07 o                         
  17  23   3        115.58         84.78        21.13 o                         
 -18  24   3        290.66        231.44        26.72 o                         
 -16  24   3         15.01          9.47        17.90 o                         
 -14  24   3        132.03        107.95        17.03 o                         
 -12  24   3         28.58         60.37        21.38 o                         
 -10  24   3         64.52         55.04        14.97 o                         
  -8  24   3        249.32        226.68        14.05 o                         
  -6  24   3        258.76        265.09        14.29 o                         
  -4  24   3         33.39         58.12        12.09 o                         
  -2  24   3          9.81         11.19        11.83 o                         
   0  24   3          4.38          3.21        12.01 o                         
   2  24   3        203.94        235.95        13.75 o                         
   4  24   3        248.95        227.02        13.28 o                         
   6  24   3         88.08         99.02        12.38 o                         
   8  24   3         47.42         46.54        11.07 o                         
  10  24   3        106.63         94.47        15.05 o                         
  12  24   3        365.04        394.33        20.05 o                         
  14  24   3         10.64          5.51        17.75 o                         
  16  24   3        327.69        367.80        23.54 o                         
 -15  25   3         20.26         42.81        19.58 o                         
 -13  25   3        176.68        231.94        19.23 o                         
 -11  25   3         33.01         27.35        16.87 o                         
  -9  25   3         54.67         74.86        16.68 o                         
  -7  25   3         59.13         41.72        15.73 o                         
  -5  25   3        122.98        113.38        17.01 o                         
  -3  25   3       1530.29       1557.82        25.60 o                         
  -1  25   3       1440.51       1472.62        24.18 o                         
   1  25   3         64.08         70.16        14.52 o                         
   3  25   3       2346.67       2314.95        35.22 o                         
   5  25   3        817.17        809.83        21.88 o                         
   7  25   3        328.17        323.46        15.55 o                         
   9  25   3        309.00        307.88        18.25 o                         
  11  25   3        993.41       1020.32        24.99 o                         
  13  25   3         68.08         85.63        20.55 o                         
  15  25   3        219.23        258.43        24.11 o                         
 -14  26   3          5.79          8.95        27.06 o                         
 -12  26   3        244.17        323.52        23.70 o                         
 -10  26   3        591.63        643.00        26.49 o                         
  -8  26   3         75.52        105.39        20.12 o                         
  -6  26   3         23.40         31.07        18.50 o                         
  -4  26   3        470.41        463.12        19.60 o                         
  -2  26   3        503.59        473.79        19.49 o                         
   0  26   3        559.07        581.01        20.04 o                         
   2  26   3        240.10        322.87        18.39 o                         
   4  26   3        170.86        175.83        17.51 o                         
   6  26   3         63.74         69.69        17.10 o                         
   8  26   3          4.59          4.72        19.26 o                         
  10  26   3         22.24         11.52        21.23 o                         
  12  26   3          4.64         31.89        22.46 o                         
 -11  27   3        109.41         92.63        28.55 o                         
  -9  27   3          3.48         42.30        22.58 o                         
  -7  27   3        555.70        564.33        25.09 o                         
  -5  27   3         12.48         26.96        20.50 o                         
  -3  27   3         24.84         34.54        18.54 o                         
  -1  27   3          4.53         24.10        17.89 o                         
   1  27   3         25.21         35.84        18.36 o                         
   3  27   3        196.73        186.82        24.28 o                         
   5  27   3         88.89         80.37        20.43 o                         
   7  27   3         94.65        113.21        23.15 o                         
   9  27   3          5.31          9.72        23.83 o                         
  -8  28   3       1177.32       1177.90        57.67 o                         
  -6  28   3       1342.54       1226.62        32.31 o                         
  -4  28   3          0.41          8.10        23.28 o                         
  -2  28   3       1414.87       1416.98        44.29 o                         
   0  28   3       1978.20       2145.32        37.36 o                         
   2  28   3          9.20        -20.09        22.14 o                         
   4  28   3          0.57          0.51        22.88 o                         
   6  28   3         45.56         54.69        24.89 o                         
 -30   0   4        534.92        557.66        37.40 o                         
 -28   0   4          3.85          3.00        22.20 o                         
 -26   0   4         90.65         77.00        11.21 o                         
 -24   0   4        918.29        942.06        20.10 o                         
 -22   0   4       3174.59       3029.40        34.82 o                         
 -20   0   4       9861.90      10366.04       114.35 o                         
 -18   0   4       4239.50       4370.78        49.97 o                         
 -16   0   4      14961.04      13484.00       122.02 o                         
 -14   0   4       2832.01       2604.58        25.00 o                         
 -12   0   4       1302.41       1466.26        21.68 o                         
 -10   0   4       2039.09       1870.15        20.52 o                         
  -8   0   4      14862.70      15404.99       120.28 o                         
  -6   0   4      42398.49      37182.49       300.87 o                         
  -4   0   4        873.77        692.79        12.50 o                         
  -2   0   4       2088.55       2353.31        23.37 o                         
   0   0   4        196.93        154.91         8.12 o                         
   2   0   4       9230.11      10237.51        86.62 o                         
   4   0   4        107.56         33.90         7.23 o                         
   6   0   4        259.99        225.27        11.79 o                         
   8   0   4       7979.34       9381.80        86.66 o                         
  10   0   4      16530.58      16987.67       149.83 o                         
  12   0   4       2253.12       2422.50        35.08 o                         
  14   0   4       2394.95       2440.34        36.49 o                         
  16   0   4       1694.30       1422.82        22.86 o                         
  18   0   4        263.36        209.15         9.87 o                         
  20   0   4        362.40        374.53        12.11 o                         
  22   0   4        140.88         98.59        11.14 o                         
  24   0   4         28.68         26.88        11.59 o                         
  26   0   4         64.66         64.70        20.67 o                         
  28   0   4         10.07         21.83        19.45 o                         
  30   0   4          0.12        -23.79        49.47 o                         
 -31   1   4         14.12          7.54        29.31 o                         
 -29   1   4        350.04        476.22        28.79 o                         
 -27   1   4         96.80        115.36        11.13 o                         
 -25   1   4        213.57        170.16         8.94 o                         
 -23   1   4        294.92        235.97         8.31 o                         
 -21   1   4         47.18         81.11         8.21 o                         
 -19   1   4        632.63        734.57        13.44 o                         
 -17   1   4       2581.85       2610.57        21.51 o                         
 -15   1   4        289.44        268.45         6.20 o                         
 -13   1   4        448.18        426.08         7.93 o                         
 -11   1   4      12300.84      12740.55        71.24 o                         
  -9   1   4       3412.63       3982.72        25.14 o                         
  -7   1   4       5844.50       6385.28        40.09 o                         
  -5   1   4        634.80        476.59         7.54 o                         
  -3   1   4       7036.75       6749.78        39.11 o                         
  -1   1   4        573.68        421.72        10.00 o                         
   1   1   4      17735.00      17276.70       104.03 o                         
   3   1   4       5008.76       4994.53        31.19 o                         
   5   1   4       4304.23       6259.42        40.35 o                         
   7   1   4        443.19        637.14        10.75 o                         
   9   1   4       1921.71       1446.17        15.32 o                         
  11   1   4       1452.93       1462.38        15.30 o                         
  13   1   4        248.44        310.62         9.26 o                         
  15   1   4         43.59          7.07         5.83 o                         
  17   1   4         13.48         -2.91         4.87 o                         
  19   1   4         41.48         18.45         6.05 o                         
  21   1   4        242.66        269.65         8.15 o                         
  23   1   4        141.83        163.39         7.90 o                         
  25   1   4        132.34        136.85         9.19 o                         
  27   1   4        596.74        608.08        16.72 o                         
  29   1   4         24.60         13.48        24.13 o                         
 -30   2   4         31.78         26.15        22.71 o                         
 -28   2   4        283.11        267.37        13.39 o                         
 -26   2   4          4.41         18.14        14.79 o                         
 -24   2   4          3.87         16.43         9.58 o                         
 -22   2   4       1024.19        986.91        18.36 o                         
 -20   2   4       2985.56       2676.89        25.06 o                         
 -18   2   4         25.09         27.36         6.18 o                         
 -16   2   4        114.46        201.68         6.06 o                         
 -14   2   4       4979.88       5093.12        32.65 o                         
 -12   2   4       2821.70       2459.09        17.32 o                         
 -10   2   4         15.06         31.84         3.93 o                         
  -8   2   4       7921.27       9089.90        50.26 o                         
  -6   2   4       4629.95       4699.13        28.60 o                         
  -4   2   4      18159.94      17570.60        99.12 o                         
  -2   2   4        387.35        975.31        10.38 o                         
   0   2   4       4756.73       4243.04        27.91 o                         
   2   2   4       3125.35       3899.34        25.11 o                         
   4   2   4          2.02          7.57         3.93 o                         
   6   2   4        652.82       1042.65        14.76 o                         
   8   2   4         96.64        134.99         4.76 o                         
  10   2   4       3654.36       3298.14        26.44 o                         
  12   2   4         19.50          8.49         4.24 o                         
  14   2   4       2838.22       3125.87        27.02 o                         
  16   2   4          3.85         10.10         4.77 o                         
  18   2   4        576.45        581.89        10.34 o                         
  20   2   4         45.43         50.79         6.62 o                         
  22   2   4        380.15        402.01        10.88 o                         
  24   2   4       1734.63       1680.17        20.43 o                         
  26   2   4        563.68        512.24        14.30 o                         
  28   2   4         27.25         28.92        12.46 o                         
  30   2   4        145.21        154.83        25.28 o                         
 -31   3   4         29.52         40.74        32.01 o                         
 -29   3   4        480.69        425.07        19.09 o                         
 -27   3   4          3.84          9.94        12.20 o                         
 -25   3   4         51.98         19.75         9.50 o                         
 -23   3   4       1335.49       1377.27        17.31 o                         
 -21   3   4         10.07          5.83         6.42 o                         
 -19   3   4          9.06         33.17         6.52 o                         
 -17   3   4        295.19        215.71         6.30 o                         
 -15   3   4        481.99        511.09         8.76 o                         
 -13   3   4        247.24        282.91         7.01 o                         
 -11   3   4        245.37        392.64         8.49 o                         
  -9   3   4       8235.56       9160.03        50.76 o                         
  -7   3   4        817.57        736.96         9.20 o                         
  -5   3   4       3542.76       3652.14        24.02 o                         
  -3   3   4      11211.68      11513.77        66.43 o                         
  -1   3   4      10982.85      11872.22        70.37 o                         
   1   3   4      21483.86      21765.70       122.21 o                         
   3   3   4      22939.06      22762.45       127.79 o                         
   5   3   4       1684.47       1925.75        15.91 o                         
   7   3   4        605.69        513.81         7.67 o                         
   9   3   4       5695.02       6087.65        40.93 o                         
  11   3   4        583.92        659.58        10.86 o                         
  13   3   4       8081.95       8273.44        52.74 o                         
  15   3   4       7124.02       7756.58        51.54 o                         
  17   3   4        168.27        137.10         6.79 o                         
  19   3   4        168.87        141.21         6.70 o                         
  21   3   4       1361.90       1359.33        18.90 o                         
  23   3   4       1073.12       1033.68        16.63 o                         
  25   3   4         12.53         22.38        10.46 o                         
  27   3   4        596.67        606.14        21.10 o                         
  29   3   4        104.45         87.75        20.40 o                         
 -30   4   4        664.65        586.04        29.21 o                         
 -28   4   4        234.94        277.78        15.86 o                         
 -26   4   4        144.71        116.23        15.16 o                         
 -24   4   4        389.31        410.15        10.70 o                         
 -22   4   4        965.84        872.84        14.37 o                         
 -20   4   4       4087.50       4274.71        28.28 o                         
 -18   4   4        123.51        180.02         5.72 o                         
 -16   4   4       3396.80       3709.39        23.96 o                         
 -14   4   4       2778.64       2796.91        19.34 o                         
 -12   4   4       5640.45       5655.50        34.02 o                         
 -10   4   4       1335.64       1397.79        13.31 o                         
  -8   4   4         63.12         41.48         4.63 o                         
  -6   4   4      24788.26      27739.33       150.48 o                         
  -4   4   4      17897.29      19446.42       106.61 o                         
  -2   4   4      13779.05      14293.84        84.03 o                         
   0   4   4        491.67        673.42         9.12 o                         
   2   4   4      14809.02      14905.38        84.93 o                         
   4   4   4       3997.39       4996.86        30.87 o                         
   6   4   4        144.64        265.47         5.87 o                         
   8   4   4       7705.29       8167.08        49.95 o                         
  10   4   4       3882.01       3888.43        26.13 o                         
  12   4   4       1233.71       1136.43        11.70 o                         
  14   4   4        496.56        611.03         9.15 o                         
  16   4   4       2272.66       2304.98        20.66 o                         
  18   4   4        104.27         73.76         6.93 o                         
  20   4   4       2563.79       2317.43        22.97 o                         
  22   4   4       2056.86       1854.85        21.71 o                         
  24   4   4        637.88        744.51        15.94 o                         
  26   4   4         49.09         71.27        10.83 o                         
  28   4   4         75.18         74.57        13.05 o                         
 -31   5   4          2.48          1.04        28.19 o                         
 -29   5   4         32.58         58.02        18.96 o                         
 -27   5   4          0.51          8.05        12.53 o                         
 -25   5   4       2993.66       2943.18        29.67 o                         
 -23   5   4          7.08         16.22         7.71 o                         
 -21   5   4         34.30         20.66         7.10 o                         
 -19   5   4        520.04        483.54        10.06 o                         
 -17   5   4       2835.30       3052.20        22.43 o                         
 -15   5   4       5048.63       5013.98        30.52 o                         
 -13   5   4      11383.60      10516.28        60.13 o                         
 -11   5   4        968.17       1039.59        10.59 o                         
  -9   5   4        149.54        142.17         5.39 o                         
  -7   5   4       5939.71       6594.00        40.21 o                         
  -5   5   4        183.05        180.22         6.60 o                         
  -3   5   4       5023.58       4291.43        26.95 o                         
  -1   5   4       7257.33       8054.74        46.60 o                         
   1   5   4       2790.60       3361.77        21.95 o                         
   3   5   4       7664.78       7421.81        43.04 o                         
   5   5   4       4113.21       4137.63        26.40 o                         
   7   5   4       3057.38       3237.97        21.38 o                         
   9   5   4        508.16        681.72         9.60 o                         
  11   5   4       1577.51       1857.87        15.29 o                         
  13   5   4       9340.15       9628.17        58.91 o                         
  15   5   4       1872.78       1991.84        16.94 o                         
  17   5   4        577.87        671.02        11.50 o                         
  19   5   4         36.22         18.89         6.31 o                         
  21   5   4          7.45          7.27         8.96 o                         
  23   5   4        224.70        214.89        11.46 o                         
  25   5   4         67.38         70.24        11.10 o                         
  27   5   4        183.97        203.60        13.91 o                         
  29   5   4        200.59        242.73        27.91 o                         
 -30   6   4       1903.66       1822.80        46.23 o                         
 -28   6   4        801.90        793.98        19.36 o                         
 -26   6   4          0.36          4.38        12.90 o                         
 -24   6   4       1062.68        918.32        17.25 o                         
 -22   6   4        362.61        381.19        11.67 o                         
 -20   6   4        409.48        308.33         9.64 o                         
 -18   6   4        167.06        178.76         6.25 o                         
 -16   6   4         87.67        172.10         6.25 o                         
 -14   6   4         25.32          3.76         5.03 o                         
 -12   6   4        288.52        382.06         8.15 o                         
 -10   6   4        561.46        512.77         8.16 o                         
  -8   6   4        282.28        413.31         8.66 o                         
  -6   6   4       3939.61       4171.68        25.82 o                         
  -4   6   4      11278.56      13025.98        73.07 o                         
  -2   6   4       7044.45       7924.00        44.95 o                         
   0   6   4      15324.32      17505.25        91.68 o                         
   2   6   4       6624.63       7076.09        39.39 o                         
   4   6   4       2021.18       2307.01        16.62 o                         
   6   6   4       1677.41       2402.83        17.48 o                         
   8   6   4        582.11        837.20         9.73 o                         
  10   6   4       1031.53        786.79        10.05 o                         
  12   6   4        592.82        595.07         9.70 o                         
  14   6   4       1838.42       1522.02        14.30 o                         
  16   6   4       1878.87       1978.63        16.88 o                         
  18   6   4         15.69         10.41         7.18 o                         
  20   6   4        808.90        789.57        16.01 o                         
  22   6   4        303.02        270.33        11.21 o                         
  24   6   4        238.64        256.71        12.53 o                         
  26   6   4          1.51         -6.11        12.23 o                         
  28   6   4         20.82         11.75        17.22 o                         
 -29   7   4         34.06         14.80        20.53 o                         
 -27   7   4          4.34        -17.95        11.97 o                         
 -25   7   4       2727.85       2635.73        30.19 o                         
 -23   7   4         59.56         57.71         9.66 o                         
 -21   7   4         10.71         15.33         5.56 o                         
 -19   7   4         17.87         14.86         5.74 o                         
 -17   7   4       1076.32       1114.73        12.86 o                         
 -15   7   4       1500.22       1420.84        16.09 o                         
 -13   7   4       1889.37       1807.37        15.72 o                         
 -11   7   4        781.51        747.11         9.63 o                         
  -9   7   4       1087.26       1245.98        12.16 o                         
  -7   7   4        575.57        764.53        10.55 o                         
  -5   7   4       1950.72       2195.02        16.34 o                         
  -3   7   4       8606.10       8288.51        47.04 o                         
  -1   7   4          7.65          4.64         4.81 o                         
   1   7   4       3586.29       3672.15        23.58 o                         
   3   7   4      33563.57      32911.77       178.31 o                         
   5   7   4      12759.92      12457.15        72.31 o                         
   7   7   4       4126.10       3837.44        25.08 o                         
   9   7   4       1154.82       1231.51        12.40 o                         
  11   7   4       3182.03       3263.01        21.61 o                         
  13   7   4       1670.98       1482.11        14.36 o                         
  15   7   4       1152.06       1167.11        12.65 o                         
  17   7   4        207.90        280.18         7.17 o                         
  19   7   4        287.54        280.79         9.61 o                         
  21   7   4         42.24         47.68        10.03 o                         
  23   7   4         55.83         72.84        11.10 o                         
  25   7   4        277.88        314.42        13.42 o                         
  27   7   4        311.33        310.06        15.88 o                         
  29   7   4        115.34        165.83        25.50 o                         
 -30   8   4        567.86        602.64        37.38 o                         
 -28   8   4         92.56         66.37        13.58 o                         
 -26   8   4         71.88         56.77        12.06 o                         
 -24   8   4          5.77         -0.65        10.56 o                         
 -22   8   4         35.99         22.53         8.75 o                         
 -20   8   4        289.27        260.14         7.45 o                         
 -18   8   4          2.91         -8.02         6.37 o                         
 -16   8   4         49.81         43.34         6.05 o                         
 -14   8   4       4887.25       4947.84        30.26 o                         
 -12   8   4       1855.46       2302.98        17.68 o                         
 -10   8   4       3319.87       2684.85        21.70 o                         
  -8   8   4       1633.53       1983.17        15.76 o                         
  -6   8   4       2149.57       2047.63        15.22 o                         
  -4   8   4       1820.42       1778.67        14.71 o                         
  -2   8   4        403.27        507.90        12.25 o                         
   0   8   4       6172.75       5845.48        34.10 o                         
   2   8   4       3509.56       3800.94        24.56 o                         
   4   8   4        580.63        702.41        10.34 o                         
   6   8   4      13883.63      13372.95        73.49 o                         
   8   8   4      12430.88      11222.19        62.42 o                         
  10   8   4       1912.72       1788.57        15.60 o                         
  12   8   4       2233.85       2111.46        17.09 o                         
  14   8   4        559.84        536.08         9.56 o                         
  16   8   4        121.98        130.38         6.55 o                         
  18   8   4        736.14        877.05        13.12 o                         
  20   8   4          1.22         -1.29         9.25 o                         
  22   8   4        533.15        535.76        15.71 o                         
  24   8   4        619.69        695.73        18.20 o                         
  26   8   4        283.40        256.10        15.33 o                         
  28   8   4        282.53        303.57        25.36 o                         
 -29   9   4          1.41         22.36        27.42 o                         
 -27   9   4        298.94        317.88        15.60 o                         
 -25   9   4       1106.30       1032.92        19.95 o                         
 -23   9   4        846.79        818.86        16.56 o                         
 -21   9   4         97.18         71.78         7.22 o                         
 -19   9   4        455.14        449.25         9.60 o                         
 -17   9   4        174.48        196.07         7.62 o                         
 -15   9   4        706.92        680.55        11.19 o                         
 -13   9   4       1921.95       2004.91        17.69 o                         
 -11   9   4       2400.41       2814.80        21.10 o                         
  -9   9   4       1435.36       1436.53        13.29 o                         
  -7   9   4       1205.00       1210.76        12.23 o                         
  -5   9   4       2551.75       2760.38        19.80 o                         
  -3   9   4        179.04        143.29         5.82 o                         
  -1   9   4       3915.35       3761.34        24.13 o                         
   1   9   4         43.06          4.47         4.99 o                         
   3   9   4       1723.71       1607.87        14.24 o                         
   5   9   4        501.09        432.39         8.66 o                         
   7   9   4         12.93         -0.03         4.88 o                         
   9   9   4         40.60         33.56         5.43 o                         
  11   9   4       2576.59       2501.14        24.15 o                         
  13   9   4        503.20        488.66         9.45 o                         
  15   9   4        870.64        827.20        12.25 o                         
  17   9   4       1864.29       1805.24        19.35 o                         
  19   9   4          0.02         -0.61         6.81 o                         
  21   9   4         47.26         71.20        12.53 o                         
  23   9   4          3.07         -8.47        12.66 o                         
  25   9   4        544.87        516.89        17.59 o                         
  27   9   4       1216.55       1258.84        30.50 o                         
 -28  10   4        387.09        377.64        36.81 o                         
 -26  10   4         34.60         30.94        13.50 o                         
 -24  10   4         70.04         48.42        10.91 o                         
 -22  10   4        485.82        530.70        12.61 o                         
 -20  10   4        700.41        653.67        12.47 o                         
 -18  10   4         59.10         81.36         7.46 o                         
 -16  10   4        627.50        678.26        11.91 o                         
 -14  10   4       4071.20       3674.34        25.99 o                         
 -12  10   4       2636.78       2910.04        22.48 o                         
 -10  10   4        151.85        206.61         8.35 o                         
  -8  10   4       2988.34       2887.25        20.59 o                         
  -6  10   4        234.31        298.53        10.89 o                         
  -4  10   4          1.54         -2.16         4.82 o                         
  -2  10   4         20.85         13.62         4.95 o                         
   0  10   4        620.46        653.90         9.71 o                         
   2  10   4         29.13         26.84         5.11 o                         
   4  10   4        622.40        531.53         9.58 o                         
   6  10   4       2763.17       3158.79        22.16 o                         
   8  10   4         14.49         11.70         5.68 o                         
  10  10   4       2087.32       2368.05        19.90 o                         
  12  10   4       2970.37       2938.34        22.59 o                         
  14  10   4         29.43         29.11         6.46 o                         
  16  10   4         20.90         19.66         6.91 o                         
  18  10   4        498.47        440.96        11.65 o                         
  20  10   4         83.29         90.91         8.98 o                         
  22  10   4        644.23        698.60        20.05 o                         
  24  10   4        129.97        119.22        13.58 o                         
  26  10   4        155.25        135.00        16.32 o                         
  28  10   4          6.84        -36.34        24.85 o                         
 -29  11   4         83.75        146.54        39.48 o                         
 -27  11   4         13.31         10.28        16.15 o                         
 -25  11   4         22.88         27.58        13.36 o                         
 -23  11   4        616.16        564.21        13.06 o                         
 -21  11   4        288.38        322.72         9.51 o                         
 -19  11   4         44.72         30.50         8.44 o                         
 -17  11   4        665.99        567.90        14.49 o                         
 -15  11   4        481.35        443.99        10.23 o                         
 -13  11   4       2277.09       2555.09        20.30 o                         
 -11  11   4       2490.53       2564.84        21.41 o                         
  -9  11   4       8209.96       8210.50        47.20 o                         
  -7  11   4       8442.51       9237.90        50.78 o                         
  -5  11   4       2718.33       3036.40        19.86 o                         
  -3  11   4      11703.95      12298.39        62.29 o                         
  -1  11   4      12663.07      13586.17        68.33 o                         
   1  11   4      11149.12      10819.96        56.50 o                         
   3  11   4      32996.48      33298.32       167.93 o                         
   5  11   4      17115.95      17733.54        96.72 o                         
   7  11   4       1110.20       1247.00        13.48 o                         
   9  11   4        215.83        224.67         7.54 o                         
  11  11   4        538.89        521.56        10.54 o                         
  13  11   4       1816.57       1866.17        18.25 o                         
  15  11   4        126.64        122.93         7.66 o                         
  17  11   4       4988.38       4696.16        35.33 o                         
  19  11   4       1410.39       1336.24        19.55 o                         
  21  11   4         54.21         75.20        11.91 o                         
  23  11   4         59.43         70.23        12.96 o                         
  25  11   4          5.29         16.78        14.69 o                         
  27  11   4         75.67         32.05        25.17 o                         
 -28  12   4        362.47        333.97        46.57 o                         
 -26  12   4        137.41        123.66        18.43 o                         
 -24  12   4         76.49         72.74        10.87 o                         
 -22  12   4        288.53        400.79         9.96 o                         
 -20  12   4        344.16        361.38        11.06 o                         
 -18  12   4         29.93         19.93         8.08 o                         
 -16  12   4         74.14         86.09         8.72 o                         
 -14  12   4        539.79        523.57        11.20 o                         
 -12  12   4        142.04        135.09         7.75 o                         
 -10  12   4       1054.03       1112.17        14.65 o                         
  -8  12   4        412.77        431.24        10.89 o                         
  -6  12   4        886.96        880.37        10.19 o                         
  -4  12   4       1797.37       1992.06        15.00 o                         
  -2  12   4        473.11        416.80         8.56 o                         
   0  12   4       2226.72       2276.54        16.57 o                         
   2  12   4        367.24        380.98         7.62 o                         
   4  12   4         11.51         29.28         5.62 o                         
   6  12   4         80.91         81.07         6.02 o                         
   8  12   4       1047.85       1157.97        14.12 o                         
  10  12   4       1008.44       1018.87        13.54 o                         
  12  12   4       2215.50       2159.49        19.77 o                         
  14  12   4         34.44         20.48         7.62 o                         
  16  12   4        655.86        654.62        15.07 o                         
  18  12   4         92.30         64.93        11.00 o                         
  20  12   4          4.86          5.87         8.98 o                         
  22  12   4        105.28         89.71         9.86 o                         
  24  12   4         10.33         17.90        14.15 o                         
  26  12   4         27.29          3.97        19.35 o                         
 -27  13   4          7.81         -8.51        25.01 o                         
 -25  13   4        212.30        192.92        13.13 o                         
 -23  13   4        947.24        987.17        18.25 o                         
 -21  13   4        342.81        374.30        11.58 o                         
 -19  13   4        215.24        140.05        10.15 o                         
 -17  13   4        460.49        576.14        12.96 o                         
 -15  13   4        133.58        142.13         9.31 o                         
 -13  13   4        322.48        321.20         9.47 o                         
 -11  13   4        528.54        523.61        11.25 o                         
  -9  13   4       3982.95       3471.63        24.79 o                         
  -7  13   4        669.72        609.41        11.21 o                         
  -5  13   4         11.55          5.86         5.32 o                         
  -3  13   4         89.49         45.96         5.59 o                         
  -1  13   4       2145.21       2472.23        18.10 o                         
   1  13   4       2052.68       2069.30        15.99 o                         
   3  13   4       5422.95       5815.09        32.62 o                         
   5  13   4       3826.88       4053.61        26.72 o                         
   7  13   4        288.79        286.32         8.97 o                         
   9  13   4        293.72        330.86         8.66 o                         
  11  13   4        445.59        462.09        11.98 o                         
  13  13   4        526.47        509.50        11.62 o                         
  15  13   4        292.10        291.73        10.89 o                         
  17  13   4       2518.23       2520.82        25.00 o                         
  19  13   4       1521.86       1437.16        19.82 o                         
  21  13   4        174.54        166.88        12.00 o                         
  23  13   4        348.10        299.60        14.76 o                         
  25  13   4         20.35         20.65        17.38 o                         
 -26  14   4          3.04         30.08        20.99 o                         
 -24  14   4         62.74        104.25        13.23 o                         
 -22  14   4        384.87        406.05        12.37 o                         
 -20  14   4       1318.18       1298.66        21.57 o                         
 -18  14   4       2942.49       2849.05        26.61 o                         
 -16  14   4          7.11         -0.40         9.04 o                         
 -14  14   4       2103.19       1913.05        21.29 o                         
 -12  14   4       3745.82       3570.43        25.45 o                         
 -10  14   4        484.31        511.42        10.67 o                         
  -8  14   4        202.90        174.71         8.15 o                         
  -6  14   4      11980.59      11697.66        63.94 o                         
  -4  14   4       3524.59       3345.16        22.70 o                         
  -2  14   4       8832.60       8865.85        47.69 o                         
   0  14   4       2684.83       2910.64        21.76 o                         
   2  14   4          4.11         -1.21         5.66 o                         
   4  14   4         33.84         18.78         5.47 o                         
   6  14   4       2841.79       2751.83        21.25 o                         
   8  14   4       1831.40       1893.60        17.61 o                         
  10  14   4        264.17        280.00         9.33 o                         
  12  14   4        371.44        381.46        11.54 o                         
  14  14   4         53.50         29.86         9.07 o                         
  16  14   4          0.00         -8.16         9.25 o                         
  18  14   4        901.70        870.04        16.99 o                         
  20  14   4         31.44         31.82        11.12 o                         
  22  14   4          6.40         28.23        14.64 o                         
  24  14   4        670.21        626.93        23.06 o                         
  26  14   4        401.83        428.00        32.93 o                         
 -27  15   4        524.04        642.54        55.23 o                         
 -25  15   4        186.64        182.80        18.27 o                         
 -23  15   4         48.05         88.12        11.57 o                         
 -21  15   4         78.78         60.56        11.68 o                         
 -19  15   4       2425.50       2200.04        25.17 o                         
 -17  15   4        936.30       1053.10        18.84 o                         
 -15  15   4        460.06        458.55        12.69 o                         
 -13  15   4       3537.93       3477.21        27.92 o                         
 -11  15   4         58.80         85.37         7.94 o                         
  -9  15   4         75.97         60.50         7.92 o                         
  -7  15   4          5.78          7.71         7.78 o                         
  -5  15   4         99.73        123.10         7.35 o                         
  -3  15   4        536.31        467.96        11.62 o                         
  -1  15   4         52.62         30.86         6.81 o                         
   1  15   4       1128.29       1009.79        13.24 o                         
   3  15   4       2769.42       2575.62        19.25 o                         
   5  15   4        395.62        359.74         9.94 o                         
   7  15   4        445.50        488.92        10.71 o                         
   9  15   4       1398.63       1301.78        16.15 o                         
  11  15   4        248.96        276.62        10.42 o                         
  13  15   4        336.15        300.04        10.54 o                         
  15  15   4        357.03        352.73        11.96 o                         
  17  15   4          1.77          5.38        11.06 o                         
  19  15   4        136.91        158.05        10.78 o                         
  21  15   4         77.76         61.95        16.67 o                         
  23  15   4          0.19        -14.04        14.42 o                         
  25  15   4          5.23        -36.58        24.39 o                         
 -26  16   4         17.47         26.46        33.36 o                         
 -24  16   4        160.05        176.00        17.63 o                         
 -22  16   4       1021.57       1099.37        20.56 o                         
 -20  16   4          0.90        -10.65        11.58 o                         
 -18  16   4        884.15        898.36        20.30 o                         
 -16  16   4       1496.59       1527.84        23.23 o                         
 -14  16   4        185.71        196.89        11.16 o                         
 -12  16   4        727.40        605.01        12.56 o                         
 -10  16   4          1.74         10.86         7.88 o                         
  -8  16   4        962.88       1029.65        16.89 o                         
  -6  16   4       1872.65       1980.44        20.16 o                         
  -4  16   4        456.68        366.50         9.44 o                         
  -2  16   4       1482.92       1453.07        15.24 o                         
   0  16   4       2423.57       2595.31        20.42 o                         
   2  16   4       3160.64       3329.00        23.17 o                         
   4  16   4         55.71         53.99         6.68 o                         
   6  16   4        534.15        525.82        11.37 o                         
   8  16   4        884.65        891.72        14.72 o                         
  10  16   4        183.71        190.20         9.60 o                         
  12  16   4       2587.90       2599.67        24.99 o                         
  14  16   4        443.75        363.71        12.57 o                         
  16  16   4        356.99        370.55        13.59 o                         
  18  16   4        615.73        693.20        15.34 o                         
  20  16   4         14.39         -8.12        10.35 o                         
  22  16   4         37.89         34.55        14.48 o                         
  24  16   4        688.75        748.61        31.52 o                         
 -25  17   4         72.00         50.25        29.79 o                         
 -23  17   4          1.19        -22.72        15.15 o                         
 -21  17   4         95.95         92.65        13.87 o                         
 -19  17   4        271.26        310.70        13.84 o                         
 -17  17   4        813.89        784.33        17.22 o                         
 -15  17   4        166.63        191.96        12.22 o                         
 -13  17   4         38.75         27.54         8.76 o                         
 -11  17   4        432.26        453.05        12.58 o                         
  -9  17   4        783.44        708.28        14.41 o                         
  -7  17   4       4187.04       4075.92        29.36 o                         
  -5  17   4          0.64         -3.71         7.61 o                         
  -3  17   4        991.61        963.50        14.94 o                         
  -1  17   4         56.65         37.34         7.22 o                         
   1  17   4          0.24         -1.30         7.23 o                         
   3  17   4       3188.70       3251.77        23.13 o                         
   5  17   4       4619.19       4313.29        27.59 o                         
   7  17   4       1495.82       1332.53        17.47 o                         
   9  17   4         98.19        132.95         9.49 o                         
  11  17   4       3112.05       2739.79        27.95 o                         
  13  17   4          8.67         27.07        11.06 o                         
  15  17   4        104.36        161.30        12.69 o                         
  17  17   4          6.48        -11.33        11.77 o                         
  19  17   4          1.66        -16.41        12.25 o                         
  21  17   4         62.12         57.41        15.85 o                         
  23  17   4         40.83         29.03        19.89 o                         
 -24  18   4        341.99        352.81        24.21 o                         
 -22  18   4        476.93        414.95        17.87 o                         
 -20  18   4         33.03         42.97        13.91 o                         
 -18  18   4         19.02         22.35        12.75 o                         
 -16  18   4       1152.72       1090.70        22.18 o                         
 -14  18   4       2635.06       2639.78        26.77 o                         
 -12  18   4       2705.65       2551.14        25.06 o                         
 -10  18   4         81.60         63.42        10.80 o                         
  -8  18   4       4170.48       4142.46        32.84 o                         
  -6  18   4        795.68        644.55        14.15 o                         
  -4  18   4        358.33        326.80        10.97 o                         
  -2  18   4         41.58         42.19         8.44 o                         
   0  18   4       2454.55       2517.28        21.96 o                         
   2  18   4        638.70        624.57        13.64 o                         
   4  18   4         41.24         43.02         7.62 o                         
   6  18   4         40.12         29.70         8.95 o                         
   8  18   4        481.40        461.55        12.11 o                         
  10  18   4        485.17        570.40        13.86 o                         
  12  18   4       1846.16       1918.50        24.82 o                         
  14  18   4        500.93        396.82        13.80 o                         
  16  18   4        919.62       1024.07        20.98 o                         
  18  18   4        644.56        697.80        28.17 o                         
  20  18   4          8.46         18.20        18.65 o                         
  22  18   4         31.04          4.50        18.52 o                         
 -23  19   4          0.13         10.62        21.13 o                         
 -21  19   4         72.83         48.97        18.72 o                         
 -19  19   4         72.08        100.39        16.39 o                         
 -17  19   4         67.92         92.94        14.74 o                         
 -15  19   4        947.02        911.20        17.20 o                         
 -13  19   4       1069.80        995.01        18.55 o                         
 -11  19   4         99.46         63.75        11.43 o                         
  -9  19   4        930.51        864.88        18.02 o                         
  -7  19   4       1836.75       1862.36        23.38 o                         
  -5  19   4        106.02        129.92         9.72 o                         
  -3  19   4        896.63        873.33        15.80 o                         
  -1  19   4       1736.99       1646.94        19.36 o                         
   1  19   4          5.46         -6.55         9.46 o                         
   3  19   4        916.66        834.71        17.79 o                         
   5  19   4        164.67        142.68         9.01 o                         
   7  19   4        198.05        153.47        11.93 o                         
   9  19   4        243.27        215.74        12.24 o                         
  11  19   4         63.66         66.92        12.45 o                         
  13  19   4        211.43        182.03        13.30 o                         
  15  19   4        193.88        179.21        14.74 o                         
  17  19   4        477.07        485.83        19.36 o                         
  19  19   4        590.04        641.76        24.77 o                         
  21  19   4        318.98        317.00        21.79 o                         
 -22  20   4         21.86         36.73        20.78 o                         
 -20  20   4        747.38        623.97        21.28 o                         
 -18  20   4          5.85         12.79        16.34 o                         
 -16  20   4        888.15        885.80        19.41 o                         
 -14  20   4        627.55        692.34        16.06 o                         
 -12  20   4       1695.95       1710.42        24.34 o                         
 -10  20   4       1605.37       1560.06        23.91 o                         
  -8  20   4        598.28        711.62        17.04 o                         
  -6  20   4          7.19         12.49        11.59 o                         
  -4  20   4       1368.51       1335.64        19.75 o                         
  -2  20   4        709.71        683.67        14.16 o                         
   0  20   4        271.00        245.76        11.20 o                         
   2  20   4          0.72         -9.05         9.62 o                         
   4  20   4         60.48         48.29        10.48 o                         
   6  20   4          0.04         -4.86        11.80 o                         
   8  20   4       1336.56       1231.38        25.55 o                         
  10  20   4       1640.45       1573.99        27.31 o                         
  12  20   4        573.07        564.33        16.24 o                         
  14  20   4         43.94         62.98        13.68 o                         
  16  20   4         91.70         95.49        15.92 o                         
  18  20   4        700.86        717.09        20.21 o                         
  20  20   4        190.47        219.19        21.85 o                         
 -21  21   4        359.97        381.35        25.43 o                         
 -19  21   4        601.73        628.32        22.21 o                         
 -17  21   4       1266.96       1284.25        29.94 o                         
 -15  21   4         45.50         47.46        12.54 o                         
 -13  21   4         10.34          2.20        11.89 o                         
 -11  21   4         16.62         11.80        12.14 o                         
  -9  21   4        100.33         96.15        12.92 o                         
  -7  21   4         55.11         45.25        12.32 o                         
  -5  21   4         11.29         12.67        11.38 o                         
  -3  21   4         65.64         94.54        10.72 o                         
  -1  21   4        206.64        185.74        11.73 o                         
   1  21   4        266.88        282.65        12.58 o                         
   3  21   4        333.97        360.91        13.77 o                         
   5  21   4         37.46         31.25         9.86 o                         
   7  21   4         63.43         72.63        13.67 o                         
   9  21   4        829.30        853.72        18.34 o                         
  11  21   4        198.68        168.46        14.16 o                         
  13  21   4          5.46         12.32        13.84 o                         
  15  21   4        367.80        449.11        17.73 o                         
  17  21   4          0.40         -1.62        20.90 o                         
  19  21   4        138.62        170.90        20.30 o                         
 -20  22   4       1067.18       1095.80        31.38 o                         
 -18  22   4         10.61         10.47        21.00 o                         
 -16  22   4        624.60        685.78        19.33 o                         
 -14  22   4         11.22         22.79        14.16 o                         
 -12  22   4        144.73        121.53        13.30 o                         
 -10  22   4         60.82         15.50        12.64 o                         
  -8  22   4       2459.42       2641.94        27.61 o                         
  -6  22   4       2744.53       2801.30        28.35 o                         
  -4  22   4         33.15         31.01        11.93 o                         
  -2  22   4        665.61        572.87        16.87 o                         
   0  22   4       1535.16       1395.79        21.85 o                         
   2  22   4       1535.51       1391.39        23.24 o                         
   4  22   4          3.39         -4.68        11.59 o                         
   6  22   4        435.92        379.75        14.48 o                         
   8  22   4        186.57        120.61        13.49 o                         
  10  22   4        332.66        299.94        15.22 o                         
  12  22   4         88.94        105.74        14.75 o                         
  14  22   4         83.34         71.27        16.60 o                         
  16  22   4        303.40        315.17        20.02 o                         
  18  22   4        888.97        819.11        27.19 o                         
 -19  23   4        183.63        226.70        28.54 o                         
 -17  23   4        762.97        772.70        27.41 o                         
 -15  23   4         10.62          5.04        16.45 o                         
 -13  23   4         44.35         68.17        22.11 o                         
 -11  23   4        225.43        192.85        15.53 o                         
  -9  23   4        878.83        881.54        18.63 o                         
  -7  23   4        590.98        593.00        17.31 o                         
  -5  23   4        454.11        409.11        14.84 o                         
  -3  23   4       1076.94       1029.76        19.40 o                         
  -1  23   4          9.96         19.90        11.43 o                         
   1  23   4        140.16        110.98        12.69 o                         
   3  23   4          8.71          1.33        12.71 o                         
   5  23   4        618.13        657.93        21.46 o                         
   7  23   4        579.11        658.52        17.48 o                         
   9  23   4        108.63        152.41        15.40 o                         
  11  23   4        652.72        662.80        19.16 o                         
  13  23   4        258.17        224.48        20.72 o                         
  15  23   4        337.97        421.98        22.92 o                         
  17  23   4        601.66        598.11        28.81 o                         
 -16  24   4         29.34         57.01        23.62 o                         
 -14  24   4          1.20         28.76        17.03 o                         
 -12  24   4        160.19        170.07        17.06 o                         
 -10  24   4        447.94        489.32        18.76 o                         
  -8  24   4       1287.31       1345.54        25.42 o                         
  -6  24   4        719.22        650.01        17.53 o                         
  -4  24   4        120.02        161.40        13.26 o                         
  -2  24   4         56.15         47.70        12.66 o                         
   0  24   4        175.31        181.81        13.52 o                         
   2  24   4        946.05        890.66        21.55 o                         
   4  24   4          2.04         24.03        12.13 o                         
   6  24   4        369.45        311.93        16.68 o                         
   8  24   4        194.21        177.29        16.04 o                         
  10  24   4          4.69         -1.09        17.50 o                         
  12  24   4        117.93        100.22        19.61 o                         
  14  24   4         11.81         17.95        22.88 o                         
 -15  25   4         98.54        109.97        31.66 o                         
 -13  25   4        451.76        570.47        29.67 o                         
 -11  25   4        158.30        105.58        20.19 o                         
  -9  25   4        400.36        447.81        21.67 o                         
  -7  25   4        196.35        191.97        19.00 o                         
  -5  25   4         84.11        101.46        17.80 o                         
  -3  25   4        109.71         85.94        16.34 o                         
  -1  25   4        465.08        480.93        17.91 o                         
   1  25   4        242.57        227.36        17.03 o                         
   3  25   4       1103.02        978.75        25.67 o                         
   5  25   4       1874.46       1893.66        26.59 o                         
   7  25   4       1170.17       1207.42        26.94 o                         
   9  25   4          4.52         22.37        18.69 o                         
  11  25   4        448.15        372.71        21.90 o                         
  13  25   4          0.37        -15.48        22.22 o                         
 -12  26   4          1.82          4.07        22.49 o                         
 -10  26   4        145.02         97.85        22.81 o                         
  -8  26   4        896.57        768.59        30.47 o                         
  -6  26   4         89.50        128.47        20.23 o                         
  -4  26   4          8.06        -10.17        17.02 o                         
  -2  26   4        223.25        223.87        18.47 o                         
   0  26   4        463.13        560.98        20.45 o                         
   2  26   4         71.09         58.24        17.85 o                         
   4  26   4        249.18        241.91        17.90 o                         
   6  26   4        214.70        194.09        20.30 o                         
   8  26   4        451.37        457.63        23.60 o                         
  10  26   4        422.64        431.18        25.91 o                         
  12  26   4         19.95         56.64        24.45 o                         
  -9  27   4        182.02        122.56        24.43 o                         
  -7  27   4        302.18        431.41        25.06 o                         
  -5  27   4          5.15         10.75        21.04 o                         
  -3  27   4       1106.69       1195.88        33.04 o                         
  -1  27   4       1805.13       2209.37        36.39 o                         
   1  27   4          0.57         -5.14        26.65 o                         
   3  27   4        742.39        775.34        24.40 o                         
   5  27   4        630.37        664.81        25.60 o                         
   7  27   4         44.49         47.11        23.40 o                         
   9  27   4        283.19        244.09        26.47 o                         
  -6  28   4         79.67         79.42        32.44 o                         
  -4  28   4        285.71        292.96        25.95 o                         
  -2  28   4        386.12        409.64        25.91 o                         
   0  28   4        110.89        119.42        24.18 o                         
   2  28   4          2.49        -13.69        23.44 o                         
   4  28   4          0.64         20.25        26.20 o                         
 -31   1   5         40.79         49.98        36.87 o                         
 -29   1   5        667.98        663.79        22.09 o                         
 -27   1   5       3025.98       2773.38        33.19 o                         
 -25   1   5        677.25        674.11        17.67 o                         
 -23   1   5         16.40         35.34        12.41 o                         
 -21   1   5        304.68        268.10        11.93 o                         
 -19   1   5        493.69        519.63        14.48 o                         
 -17   1   5        319.60        289.45         8.85 o                         
 -15   1   5       3135.89       3435.64        24.94 o                         
 -13   1   5       1602.40       1459.78        13.63 o                         
 -11   1   5        829.27        698.36        10.33 o                         
  -9   1   5       3932.60       4121.62        25.86 o                         
  -7   1   5        893.33        814.03        10.57 o                         
  -5   1   5       8245.69      10143.36        56.54 o                         
  -3   1   5      33221.84      33440.07       186.50 o                         
  -1   1   5       1796.38       1634.14        15.20 o                         
   1   1   5       4011.01       3965.45        28.46 o                         
   3   1   5        108.79        106.25         6.53 o                         
   5   1   5         29.21         23.44         4.87 o                         
   7   1   5        933.38        910.59        13.55 o                         
   9   1   5       1405.81       1285.63        15.03 o                         
  11   1   5       2818.32       2834.41        22.66 o                         
  13   1   5      11652.68      11889.41        92.87 o                         
  15   1   5       5537.44       5124.62        47.69 o                         
  17   1   5        939.45        803.72        23.68 o                         
  19   1   5         19.26         24.57         8.76 o                         
  21   1   5        981.02        765.71        18.71 o                         
  23   1   5          0.01         -5.85         9.75 o                         
  25   1   5        717.08        742.23        25.64 o                         
  27   1   5        175.88        183.04        20.95 o                         
  29   1   5        302.49        258.43        26.26 o                         
 -30   2   5         99.38         53.51        23.88 o                         
 -28   2   5        188.95        221.41        17.73 o                         
 -26   2   5        157.61        137.03        12.36 o                         
 -24   2   5        473.57        369.91        13.54 o                         
 -22   2   5       1198.52       1081.44        21.65 o                         
 -20   2   5        701.55        639.68        15.17 o                         
 -18   2   5        450.76        472.47        12.84 o                         
 -16   2   5       1353.07       1269.62        15.51 o                         
 -14   2   5       4455.60       4481.18        29.62 o                         
 -12   2   5       6643.82       6751.32        40.51 o                         
 -10   2   5       3399.49       3471.54        22.52 o                         
  -8   2   5          3.36          5.15         4.99 o                         
  -6   2   5       1988.52       2327.39        17.08 o                         
  -4   2   5        390.70        330.65         7.40 o                         
  -2   2   5        104.74         30.47         5.76 o                         
   0   2   5        950.39       1087.67        12.81 o                         
   2   2   5      11802.95      12132.64        72.78 o                         
   4   2   5       9315.26      10184.81        60.06 o                         
   6   2   5       3147.17       3085.10        22.98 o                         
   8   2   5       2249.80       2347.78        20.32 o                         
  10   2   5        250.24        239.44         7.76 o                         
  12   2   5        696.50        740.52        13.93 o                         
  14   2   5         23.97         46.23         9.68 o                         
  16   2   5       1212.02       1275.69        21.10 o                         
  18   2   5         20.78         39.39         9.51 o                         
  20   2   5        705.66        733.87        17.09 o                         
  22   2   5       1036.24       1033.97        22.35 o                         
  24   2   5        115.68        107.06        11.24 o                         
  26   2   5        642.07        677.28        21.64 o                         
  28   2   5       1401.86       1333.81        35.00 o                         
 -31   3   5        126.67        131.52        39.46 o                         
 -29   3   5        678.73        690.34        27.71 o                         
 -27   3   5         90.45         96.07        14.03 o                         
 -25   3   5        693.22        625.63        16.89 o                         
 -23   3   5        247.85        264.38        12.48 o                         
 -21   3   5       1544.51       1341.43        21.25 o                         
 -19   3   5         87.72        100.67         9.68 o                         
 -17   3   5       3297.12       3178.48        25.43 o                         
 -15   3   5        936.05        781.58        13.49 o                         
 -13   3   5        346.01        415.63         7.95 o                         
 -11   3   5       3294.56       3411.96        22.85 o                         
  -9   3   5        269.93        221.40         5.96 o                         
  -7   3   5          2.89          6.15         5.09 o                         
  -5   3   5       7469.60       8296.41        51.40 o                         
  -3   3   5      40523.93      39060.59       217.38 o                         
  -1   3   5        135.41         85.99         5.76 o                         
   1   3   5        185.50        237.47         6.60 o                         
   3   3   5       1388.35       1399.69        13.70 o                         
   5   3   5        113.65         70.89         5.35 o                         
   7   3   5       2679.94       2896.86        22.16 o                         
   9   3   5       2402.69       2710.09        22.47 o                         
  11   3   5        129.04         90.48         7.52 o                         
  13   3   5        796.53        965.19        13.42 o                         
  15   3   5        787.23        847.38        14.90 o                         
  17   3   5        945.73        957.96        16.02 o                         
  19   3   5        145.75        157.81         9.34 o                         
  21   3   5        825.05        797.59        20.56 o                         
  23   3   5        543.50        569.69        13.55 o                         
  25   3   5       1722.94       1848.83        27.89 o                         
  27   3   5        216.63        241.05        25.18 o                         
  29   3   5         59.70         22.55        30.93 o                         
 -30   4   5        213.38        221.12        29.64 o                         
 -28   4   5        193.98        171.09        14.01 o                         
 -26   4   5         16.35         27.09        13.46 o                         
 -24   4   5        546.22        453.30        14.18 o                         
 -22   4   5       7526.43       7043.35        70.35 o                         
 -20   4   5       1056.12        947.59        18.33 o                         
 -18   4   5         19.49         25.02         6.05 o                         
 -16   4   5       6128.24       5906.02        38.92 o                         
 -14   4   5        414.16        415.78         8.53 o                         
 -12   4   5         31.21         43.92         5.42 o                         
 -10   4   5        488.31        418.73        10.10 o                         
  -8   4   5       4612.03       5016.42        31.40 o                         
  -6   4   5        817.51        812.49        15.33 o                         
  -4   4   5       8718.36       9115.38        52.92 o                         
  -2   4   5        619.56        638.02        10.52 o                         
   0   4   5       2634.63       2375.59        18.52 o                         
   2   4   5        145.77        132.56         5.90 o                         
   4   4   5        413.77        333.60         8.96 o                         
   6   4   5       3602.86       3951.88        28.29 o                         
   8   4   5       1456.59       1227.88        13.36 o                         
  10   4   5        935.84        804.94        11.05 o                         
  12   4   5       3957.16       3865.22        30.14 o                         
  14   4   5        742.34        771.52        12.03 o                         
  16   4   5       6283.44       5757.90        43.77 o                         
  18   4   5       1371.25       1295.47        18.49 o                         
  20   4   5        673.09        691.68        14.89 o                         
  22   4   5         30.08         43.34         8.56 o                         
  24   4   5        136.24        164.42        15.11 o                         
  26   4   5         10.98         26.06        14.14 o                         
  28   4   5        244.67        289.22        50.97 o                         
 -29   5   5        476.21        416.70        25.02 o                         
 -27   5   5        262.71        245.76        13.64 o                         
 -25   5   5         10.70         16.47        13.50 o                         
 -23   5   5         14.96         20.91        10.05 o                         
 -21   5   5        265.58        280.41        12.44 o                         
 -19   5   5         13.38         38.87         6.28 o                         
 -17   5   5        102.28        142.44         7.91 o                         
 -15   5   5        884.11        908.84        13.59 o                         
 -13   5   5       1413.39       1281.53        12.58 o                         
 -11   5   5        965.50       1041.79        11.44 o                         
  -9   5   5       2393.94       2174.49        16.76 o                         
  -7   5   5        169.65        215.39         6.68 o                         
  -5   5   5       3330.54       4350.58        28.30 o                         
  -3   5   5      20411.06      22147.21       121.84 o                         
  -1   5   5       3866.65       5536.83        35.29 o                         
   1   5   5        700.05        948.87        11.80 o                         
   3   5   5        769.44        841.77        11.27 o                         
   5   5   5        320.07        493.06        12.81 o                         
   7   5   5        903.87       1097.74        12.12 o                         
   9   5   5       3076.29       3313.99        22.39 o                         
  11   5   5       1865.48       1915.46        17.38 o                         
  13   5   5       3647.69       3495.64        27.06 o                         
  15   5   5         39.25         28.29         6.55 o                         
  17   5   5         13.82         12.25         8.43 o                         
  19   5   5        955.57        911.01        18.26 o                         
  21   5   5       2067.35       1992.12        22.05 o                         
  23   5   5        443.31        474.05        16.02 o                         
  25   5   5          0.33        -17.13        13.57 o                         
  27   5   5         46.85         32.95        16.31 o                         
 -30   6   5         10.70         62.03        30.44 o                         
 -28   6   5          0.52        -10.85        20.28 o                         
 -26   6   5         62.15         79.68        16.56 o                         
 -24   6   5          1.71          3.89         9.84 o                         
 -22   6   5       1207.82       1232.80        21.26 o                         
 -20   6   5        249.72        204.62         9.66 o                         
 -18   6   5       1587.99       1552.35        16.92 o                         
 -16   6   5        165.96        203.66         6.52 o                         
 -14   6   5       1087.20       1297.33        14.28 o                         
 -12   6   5        649.17        709.74        12.23 o                         
 -10   6   5       3816.28       4163.27        28.09 o                         
  -8   6   5       8181.69       8818.49        51.59 o                         
  -6   6   5       2561.72       2486.57        18.65 o                         
  -4   6   5      12501.17      12221.60        65.83 o                         
  -2   6   5       1838.98       1964.49        16.65 o                         
   0   6   5        501.33        662.59        10.82 o                         
   2   6   5        155.75        271.23         7.29 o                         
   4   6   5       3624.60       3340.97        22.04 o                         
   6   6   5       3573.78       3525.38        24.12 o                         
   8   6   5       4401.68       4453.43        28.45 o                         
  10   6   5       1712.62       1669.54        14.84 o                         
  12   6   5          1.68          7.17         5.42 o                         
  14   6   5        269.35        257.19         7.19 o                         
  16   6   5       2378.71       2133.57        19.92 o                         
  18   6   5        147.11        165.02         9.82 o                         
  20   6   5       1965.97       1869.93        23.48 o                         
  22   6   5       2019.49       2020.23        27.92 o                         
  24   6   5        102.52         74.67        13.98 o                         
  26   6   5         39.73         28.22        25.18 o                         
  28   6   5         45.23         43.69        29.17 o                         
 -29   7   5        345.68        299.74        30.01 o                         
 -27   7   5        879.72        797.48        24.63 o                         
 -25   7   5        461.76        426.49        14.68 o                         
 -23   7   5        451.56        414.24        11.95 o                         
 -21   7   5        372.78        363.22        10.68 o                         
 -19   7   5         35.99         55.49         6.63 o                         
 -17   7   5       1597.68       1574.73        15.48 o                         
 -15   7   5        365.15        416.64         9.13 o                         
 -13   7   5       2308.68       2387.30        18.78 o                         
 -11   7   5       1495.85       1407.75        14.00 o                         
  -9   7   5        510.19        511.51         9.68 o                         
  -7   7   5       4182.64       4104.10        26.40 o                         
  -5   7   5        375.01        348.31         7.40 o                         
  -3   7   5       9417.75       9767.25        56.86 o                         
  -1   7   5       8508.92       9018.53        52.97 o                         
   1   7   5       3332.77       3595.77        23.82 o                         
   3   7   5       4625.75       5148.77        30.74 o                         
   5   7   5       1068.26        972.70        10.88 o                         
   7   7   5      19549.82      17949.74       102.50 o                         
   9   7   5       2319.25       2380.02        17.92 o                         
  11   7   5        395.36        435.51        11.44 o                         
  13   7   5        174.59        177.28         6.07 o                         
  15   7   5        829.11        893.42        13.30 o                         
  17   7   5        196.08        144.43         6.63 o                         
  19   7   5        144.79        141.13         8.41 o                         
  21   7   5          1.84          6.10        10.41 o                         
  23   7   5        349.98        411.87        16.40 o                         
  25   7   5         57.02         84.42        14.98 o                         
  27   7   5          5.47         12.28        18.09 o                         
 -30   8   5          5.95         62.79        34.63 o                         
 -28   8   5         40.09         20.68        22.53 o                         
 -26   8   5          9.39         15.51        14.02 o                         
 -24   8   5         44.37         38.01        10.36 o                         
 -22   8   5         41.30         26.06         9.94 o                         
 -20   8   5       2017.90       1916.96        18.70 o                         
 -18   8   5        445.04        492.58        10.34 o                         
 -16   8   5       2542.56       2345.73        19.48 o                         
 -14   8   5       1962.00       1843.10        17.51 o                         
 -12   8   5          0.07          7.13         5.33 o                         
 -10   8   5       8166.98       8148.95        47.47 o                         
  -8   8   5        192.54        249.89         7.25 o                         
  -6   8   5       6192.93       6904.49        40.78 o                         
  -4   8   5      12020.63      12084.74        69.21 o                         
  -2   8   5       2884.76       3148.81        22.10 o                         
   0   8   5       2409.19       2894.99        20.92 o                         
   2   8   5         21.12         48.04         5.57 o                         
   4   8   5       2084.43       1957.95        16.37 o                         
   6   8   5       2576.98       2621.19        20.36 o                         
   8   8   5       3418.82       3242.56        23.50 o                         
  10   8   5        402.22        362.68         9.39 o                         
  12   8   5        145.70        151.29         6.06 o                         
  14   8   5         81.90         93.17         6.20 o                         
  16   8   5        134.02         99.33        10.18 o                         
  18   8   5       3738.29       3664.86        26.54 o                         
  20   8   5       2218.49       2237.61        24.63 o                         
  22   8   5         16.65          8.45        12.14 o                         
  24   8   5          3.20         11.62        14.38 o                         
  26   8   5        537.24        558.13        23.59 o                         
  28   8   5       1027.52       1003.25        59.60 o                         
 -29   9   5          1.38        -18.06        31.12 o                         
 -27   9   5         76.82         65.83        19.14 o                         
 -25   9   5        132.52        126.37        12.58 o                         
 -23   9   5        113.72        117.73        11.35 o                         
 -21   9   5         11.25          9.35         7.83 o                         
 -19   9   5       1278.56       1183.87        15.00 o                         
 -17   9   5       1154.05       1071.32        14.00 o                         
 -15   9   5        346.03        328.09         9.04 o                         
 -13   9   5       2885.61       3049.77        24.12 o                         
 -11   9   5        129.23        157.65         6.46 o                         
  -9   9   5        304.07        307.50         7.85 o                         
  -7   9   5       4614.28       4683.87        28.94 o                         
  -5   9   5        678.98        867.98        11.43 o                         
  -3   9   5       2612.80       2816.21        20.79 o                         
  -1   9   5        107.90        102.57         6.02 o                         
   1   9   5        148.31        117.80         6.13 o                         
   3   9   5        535.00        520.83        12.25 o                         
   5   9   5        203.39        207.28         8.04 o                         
   7   9   5        194.68        236.28         6.98 o                         
   9   9   5         27.67         15.11         5.38 o                         
  11   9   5       5425.33       5218.43        33.27 o                         
  13   9   5      23773.62      22792.66       127.25 o                         
  15   9   5       7179.49       7202.44        43.40 o                         
  17   9   5         48.23         43.28         7.51 o                         
  19   9   5        622.42        654.12        16.82 o                         
  21   9   5         20.13         36.31        10.40 o                         
  23   9   5         89.44        127.77        12.31 o                         
  25   9   5        130.23        145.37        16.78 o                         
  27   9   5        522.65        665.84        39.87 o                         
 -28  10   5        614.46        611.29        33.62 o                         
 -26  10   5        269.08        348.66        15.34 o                         
 -24  10   5         80.37         74.39         8.05 o                         
 -22  10   5       1749.04       1671.23        19.74 o                         
 -20  10   5         19.33         24.41         8.07 o                         
 -18  10   5         25.92         35.50         8.65 o                         
 -16  10   5        408.00        435.54         9.85 o                         
 -14  10   5        723.11        838.70        13.48 o                         
 -12  10   5         11.00         24.34         6.09 o                         
 -10  10   5      10392.60      10130.92        62.65 o                         
  -8  10   5       2143.09       1838.95        16.50 o                         
  -6  10   5         30.04        113.60         6.06 o                         
  -4  10   5        246.06        205.99         7.95 o                         
  -2  10   5       3827.11       3767.52        25.69 o                         
   0  10   5       1067.39       1525.09        14.45 o                         
   2  10   5      15125.11      15737.08        88.64 o                         
   4  10   5       6738.24       6959.77        41.63 o                         
   6  10   5        485.54        456.94         9.63 o                         
   8  10   5        103.47        152.89         6.66 o                         
  10  10   5          9.14          8.76         6.33 o                         
  12  10   5         46.62         63.01         7.32 o                         
  14  10   5       4836.80       4690.45        31.68 o                         
  16  10   5       2910.93       2883.70        24.15 o                         
  18  10   5        334.10        356.32         9.30 o                         
  20  10   5       1199.56       1180.62        18.35 o                         
  22  10   5        121.74        101.32        12.53 o                         
  24  10   5         36.86         49.65        15.19 o                         
  26  10   5         87.58         75.41        19.61 o                         
 -27  11   5        323.45        250.40        20.96 o                         
 -25  11   5        633.42        650.26        17.82 o                         
 -23  11   5        201.29        167.77         9.61 o                         
 -21  11   5         56.08         78.09         9.46 o                         
 -19  11   5         62.74         71.50         9.93 o                         
 -17  11   5         19.16         12.96         8.42 o                         
 -15  11   5        714.67        806.00        14.67 o                         
 -13  11   5       4612.73       4453.98        30.90 o                         
 -11  11   5          7.41          8.20         6.49 o                         
  -9  11   5       2322.28       2167.19        18.32 o                         
  -7  11   5       3772.80       3732.64        25.08 o                         
  -5  11   5       1637.02       1561.06        15.35 o                         
  -3  11   5       3412.00       3452.97        24.53 o                         
  -1  11   5         67.75         43.16         5.84 o                         
   1  11   5        874.11        854.23        11.24 o                         
   3  11   5       5495.96       5219.37        32.06 o                         
   5  11   5       1264.04       1318.66        14.42 o                         
   7  11   5         64.07         29.26         6.07 o                         
   9  11   5        128.83        174.82         7.97 o                         
  11  11   5       6596.99       6581.86        41.09 o                         
  13  11   5       4379.59       4594.55        32.27 o                         
  15  11   5         19.11         16.24         7.95 o                         
  17  11   5       1645.09       1810.13        21.46 o                         
  19  11   5        302.78        275.72        13.71 o                         
  21  11   5        373.85        371.53        13.00 o                         
  23  11   5        441.27        458.66        15.52 o                         
  25  11   5          0.55         -1.46        17.91 o                         
 -28  12   5         56.66         29.73        34.46 o                         
 -26  12   5         13.55         39.77        16.15 o                         
 -24  12   5        531.59        482.25        11.96 o                         
 -22  12   5       1461.16       1282.14        21.71 o                         
 -20  12   5        267.02        309.48        12.48 o                         
 -18  12   5        706.87        628.02        14.10 o                         
 -16  12   5        742.14        772.31        15.20 o                         
 -14  12   5          9.95         15.67         7.93 o                         
 -12  12   5       1036.88       1054.79        15.86 o                         
 -10  12   5        713.15        848.13        13.53 o                         
  -8  12   5       1656.79       1552.91        14.99 o                         
  -6  12   5       4407.95       4510.97        28.92 o                         
  -4  12   5       1706.61       1916.36        17.59 o                         
  -2  12   5          9.02         26.10         5.90 o                         
   0  12   5       7154.22       7825.63        43.48 o                         
   2  12   5      13337.08      13451.00        73.29 o                         
   4  12   5       3116.41       3326.32        25.41 o                         
   6  12   5        121.16        129.98         7.41 o                         
   8  12   5       3123.85       3332.61        24.89 o                         
  10  12   5          3.42          3.41         6.98 o                         
  12  12   5       4001.14       3668.62        26.58 o                         
  14  12   5         11.35         24.01         8.71 o                         
  16  12   5        922.18        910.49        18.36 o                         
  18  12   5        626.90        572.22        18.75 o                         
  20  12   5        198.02        204.80        11.30 o                         
  22  12   5       1268.23       1353.30        22.91 o                         
  24  12   5        752.59        749.93        24.19 o                         
  26  12   5        201.73        203.16        28.24 o                         
 -27  13   5         42.10         19.06        46.90 o                         
 -25  13   5        345.88        372.91        14.61 o                         
 -23  13   5        842.01        894.56        27.64 o                         
 -21  13   5        111.54         81.65        11.48 o                         
 -19  13   5         26.45         26.66        10.31 o                         
 -17  13   5        262.22        336.85        11.35 o                         
 -15  13   5         81.32         53.66         9.27 o                         
 -13  13   5        451.96        475.56        15.85 o                         
 -11  13   5        177.23         92.73         8.79 o                         
  -9  13   5         94.28         95.34         7.62 o                         
  -7  13   5        572.71        536.72         9.17 o                         
  -5  13   5        687.67        821.38        11.57 o                         
  -3  13   5       7808.43       8153.84        49.15 o                         
  -1  13   5      10651.07      11504.97        64.31 o                         
   1  13   5         29.53         41.94         6.16 o                         
   3  13   5         13.00         21.09         6.32 o                         
   5  13   5       1652.19       1677.85        16.61 o                         
   7  13   5       1907.49       1971.38        17.48 o                         
   9  13   5       1377.95       1228.13        15.52 o                         
  11  13   5        407.88        388.73        11.07 o                         
  13  13   5       4269.79       4064.35        31.97 o                         
  15  13   5       5314.49       5214.09        39.18 o                         
  17  13   5        683.15        684.80        22.49 o                         
  19  13   5        360.75        374.06        11.36 o                         
  21  13   5        890.01        934.06        19.57 o                         
  23  13   5        351.36        366.80        16.53 o                         
  25  13   5         31.43         35.16        21.00 o                         
 -26  14   5         56.69         82.24        24.85 o                         
 -24  14   5         40.69         44.40        12.39 o                         
 -22  14   5        507.71        487.09        20.65 o                         
 -20  14   5          0.91         15.87        12.18 o                         
 -18  14   5       2209.08       2022.54        26.71 o                         
 -16  14   5       1263.88       1368.58        21.32 o                         
 -14  14   5         65.28         89.46        10.69 o                         
 -12  14   5       2004.78       2012.05        23.41 o                         
 -10  14   5        331.81        364.84        12.43 o                         
  -8  14   5          1.98          6.63         7.38 o                         
  -6  14   5         75.54         74.91         6.69 o                         
  -4  14   5       2050.38       1879.34        16.87 o                         
  -2  14   5        383.43        411.11        10.07 o                         
   0  14   5        122.03        108.86         7.23 o                         
   2  14   5       2067.32       1960.35        17.24 o                         
   4  14   5       4465.85       4330.23        29.30 o                         
   6  14   5          2.42          4.34         6.80 o                         
   8  14   5       5089.11       4765.78        31.91 o                         
  10  14   5       4923.89       4498.29        36.59 o                         
  12  14   5          5.71          7.03         9.18 o                         
  14  14   5          1.50         25.39         9.79 o                         
  16  14   5        487.84        516.81        20.84 o                         
  18  14   5         80.67         56.91        10.76 o                         
  20  14   5        195.11        176.04        14.89 o                         
  22  14   5          3.13          1.21        13.44 o                         
  24  14   5         32.30         60.96        20.28 o                         
 -25  15   5         31.68         57.99        20.79 o                         
 -23  15   5         33.47         26.06        15.31 o                         
 -21  15   5         53.93         96.60        12.47 o                         
 -19  15   5       1313.44       1274.89        21.46 o                         
 -17  15   5        975.25        843.54        17.79 o                         
 -15  15   5        144.28        118.01        10.32 o                         
 -13  15   5         18.37         20.25         9.36 o                         
 -11  15   5       1288.77       1178.35        19.12 o                         
  -9  15   5       1274.20       1368.36        18.22 o                         
  -7  15   5       1558.18       1571.55        17.74 o                         
  -5  15   5        495.11        581.71        12.77 o                         
  -3  15   5        747.54        698.69        11.78 o                         
  -1  15   5        765.68        669.25        12.51 o                         
   1  15   5        230.45        175.25         8.29 o                         
   3  15   5        154.51        121.98         7.35 o                         
   5  15   5        481.89        516.78        10.83 o                         
   7  15   5        744.45        719.31        14.10 o                         
   9  15   5       2684.79       2571.64        31.79 o                         
  11  15   5        526.09        507.60        12.81 o                         
  13  15   5        639.48        598.45        14.05 o                         
  15  15   5       2582.20       2485.04        26.81 o                         
  17  15   5        121.97        153.57        11.62 o                         
  19  15   5          1.63         -2.30        10.91 o                         
  21  15   5        417.05        491.97        15.97 o                         
  23  15   5        325.04        290.84        23.23 o                         
 -24  16   5        330.67        290.83        17.34 o                         
 -22  16   5        132.37        120.41        15.26 o                         
 -20  16   5        212.05        219.46        13.54 o                         
 -18  16   5       1122.34       1127.53        22.81 o                         
 -16  16   5        150.86        198.22        12.38 o                         
 -14  16   5        531.98        575.05        13.66 o                         
 -12  16   5        317.54        292.71        12.45 o                         
 -10  16   5          2.51          0.51        10.11 o                         
  -8  16   5        123.74        150.88        10.27 o                         
  -6  16   5        901.98        983.31        16.12 o                         
  -4  16   5         22.14         28.37         6.82 o                         
  -2  16   5       1198.86       1182.34        14.46 o                         
   0  16   5       3496.09       3397.86        24.44 o                         
   2  16   5       1364.42       1476.94        16.59 o                         
   4  16   5        912.64        941.98        22.05 o                         
   6  16   5        114.10        115.35        10.09 o                         
   8  16   5       1098.10       1148.98        17.47 o                         
  10  16   5         39.77         42.28         9.79 o                         
  12  16   5        275.45        210.63        11.71 o                         
  14  16   5        154.62        192.88        11.54 o                         
  16  16   5        714.35        703.82        15.22 o                         
  18  16   5        233.93        254.63        13.70 o                         
  20  16   5        360.62        359.15        14.05 o                         
  22  16   5        150.86        137.60        16.86 o                         
 -25  17   5          1.25        -59.53        44.19 o                         
 -23  17   5         54.23         67.68        18.04 o                         
 -21  17   5         52.12         52.41        15.39 o                         
 -19  17   5        168.17        193.67        13.71 o                         
 -17  17   5        153.74        155.69        13.56 o                         
 -15  17   5        488.97        559.72        16.98 o                         
 -13  17   5       1249.85       1200.97        19.86 o                         
 -11  17   5       1376.86       1236.54        20.45 o                         
  -9  17   5        212.83        228.67        16.38 o                         
  -7  17   5          0.13        -11.46         9.04 o                         
  -5  17   5       2013.37       2128.77        21.65 o                         
  -3  17   5       3731.32       3633.94        25.23 o                         
  -1  17   5         77.66         77.10         7.96 o                         
   1  17   5          2.09         11.37         7.47 o                         
   3  17   5        220.39        318.67         9.28 o                         
   5  17   5        102.88        106.11         9.26 o                         
   7  17   5        249.50        252.65        10.31 o                         
   9  17   5         36.54         63.25         9.89 o                         
  11  17   5        172.84        172.16        11.46 o                         
  13  17   5        634.28        592.27        14.60 o                         
  15  17   5         57.83         48.21        12.56 o                         
  17  17   5        828.11        784.21        18.09 o                         
  19  17   5         87.33         99.16        14.14 o                         
  21  17   5        144.80        145.45        15.60 o                         
  23  17   5         74.82         52.56        23.47 o                         
 -24  18   5        250.59        239.33        29.24 o                         
 -22  18   5        218.35        258.92        20.87 o                         
 -20  18   5        128.21        131.87        17.72 o                         
 -18  18   5        131.32        150.24        16.03 o                         
 -16  18   5          2.47         31.59        13.25 o                         
 -14  18   5        313.77        343.15        14.20 o                         
 -12  18   5        260.30        183.46        13.80 o                         
 -10  18   5        316.90        242.55        13.95 o                         
  -8  18   5        769.53        762.55        17.15 o                         
  -6  18   5        840.40        888.47        15.20 o                         
  -4  18   5        185.42        195.33         9.56 o                         
  -2  18   5          1.71          3.03         7.68 o                         
   0  18   5         13.76         13.67         8.58 o                         
   2  18   5        442.58        496.37        12.43 o                         
   4  18   5          3.60          2.06         7.84 o                         
   6  18   5        312.48        302.19        11.77 o                         
   8  18   5         99.15         65.34        10.94 o                         
  10  18   5       2447.64       2456.44        30.79 o                         
  12  18   5       2300.44       2289.85        27.79 o                         
  14  18   5         37.93         49.23        13.21 o                         
  16  18   5        403.67        471.51        20.88 o                         
  18  18   5        641.53        671.56        21.70 o                         
  20  18   5         25.63         39.17        17.50 o                         
  22  18   5          0.13         -2.62        22.40 o                         
 -23  19   5         17.45         14.99        22.24 o                         
 -21  19   5          1.22         -4.46        18.99 o                         
 -19  19   5        421.92        405.88        20.08 o                         
 -17  19   5       1642.86       1596.24        26.65 o                         
 -15  19   5        625.36        726.23        17.24 o                         
 -13  19   5         51.46         44.62        13.03 o                         
 -11  19   5         48.32         60.99        13.64 o                         
  -9  19   5       2503.27       2477.54        27.04 o                         
  -7  19   5        373.38        413.71        13.08 o                         
  -5  19   5       1676.58       1650.72        19.81 o                         
  -3  19   5        364.38        374.65        11.43 o                         
  -1  19   5       1349.24       1361.56        18.66 o                         
   1  19   5       1191.79       1262.80        17.60 o                         
   3  19   5        145.33        175.54         9.68 o                         
   5  19   5        157.81        220.91        12.05 o                         
   7  19   5         35.66         31.56        11.58 o                         
   9  19   5        338.61        294.67        14.96 o                         
  11  19   5        808.99        809.70        19.14 o                         
  13  19   5       1376.55       1593.56        24.72 o                         
  15  19   5        176.46        205.33        15.20 o                         
  17  19   5        132.38         78.30        16.33 o                         
  19  19   5        279.06        279.23        18.62 o                         
  21  19   5         13.93          8.47        19.68 o                         
 -22  20   5         75.46        105.60        24.92 o                         
 -20  20   5         51.61         76.79        19.71 o                         
 -18  20   5        602.61        667.93        21.16 o                         
 -16  20   5        695.97        837.68        21.04 o                         
 -14  20   5         50.11         78.28        14.43 o                         
 -12  20   5         72.22         75.67        13.32 o                         
 -10  20   5         78.00        135.62        12.00 o                         
  -8  20   5          1.84         -8.54        11.59 o                         
  -6  20   5         13.12         21.33        11.32 o                         
  -4  20   5        985.00       1052.69        19.66 o                         
  -2  20   5          6.12         20.41        10.32 o                         
   0  20   5         14.14          8.41         9.64 o                         
   2  20   5       2024.54       2056.74        22.39 o                         
   4  20   5       1739.50       1668.94        20.43 o                         
   6  20   5         18.25         21.56        11.35 o                         
   8  20   5       1057.59       1048.39        22.73 o                         
  10  20   5          7.65          8.89        14.18 o                         
  12  20   5        619.23        686.70        17.32 o                         
  14  20   5         21.34         13.60        15.21 o                         
  16  20   5        277.53        305.36        16.91 o                         
  18  20   5        838.89        858.71        21.98 o                         
  20  20   5        551.39        477.31        21.22 o                         
 -21  21   5        196.50        269.48        24.53 o                         
 -19  21   5          3.49         23.70        20.57 o                         
 -17  21   5       1585.89       1539.83        31.24 o                         
 -15  21   5        888.53        947.79        24.14 o                         
 -13  21   5         31.09         29.01        14.05 o                         
 -11  21   5         47.66         42.38        13.84 o                         
  -9  21   5         49.19         48.59        12.04 o                         
  -7  21   5          5.79          5.88        12.30 o                         
  -5  21   5        473.54        488.94        14.23 o                         
  -3  21   5         20.16         17.81        11.03 o                         
  -1  21   5       1725.72       1676.46        22.05 o                         
   1  21   5        986.47        870.82        17.70 o                         
   3  21   5        322.68        341.58        12.11 o                         
   5  21   5         29.15          9.07        11.24 o                         
   7  21   5        342.58        367.33        14.79 o                         
   9  21   5        702.01        651.85        16.72 o                         
  11  21   5        594.47        533.82        15.91 o                         
  13  21   5         20.69         23.81        14.98 o                         
  15  21   5         16.45          7.52        15.67 o                         
  17  21   5         48.65         38.26        18.71 o                         
  19  21   5        141.35        162.55        21.80 o                         
 -18  22   5        807.36        877.27        27.20 o                         
 -16  22   5       2221.83       2167.46        42.43 o                         
 -14  22   5        454.53        386.12        20.08 o                         
 -12  22   5        184.52        134.75        16.40 o                         
 -10  22   5       1423.19       1469.49        23.67 o                         
  -8  22   5       2756.43       2514.14        27.61 o                         
  -6  22   5        801.22        803.42        17.90 o                         
  -4  22   5       1019.76       1007.91        18.54 o                         
  -2  22   5        309.81        253.74        12.88 o                         
   0  22   5         46.00         51.72        11.47 o                         
   2  22   5        981.04        944.76        18.63 o                         
   4  22   5        315.17        300.32        11.86 o                         
   6  22   5        215.49        224.64        15.00 o                         
   8  22   5        131.00        101.91        14.48 o                         
  10  22   5        251.45        209.97        15.82 o                         
  12  22   5        404.37        428.65        18.95 o                         
  14  22   5         28.61         55.89        18.12 o                         
  16  22   5         38.17         74.89        21.11 o                         
 -17  23   5        143.97        155.21        25.06 o                         
 -15  23   5         33.00         38.82        21.52 o                         
 -13  23   5        261.71        269.80        22.96 o                         
 -11  23   5        626.10        627.25        22.31 o                         
  -9  23   5        863.43        743.66        22.11 o                         
  -7  23   5         43.98         71.19        13.84 o                         
  -5  23   5         77.15         70.43        12.59 o                         
  -3  23   5        103.36        117.68        12.43 o                         
  -1  23   5        741.38        718.62        18.20 o                         
   1  23   5        117.41         76.19        12.51 o                         
   3  23   5        170.67        139.35        12.33 o                         
   5  23   5        405.90        456.51        15.58 o                         
   7  23   5          1.09          4.09        15.91 o                         
   9  23   5          2.20         15.38        16.39 o                         
  11  23   5          6.97         30.37        18.57 o                         
  13  23   5        107.30        163.48        20.49 o                         
  15  23   5         35.00         40.33        22.65 o                         
 -16  24   5         27.64         25.67        29.33 o                         
 -14  24   5        318.90        370.62        26.77 o                         
 -12  24   5       1197.60       1228.57        32.12 o                         
 -10  24   5        936.00       1026.62        24.38 o                         
  -8  24   5         63.21         65.20        15.87 o                         
  -6  24   5        429.79        435.19        21.52 o                         
  -4  24   5        929.02        819.25        18.63 o                         
  -2  24   5          3.25          3.14        13.79 o                         
   0  24   5        270.01        258.60        14.96 o                         
   2  24   5        651.99        670.61        22.55 o                         
   4  24   5         15.04         41.70        13.45 o                         
   6  24   5       1062.56       1039.02        23.94 o                         
   8  24   5        188.32        214.86        18.53 o                         
  10  24   5        239.68        367.65        22.54 o                         
  12  24   5         95.88        153.56        22.28 o                         
  14  24   5         74.70         57.59        24.93 o                         
 -13  25   5         72.20         72.90        24.47 o                         
 -11  25   5        214.95        266.10        24.73 o                         
  -9  25   5        753.78        695.71        23.28 o                         
  -7  25   5       1301.27       1281.50        29.48 o                         
  -5  25   5         22.62         14.81        17.52 o                         
  -3  25   5         84.94         78.21        15.94 o                         
  -1  25   5        732.07        836.51        23.72 o                         
   1  25   5        166.49        200.16        19.12 o                         
   3  25   5        152.76        186.65        16.20 o                         
   5  25   5         97.78        116.61        19.76 o                         
   7  25   5       1137.30       1092.37        29.22 o                         
   9  25   5        812.63        841.66        28.92 o                         
  11  25   5         36.51         55.33        23.28 o                         
 -12  26   5       1063.50        826.83        48.37 o                         
 -10  26   5        987.31       1031.47        38.60 o                         
  -8  26   5         12.16         42.01        21.43 o                         
  -6  26   5         27.54         -5.64        20.13 o                         
  -4  26   5          0.25         -3.87        18.93 o                         
  -2  26   5         19.01         70.85        17.43 o                         
   0  26   5       1088.16       1190.66        26.21 o                         
   2  26   5        973.87        952.31        29.62 o                         
   4  26   5        435.88        331.35        22.12 o                         
   6  26   5        354.90        380.07        22.79 o                         
   8  26   5         49.34         62.39        23.21 o                         
  10  26   5        291.83        190.47        26.73 o                         
  -9  27   5        107.17        150.56        28.08 o                         
  -7  27   5        850.07        872.16        36.19 o                         
  -5  27   5        424.23        385.75        22.87 o                         
  -3  27   5         19.36         33.77        20.70 o                         
  -1  27   5        157.55        146.68        21.94 o                         
   1  27   5         11.51          1.00        21.33 o                         
   3  27   5         53.72         69.72        23.13 o                         
   5  27   5         17.32         33.58        23.36 o                         
   7  27   5        269.58        290.40        29.35 o                         
  -2  28   5         14.68         52.44        32.85 o                         
   0  28   5          0.08          2.08        50.45 o                         
 -30   0   6         33.58        108.64        50.15 o                         
 -28   0   6        833.41        745.59        37.67 o                         
 -26   0   6        334.72        405.18        26.45 o                         
 -24   0   6        501.75        588.06        27.92 o                         
 -22   0   6         11.79          4.81        16.57 o                         
 -20   0   6       4030.94       3953.67        46.60 o                         
 -18   0   6       1439.61       1192.66        17.40 o                         
 -16   0   6         49.77         34.13         8.54 o                         
 -14   0   6       3715.54       3449.10        34.82 o                         
 -12   0   6       2797.11       2814.59        30.03 o                         
 -10   0   6       7686.93       8757.83        73.21 o                         
  -8   0   6       2206.59       1957.11        27.56 o                         
  -6   0   6       1942.04       2310.51        26.43 o                         
  -4   0   6       1785.83       2260.02        27.53 o                         
  -2   0   6        414.39        580.78        16.33 o                         
   0   0   6       2410.95       2748.34        39.08 o                         
   2   0   6        990.63       1200.24        21.28 o                         
   4   0   6       6506.67       6681.92        62.01 o                         
   6   0   6         79.49        176.02         9.04 o                         
   8   0   6        389.50        347.71        13.91 o                         
  10   0   6       7768.35       6629.92        66.26 o                         
  12   0   6       8032.68       7457.33        73.87 o                         
  14   0   6       5281.79       5117.75       134.12 o                         
  16   0   6       1707.38       1649.79        37.02 o                         
  18   0   6        185.36        234.69        19.75 o                         
  20   0   6        136.85         67.51        21.15 o                         
  22   0   6         50.46         22.72        14.57 o                         
  24   0   6        235.54        267.90        16.82 o                         
  26   0   6        754.00        818.54        52.55 o                         
  28   0   6       2893.21       2757.68        92.67 o                         
 -29   1   6        234.37        248.74        19.23 o                         
 -27   1   6        451.61        566.95        28.44 o                         
 -25   1   6         62.11         31.71        13.78 o                         
 -23   1   6        194.29        133.24        13.77 o                         
 -21   1   6        436.27        459.34        13.39 o                         
 -19   1   6       1196.94       1239.22        29.10 o                         
 -17   1   6         14.80         12.84         6.11 o                         
 -15   1   6          6.90          3.70         5.92 o                         
 -13   1   6        656.62        571.49        11.05 o                         
 -11   1   6       2252.06       2158.19        17.84 o                         
  -9   1   6       4780.99       4773.55        30.94 o                         
  -7   1   6        773.43        687.65        11.41 o                         
  -5   1   6       1319.21       1521.59        15.30 o                         
  -3   1   6       6858.04       7249.05        45.04 o                         
  -1   1   6       2467.01       2362.87        20.24 o                         
   1   1   6       2595.47       2744.66        22.91 o                         
   3   1   6       4171.14       4378.50        32.27 o                         
   5   1   6        542.66        616.90        10.54 o                         
   7   1   6         98.65         76.81         5.43 o                         
   9   1   6         20.52          8.51         6.69 o                         
  11   1   6        281.29        217.98         8.50 o                         
  13   1   6       2740.98       2853.55        27.33 o                         
  15   1   6         57.61         96.52        11.20 o                         
  17   1   6        539.74        573.23        18.92 o                         
  19   1   6       1067.71       1163.38        21.75 o                         
  21   1   6          3.58          5.87        11.20 o                         
  23   1   6         93.32         74.39        11.19 o                         
  25   1   6         28.48         42.43        11.83 o                         
  27   1   6         54.41         16.26        20.74 o                         
 -30   2   6        245.41        271.00        24.14 o                         
 -28   2   6         47.33         60.85        15.82 o                         
 -26   2   6        166.93        228.37        17.07 o                         
 -24   2   6         97.47         72.28        12.87 o                         
 -22   2   6         21.17         19.02        11.58 o                         
 -20   2   6       1423.38       1308.22        20.91 o                         
 -18   2   6       3097.97       3211.21        26.01 o                         
 -16   2   6        397.28        359.75         8.91 o                         
 -14   2   6       3962.68       4325.00        29.07 o                         
 -12   2   6      11758.04      11873.22        68.35 o                         
 -10   2   6       3076.21       3334.15        23.65 o                         
  -8   2   6        189.47        211.58         6.88 o                         
  -6   2   6       1116.43       1381.10        15.80 o                         
  -4   2   6         76.80        114.93         6.79 o                         
  -2   2   6       1368.77       1564.44        15.82 o                         
   0   2   6       1539.00       1527.16        16.20 o                         
   2   2   6         49.11         36.96         6.98 o                         
   4   2   6      11157.58      10482.19        62.61 o                         
   6   2   6        881.85       1005.15        12.58 o                         
   8   2   6        257.70        324.76         8.50 o                         
  10   2   6       4155.43       4127.36        33.42 o                         
  12   2   6       3978.10       4204.02        34.27 o                         
  14   2   6       2413.84       2508.33        24.97 o                         
  16   2   6        700.74        750.27        19.26 o                         
  18   2   6        350.75        301.72        12.76 o                         
  20   2   6         20.41          3.13        12.20 o                         
  22   2   6        196.85        219.82        12.66 o                         
  24   2   6         43.01         56.16        11.61 o                         
  26   2   6         84.48         81.33        19.41 o                         
  28   2   6        254.03        317.95        29.82 o                         
 -29   3   6        565.17        478.89        34.22 o                         
 -27   3   6        318.89        255.96        15.11 o                         
 -25   3   6         24.21         31.73        16.45 o                         
 -23   3   6       1240.57       1141.88        28.53 o                         
 -21   3   6        594.20        529.27        15.24 o                         
 -19   3   6       3229.63       2824.94        24.82 o                         
 -17   3   6       3670.01       3734.30        30.31 o                         
 -15   3   6       3815.99       4189.72        29.24 o                         
 -13   3   6         85.42        102.88         6.27 o                         
 -11   3   6       5580.96       6237.47        36.28 o                         
  -9   3   6       9557.71      10040.90        56.79 o                         
  -7   3   6       6341.82       6128.37        37.84 o                         
  -5   3   6       1295.44       1273.02        13.84 o                         
  -3   3   6        253.67        179.49         7.23 o                         
  -1   3   6         26.06         53.15         6.87 o                         
   1   3   6        353.17        440.43         9.49 o                         
   3   3   6         19.80         77.39         6.20 o                         
   5   3   6        870.63        964.18        12.53 o                         
   7   3   6          1.13         -0.99         5.63 o                         
   9   3   6         38.72        113.72         6.33 o                         
  11   3   6         97.14         89.18         7.57 o                         
  13   3   6       3298.00       3273.80        29.15 o                         
  15   3   6        580.86        685.70        13.36 o                         
  17   3   6        263.74        250.31        15.99 o                         
  19   3   6         95.43        181.11        16.58 o                         
  21   3   6        637.95        538.31        14.56 o                         
  23   3   6        192.95        221.55        15.91 o                         
  25   3   6         18.30         33.31        20.14 o                         
  27   3   6       1050.04       1089.78        37.47 o                         
 -30   4   6          1.47         54.35        32.30 o                         
 -28   4   6        164.49        263.90        27.60 o                         
 -26   4   6        430.64        466.68        18.89 o                         
 -24   4   6        387.13        457.66        17.63 o                         
 -22   4   6       1954.77       1820.93        26.39 o                         
 -20   4   6          5.04          0.73         7.46 o                         
 -18   4   6          0.16          1.33         7.33 o                         
 -16   4   6         83.90         65.30         6.73 o                         
 -14   4   6       3208.29       3291.95        24.56 o                         
 -12   4   6        673.92        755.63        11.97 o                         
 -10   4   6       1347.46       1340.34        13.12 o                         
  -8   4   6         21.58         39.31         6.11 o                         
  -6   4   6        367.78        302.44         7.91 o                         
  -4   4   6       3654.65       3912.03        26.98 o                         
  -2   4   6       4786.03       4550.09        30.84 o                         
   0   4   6         12.19         22.24         6.27 o                         
   2   4   6       4145.78       4318.15        28.75 o                         
   4   4   6        406.91        585.14        10.65 o                         
   6   4   6        742.35        826.32        12.00 o                         
   8   4   6       2479.82       2600.58        22.72 o                         
  10   4   6        889.88        913.88        18.03 o                         
  12   4   6        232.97        178.64         9.05 o                         
  14   4   6        995.42       1102.90        17.92 o                         
  16   4   6        310.90        363.22         9.77 o                         
  18   4   6        165.38        143.96        11.73 o                         
  20   4   6       1146.96       1157.71        23.98 o                         
  22   4   6        181.63        207.66        14.38 o                         
  24   4   6         42.52         61.92        11.03 o                         
  26   4   6        110.47        111.46        19.84 o                         
  28   4   6        176.12        180.98        35.32 o                         
 -29   5   6        231.87        301.23        22.19 o                         
 -27   5   6          2.14          5.83        13.15 o                         
 -25   5   6        112.49        137.92        13.26 o                         
 -23   5   6        947.25        954.68        22.42 o                         
 -21   5   6        288.13        277.69        10.12 o                         
 -19   5   6        531.98        474.46        11.48 o                         
 -17   5   6       1073.08       1069.18        15.57 o                         
 -15   5   6       5379.85       5361.09        34.85 o                         
 -13   5   6        105.62        129.41         6.82 o                         
 -11   5   6        251.74        246.72         8.33 o                         
  -9   5   6        683.19        722.34        11.45 o                         
  -7   5   6       6747.19       6256.72        38.89 o                         
  -5   5   6       3707.37       3630.49        25.58 o                         
  -3   5   6       4450.09       4566.21        31.23 o                         
  -1   5   6          1.38          4.54         6.09 o                         
   1   5   6       1204.66       1680.35        16.27 o                         
   3   5   6       1220.94       1149.11        13.42 o                         
   5   5   6        445.40        496.77        10.04 o                         
   7   5   6       1971.56       1888.17        17.67 o                         
   9   5   6       4695.40       4339.25        31.59 o                         
  11   5   6        159.99        181.07         7.80 o                         
  13   5   6        564.88        677.81        13.44 o                         
  15   5   6       2131.11       2074.92        20.00 o                         
  17   5   6        463.80        466.88        10.21 o                         
  19   5   6        346.64        313.85        16.05 o                         
  21   5   6        281.41        220.61        13.01 o                         
  23   5   6        479.08        471.61        18.02 o                         
  25   5   6         23.79         29.16        22.47 o                         
  27   5   6          0.08        -16.01        20.60 o                         
 -30   6   6         17.09         60.66        35.12 o                         
 -28   6   6          2.67          0.63        23.20 o                         
 -26   6   6        198.16        228.42        16.06 o                         
 -24   6   6        494.71        493.32        15.73 o                         
 -22   6   6        224.48        208.52        14.71 o                         
 -20   6   6        784.71        613.67        12.42 o                         
 -18   6   6         57.61         99.38         7.85 o                         
 -16   6   6          3.27          3.46         7.29 o                         
 -14   6   6       1132.72       1301.31        13.60 o                         
 -12   6   6         92.43        151.57         6.53 o                         
 -10   6   6        135.26        155.28         7.05 o                         
  -8   6   6       2828.75       2896.36        21.53 o                         
  -6   6   6      15475.10      15336.18        86.80 o                         
  -4   6   6       4774.23       4543.94        29.50 o                         
  -2   6   6         92.81         77.04         6.51 o                         
   0   6   6       1877.31       2041.23        18.08 o                         
   2   6   6        755.84        559.93        12.66 o                         
   4   6   6        124.61        173.56         6.67 o                         
   6   6   6       2845.89       3331.91        25.71 o                         
   8   6   6        172.18        129.01         6.40 o                         
  10   6   6         76.88        142.28         6.04 o                         
  12   6   6         81.99        250.69        14.19 o                         
  14   6   6         14.29          5.32         6.66 o                         
  16   6   6          8.69          6.15         8.45 o                         
  18   6   6        424.83        414.22        10.47 o                         
  20   6   6        440.79        397.85        12.32 o                         
  22   6   6        405.21        349.49        14.34 o                         
  24   6   6        441.89        492.47        19.69 o                         
  26   6   6        763.70        765.05        27.77 o                         
 -29   7   6         11.26         14.78        38.70 o                         
 -27   7   6        269.64        412.56        23.10 o                         
 -25   7   6        230.66        264.37        14.94 o                         
 -23   7   6        347.60        296.30        15.61 o                         
 -21   7   6          1.11         -2.19         8.20 o                         
 -19   7   6         46.55         50.91         8.14 o                         
 -17   7   6          0.04         -2.21         8.03 o                         
 -15   7   6       3271.25       3202.86        23.50 o                         
 -13   7   6        221.46        185.40         7.94 o                         
 -11   7   6       2215.56       2401.09        20.25 o                         
  -9   7   6        528.59        518.68        11.06 o                         
  -7   7   6      10362.25      10281.62        58.56 o                         
  -5   7   6       7731.93       7452.41        44.26 o                         
  -3   7   6         19.71         19.61         5.76 o                         
  -1   7   6         69.96         31.43         6.16 o                         
   1   7   6         91.41        147.40         6.60 o                         
   3   7   6       1072.19       1152.39        15.26 o                         
   5   7   6       7271.24       8016.23        49.34 o                         
   7   7   6       7797.63       7711.93        47.61 o                         
   9   7   6      10941.50      10343.77        62.38 o                         
  11   7   6       1815.11       1686.07        16.84 o                         
  13   7   6       1705.78       1782.98        17.81 o                         
  15   7   6         39.33         13.47         8.29 o                         
  17   7   6          8.24          4.02         9.92 o                         
  19   7   6       2933.65       2943.24        42.87 o                         
  21   7   6       1589.02       1492.37        24.53 o                         
  23   7   6        494.02        429.15        15.68 o                         
  25   7   6        135.88        123.07        15.42 o                         
  27   7   6        212.64        236.36        26.10 o                         
 -28   8   6        292.72        279.82        27.42 o                         
 -26   8   6        213.35        207.82        12.80 o                         
 -24   8   6        439.95        501.39        14.48 o                         
 -22   8   6        532.02        499.96        13.66 o                         
 -20   8   6         90.41         66.54         8.50 o                         
 -18   8   6        898.98        813.37        13.76 o                         
 -16   8   6       1272.91       1308.80        16.24 o                         
 -14   8   6        621.71        497.13        10.34 o                         
 -12   8   6       2544.74       2568.15        20.89 o                         
 -10   8   6       1521.58       1507.57        16.08 o                         
  -8   8   6        923.88        919.83        11.89 o                         
  -6   8   6       1968.20       1991.71        17.02 o                         
  -4   8   6        244.06        187.33         7.13 o                         
  -2   8   6       2511.34       2312.28        19.34 o                         
   0   8   6       5433.02       5406.15        35.92 o                         
   2   8   6          8.43         -2.23         5.78 o                         
   4   8   6          0.46         -7.46         5.13 o                         
   6   8   6        387.22        477.14         8.90 o                         
   8   8   6        463.55        579.24        11.09 o                         
  10   8   6       3102.29       3265.67        25.42 o                         
  12   8   6       2837.61       2862.05        21.00 o                         
  14   8   6         60.54         70.10         6.24 o                         
  16   8   6        371.09        366.51        10.07 o                         
  18   8   6        238.84        254.36         9.65 o                         
  20   8   6        223.24        222.54        11.51 o                         
  22   8   6        102.41        111.10        12.25 o                         
  24   8   6         99.66         61.25        15.64 o                         
  26   8   6         24.17         -2.63        21.22 o                         
 -29   9   6        235.16        202.99        44.67 o                         
 -27   9   6        523.63        476.99        25.89 o                         
 -25   9   6         44.76         21.90        11.97 o                         
 -23   9   6        212.66        218.51        10.80 o                         
 -21   9   6        512.42        491.44        15.15 o                         
 -19   9   6          6.77          5.31         7.28 o                         
 -17   9   6        230.10        258.71         9.12 o                         
 -15   9   6       1098.19       1043.82        19.29 o                         
 -13   9   6         35.97         32.41         6.31 o                         
 -11   9   6       1818.23       1682.25        17.00 o                         
  -9   9   6       1156.49       1076.62        16.23 o                         
  -7   9   6       3779.00       3801.72        26.23 o                         
  -5   9   6       2914.50       2631.88        20.62 o                         
  -3   9   6       2149.28       2095.19        18.54 o                         
  -1   9   6       1171.04       1328.98        15.01 o                         
   1   9   6        656.84        673.64        13.46 o                         
   3   9   6       1740.76       1701.24        16.55 o                         
   5   9   6        684.46        686.44        11.82 o                         
   7   9   6        228.04        284.91         9.30 o                         
   9   9   6        400.01        381.02         9.13 o                         
  11   9   6       2408.69       2436.88        20.34 o                         
  13   9   6       1400.97       1230.63        15.99 o                         
  15   9   6         65.48         77.07         7.95 o                         
  17   9   6        107.35        107.80         7.92 o                         
  19   9   6        879.20        907.09        19.26 o                         
  21   9   6        675.95        732.56        18.06 o                         
  23   9   6          2.44          9.55        14.94 o                         
  25   9   6        387.93        351.92        19.93 o                         
 -28  10   6        137.62        125.12        34.04 o                         
 -26  10   6        292.45        261.25        19.87 o                         
 -24  10   6        430.45        362.11        13.94 o                         
 -22  10   6       1625.97       1498.44        19.17 o                         
 -20  10   6          1.50         -8.22         8.89 o                         
 -18  10   6        376.64        388.22        11.44 o                         
 -16  10   6       2167.40       2122.12        21.59 o                         
 -14  10   6         42.69         75.28         8.48 o                         
 -12  10   6        159.12        181.18         7.35 o                         
 -10  10   6        159.61        148.98         7.51 o                         
  -8  10   6         27.79         49.48         5.98 o                         
  -6  10   6       4616.01       4998.84        32.43 o                         
  -4  10   6       2355.35       2359.09        20.22 o                         
  -2  10   6          7.28          4.27         6.05 o                         
   0  10   6       3810.87       3923.87        27.81 o                         
   2  10   6       3474.49       3645.26        25.63 o                         
   4  10   6       2845.73       3156.72        23.81 o                         
   6  10   6        173.96        160.45         8.11 o                         
   8  10   6        901.86        944.94        13.49 o                         
  10  10   6       3600.57       3890.90        26.73 o                         
  12  10   6       8753.00       8847.63        53.04 o                         
  14  10   6        589.98        501.06        12.21 o                         
  16  10   6         43.85         46.82         8.85 o                         
  18  10   6       1155.78       1063.60        22.66 o                         
  20  10   6        378.74        355.47        10.71 o                         
  22  10   6         10.17         30.32        12.36 o                         
  24  10   6          2.78        -22.94        23.49 o                         
  26  10   6         24.60         38.73        28.20 o                         
 -27  11   6        361.71        354.63        29.89 o                         
 -25  11   6         39.14         49.36        14.64 o                         
 -23  11   6        652.78        641.82        14.29 o                         
 -21  11   6        361.11        390.91        12.08 o                         
 -19  11   6        123.17        105.40        10.96 o                         
 -17  11   6         58.38         37.34         9.20 o                         
 -15  11   6       1117.03       1013.67        16.28 o                         
 -13  11   6        632.26        648.02        14.03 o                         
 -11  11   6        133.24        125.42         8.74 o                         
  -9  11   6        569.83        563.29        11.12 o                         
  -7  11   6       2180.58       2027.24        17.90 o                         
  -5  11   6       1419.92       1297.11        17.93 o                         
  -3  11   6        775.70        889.18        13.45 o                         
  -1  11   6        100.10         92.49         7.07 o                         
   1  11   6       1900.40       1883.05        18.70 o                         
   3  11   6       3010.63       2719.40        21.91 o                         
   5  11   6       1673.72       1549.14        16.18 o                         
   7  11   6         12.04         11.42         6.55 o                         
   9  11   6        328.63        289.91         8.73 o                         
  11  11   6         33.40         29.86         7.77 o                         
  13  11   6        218.09        274.30        10.03 o                         
  15  11   6        370.88        329.90        10.74 o                         
  17  11   6          1.09         -5.66         9.11 o                         
  19  11   6        190.15        187.95        10.96 o                         
  21  11   6         29.68         10.69        11.26 o                         
  23  11   6        764.44        760.55        28.06 o                         
  25  11   6       1052.69       1109.02        36.69 o                         
 -26  12   6        125.50        110.97        27.11 o                         
 -24  12   6        636.66        694.87        22.71 o                         
 -22  12   6        370.76        360.19        12.44 o                         
 -20  12   6         69.61        125.57        10.87 o                         
 -18  12   6         27.49         16.79        10.28 o                         
 -16  12   6        194.94        223.83        10.54 o                         
 -14  12   6        279.06        316.50        11.82 o                         
 -12  12   6        242.43        241.75         9.79 o                         
 -10  12   6          1.52          3.92         6.60 o                         
  -8  12   6          5.99         -6.90         7.46 o                         
  -6  12   6        817.92        944.10        13.91 o                         
  -4  12   6        274.79        202.19         8.84 o                         
  -2  12   6        495.95        537.70        11.51 o                         
   0  12   6       1320.63       1345.06        15.28 o                         
   2  12   6       2032.32       2070.22        18.45 o                         
   4  12   6       2317.36       2134.78        19.04 o                         
   6  12   6        461.22        540.17        12.51 o                         
   8  12   6        501.19        439.40        10.26 o                         
  10  12   6       1428.60       1569.16        18.01 o                         
  12  12   6        902.18        978.80        16.79 o                         
  14  12   6         30.92         18.04         9.20 o                         
  16  12   6        425.91        532.76        13.42 o                         
  18  12   6         23.59         49.29        10.11 o                         
  20  12   6         37.97         66.37        10.25 o                         
  22  12   6        746.70        752.13        18.98 o                         
  24  12   6        388.42        405.42        32.43 o                         
 -27  13   6         14.91         30.21        45.43 o                         
 -25  13   6        247.47        250.59        14.69 o                         
 -23  13   6        466.43        475.57        13.79 o                         
 -21  13   6        454.09        374.33        13.67 o                         
 -19  13   6        197.03        178.63        11.76 o                         
 -17  13   6        809.23        726.25        16.00 o                         
 -15  13   6       3083.39       2817.19        42.83 o                         
 -13  13   6          2.96         12.33         9.52 o                         
 -11  13   6       2510.39       2534.07        22.36 o                         
  -9  13   6       1732.90       1642.51        16.26 o                         
  -7  13   6         58.01         47.38         6.53 o                         
  -5  13   6       2451.63       2395.54        19.80 o                         
  -3  13   6        344.31        345.73         9.13 o                         
  -1  13   6         25.78          4.53         6.91 o                         
   1  13   6        469.53        406.73         9.49 o                         
   3  13   6       2742.02       2565.38        20.85 o                         
   5  13   6         10.31         12.68         7.21 o                         
   7  13   6        324.53        299.05        11.23 o                         
   9  13   6       2313.10       2288.53        29.89 o                         
  11  13   6         15.20         14.38         8.69 o                         
  13  13   6         20.68          8.88         8.98 o                         
  15  13   6         59.41         71.85        10.10 o                         
  17  13   6        177.10        171.91        11.09 o                         
  19  13   6        104.80         86.02        12.10 o                         
  21  13   6         16.76         11.87        12.20 o                         
  23  13   6        684.53        667.72        36.35 o                         
 -26  14   6         59.06         57.25        32.75 o                         
 -24  14   6         45.88         59.04        18.52 o                         
 -22  14   6          4.81         14.08        13.17 o                         
 -20  14   6        770.75        789.62        18.50 o                         
 -18  14   6       6113.86       5999.89        44.46 o                         
 -16  14   6       2300.27       2146.70        24.76 o                         
 -14  14   6        587.24        601.78        17.95 o                         
 -12  14   6          3.56          3.75        10.56 o                         
 -10  14   6        118.20         92.49         8.91 o                         
  -8  14   6         30.87         55.11         7.05 o                         
  -6  14   6       1325.43       1434.22        15.45 o                         
  -4  14   6         70.88         96.13         7.52 o                         
  -2  14   6       2900.95       2721.55        22.82 o                         
   0  14   6      10821.34      10437.07        58.45 o                         
   2  14   6       2200.97       2196.02        20.09 o                         
   4  14   6          4.67          3.96         7.92 o                         
   6  14   6        402.49        443.68        14.59 o                         
   8  14   6        781.12        719.48        14.98 o                         
  10  14   6       4102.39       4182.51        33.46 o                         
  12  14   6       2485.99       2358.65        25.92 o                         
  14  14   6        430.73        515.04        14.47 o                         
  16  14   6       5070.58       5115.94        39.15 o                         
  18  14   6        762.37        718.33        18.09 o                         
  20  14   6          1.19         19.47        13.56 o                         
  22  14   6        460.47        435.60        19.48 o                         
  24  14   6        353.16        394.86        26.30 o                         
 -25  15   6          9.27         -4.45        21.70 o                         
 -23  15   6          4.78         15.94        15.43 o                         
 -21  15   6        162.25        174.48        13.85 o                         
 -19  15   6         49.98         35.31        12.92 o                         
 -17  15   6        240.29        219.35        13.07 o                         
 -15  15   6         20.76         36.37        11.30 o                         
 -13  15   6        481.96        502.03        15.02 o                         
 -11  15   6        524.77        462.36        14.45 o                         
  -9  15   6        100.03        138.93        11.84 o                         
  -7  15   6       1227.69       1233.80        15.73 o                         
  -5  15   6        769.13        713.55        12.29 o                         
  -3  15   6        677.97        692.04        12.72 o                         
  -1  15   6       1676.07       1665.61        17.24 o                         
   1  15   6        401.25        473.77        11.63 o                         
   3  15   6        595.80        655.59        13.00 o                         
   5  15   6         28.73         21.51         8.46 o                         
   7  15   6        514.88        560.39        14.87 o                         
   9  15   6        997.77       1017.19        17.84 o                         
  11  15   6         61.45         71.30        10.13 o                         
  13  15   6        938.16       1002.81        19.57 o                         
  15  15   6        207.09        204.30        12.33 o                         
  17  15   6       1236.77       1153.22        25.50 o                         
  19  15   6        627.75        648.62        18.18 o                         
  21  15   6       1242.18       1176.14        24.05 o                         
  23  15   6         17.86         26.78        38.80 o                         
 -24  16   6          4.29        -17.74        17.35 o                         
 -22  16   6          0.04         -6.57        16.95 o                         
 -20  16   6        363.15        338.44        15.65 o                         
 -18  16   6       1638.14       1658.90        25.04 o                         
 -16  16   6       1044.28        961.49        20.73 o                         
 -14  16   6        154.50        122.48        11.96 o                         
 -12  16   6         14.01          5.70        11.36 o                         
 -10  16   6        822.39        759.14        17.47 o                         
  -8  16   6       2616.32       2643.81        25.84 o                         
  -6  16   6         23.99         14.97         7.60 o                         
  -4  16   6       4483.64       4315.37        31.02 o                         
  -2  16   6        374.34        370.52         9.81 o                         
   0  16   6          2.59          2.56         7.65 o                         
   2  16   6        648.42        668.84        13.49 o                         
   4  16   6          0.15        -12.93         8.62 o                         
   6  16   6         14.56         -3.33         8.81 o                         
   8  16   6          1.56          0.71         9.54 o                         
  10  16   6         27.40         22.41        10.14 o                         
  12  16   6          0.72          6.05        10.95 o                         
  14  16   6         59.54         64.48        11.69 o                         
  16  16   6        787.14        768.09        18.03 o                         
  18  16   6        605.99        609.99        17.80 o                         
  20  16   6         99.01        108.08        15.81 o                         
  22  16   6        825.96        869.97        33.01 o                         
 -23  17   6         84.57         93.62        33.36 o                         
 -21  17   6         25.53         17.77        17.84 o                         
 -19  17   6         21.20         25.90        16.69 o                         
 -17  17   6        165.73        195.30        15.03 o                         
 -15  17   6        195.51        245.94        14.31 o                         
 -13  17   6        867.26        908.70        20.53 o                         
 -11  17   6       2908.55       2850.36        36.76 o                         
  -9  17   6        214.15        221.89        13.31 o                         
  -7  17   6        834.22        731.78        14.62 o                         
  -5  17   6        207.53        244.02         9.54 o                         
  -3  17   6        387.65        413.38        12.48 o                         
  -1  17   6        204.13        142.31         8.97 o                         
   1  17   6        108.19         89.50         9.60 o                         
   3  17   6        180.90        160.86         9.19 o                         
   5  17   6        588.95        658.03        14.15 o                         
   7  17   6         12.99         22.70        10.27 o                         
   9  17   6        125.71        139.12        11.55 o                         
  11  17   6       1612.62       1500.00        25.38 o                         
  13  17   6        329.38        261.65        14.08 o                         
  15  17   6        154.12        143.13        15.50 o                         
  17  17   6         74.43        114.69        14.93 o                         
  19  17   6        119.96        127.29        15.53 o                         
  21  17   6        347.05        332.71        18.72 o                         
 -22  18   6        621.36        724.65        23.50 o                         
 -20  18   6        633.74        708.10        20.05 o                         
 -18  18   6        266.03        227.30        17.03 o                         
 -16  18   6        191.34        207.58        14.65 o                         
 -14  18   6        639.89        622.48        16.72 o                         
 -12  18   6        509.13        492.11        16.41 o                         
 -10  18   6         10.16         29.65        13.01 o                         
  -8  18   6        639.24        628.49        15.90 o                         
  -6  18   6        262.66        241.65         9.88 o                         
  -4  18   6        223.10        213.86         9.75 o                         
  -2  18   6        437.59        456.89        11.92 o                         
   0  18   6        978.89       1017.88        16.95 o                         
   2  18   6         39.17         40.90         9.17 o                         
   4  18   6          2.58        -15.49        10.33 o                         
   6  18   6        325.39        389.21        13.09 o                         
   8  18   6         79.23         58.41        12.08 o                         
  10  18   6        245.80        264.91        14.29 o                         
  12  18   6        314.11        316.66        14.58 o                         
  14  18   6         49.05         25.69        13.16 o                         
  16  18   6        669.80        744.23        21.85 o                         
  18  18   6        569.12        563.70        18.98 o                         
  20  18   6          3.85         -0.44        19.58 o                         
 -21  19   6         57.43         31.40        20.73 o                         
 -19  19   6         73.66         46.58        17.33 o                         
 -17  19   6          3.91        -10.24        16.39 o                         
 -15  19   6        359.99        376.89        16.03 o                         
 -13  19   6        470.35        561.53        16.02 o                         
 -11  19   6       1199.74       1139.16        23.60 o                         
  -9  19   6         40.87         39.42        13.32 o                         
  -7  19   6        178.54        209.11        14.36 o                         
  -5  19   6       1726.01       1518.67        22.07 o                         
  -3  19   6        529.14        585.75        17.90 o                         
  -1  19   6       1356.99       1239.80        19.05 o                         
   1  19   6        127.43        119.75        10.78 o                         
   3  19   6       2108.63       1949.55        21.88 o                         
   5  19   6        524.76        465.29        14.50 o                         
   7  19   6        274.94        294.69        15.35 o                         
   9  19   6         58.60         49.92        12.43 o                         
  11  19   6         23.51         12.07        12.54 o                         
  13  19   6        104.71         84.72        13.46 o                         
  15  19   6          9.16         -0.21        14.80 o                         
  17  19   6          6.65         20.50        17.39 o                         
  19  19   6        136.06        141.17        19.15 o                         
 -20  20   6          1.52        -27.42        25.51 o                         
 -18  20   6         83.06         61.52        18.55 o                         
 -16  20   6         77.25         71.54        17.58 o                         
 -14  20   6        375.01        386.34        18.25 o                         
 -12  20   6         48.98         44.74        14.57 o                         
 -10  20   6         29.87         31.10        15.41 o                         
  -8  20   6        128.25        145.02        14.32 o                         
  -6  20   6         24.72         14.37        10.81 o                         
  -4  20   6         32.84         39.92        11.98 o                         
  -2  20   6       2598.95       2735.17        27.93 o                         
   0  20   6       1381.41       1417.51        21.29 o                         
   2  20   6        926.25        878.26        17.09 o                         
   4  20   6         34.57         36.07        14.04 o                         
   6  20   6          5.12          3.89        12.21 o                         
   8  20   6        361.73        304.07        15.62 o                         
  10  20   6       1165.89       1100.77        22.30 o                         
  12  20   6        505.03        549.49        17.43 o                         
  14  20   6         34.44         28.61        15.68 o                         
  16  20   6        278.32        234.43        18.25 o                         
  18  20   6        582.23        693.04        33.51 o                         
 -19  21   6         59.10         93.99        23.46 o                         
 -17  21   6        245.46        194.46        21.04 o                         
 -15  21   6         54.97         60.60        17.86 o                         
 -13  21   6         43.75         25.87        16.68 o                         
 -11  21   6        644.10        621.90        21.42 o                         
  -9  21   6        906.58       1042.67        22.87 o                         
  -7  21   6        633.89        561.10        17.61 o                         
  -5  21   6        122.82        125.30        12.49 o                         
  -3  21   6         59.49         64.88        12.69 o                         
  -1  21   6        505.28        487.26        14.39 o                         
   1  21   6        501.14        512.22        13.05 o                         
   3  21   6        766.67        815.23        21.68 o                         
   5  21   6         13.73         22.52        13.27 o                         
   7  21   6          6.21          8.73        13.11 o                         
   9  21   6        197.06        192.64        14.25 o                         
  11  21   6        268.59        316.02        15.94 o                         
  13  21   6          0.83         -2.91        15.94 o                         
  15  21   6        137.22        116.70        18.21 o                         
  17  21   6          0.39        -10.94        20.40 o                         
 -18  22   6        235.76        186.49        25.29 o                         
 -16  22   6        142.72        110.48        22.82 o                         
 -14  22   6         44.46         21.41        19.80 o                         
 -12  22   6         93.87         82.57        18.97 o                         
 -10  22   6         23.70         15.95        16.83 o                         
  -8  22   6        222.27        214.04        16.49 o                         
  -6  22   6        124.15        136.17        15.21 o                         
  -4  22   6         43.49         47.42        12.95 o                         
  -2  22   6       1508.95       1486.60        23.51 o                         
   0  22   6       1131.26       1107.06        20.16 o                         
   2  22   6        830.60        757.93        15.61 o                         
   4  22   6        122.32        113.14        14.31 o                         
   6  22   6        600.20        591.48        17.29 o                         
   8  22   6       1181.31       1288.87        25.49 o                         
  10  22   6         39.84         30.73        15.85 o                         
  12  22   6         36.70         51.43        17.32 o                         
  14  22   6        110.76        102.88        19.28 o                         
  16  22   6         89.91         81.08        23.57 o                         
 -17  23   6          2.06         47.57        31.33 o                         
 -15  23   6         56.78         29.29        25.14 o                         
 -13  23   6        229.67        247.24        21.98 o                         
 -11  23   6         18.56         23.34        19.87 o                         
  -9  23   6        660.13        719.82        22.51 o                         
  -7  23   6        268.25        241.31        18.98 o                         
  -5  23   6        133.55        111.27        15.15 o                         
  -3  23   6        185.69        143.80        14.34 o                         
  -1  23   6         49.03         38.18        13.16 o                         
   1  23   6        162.36        161.25        13.76 o                         
   3  23   6       1244.11       1239.90        21.70 o                         
   5  23   6         51.89         69.52        16.26 o                         
   7  23   6        353.18        387.31        18.05 o                         
   9  23   6        112.71         74.68        17.49 o                         
  11  23   6       1217.86       1390.08        31.52 o                         
  13  23   6        983.02       1019.90        28.66 o                         
 -14  24   6        576.99        620.75        30.53 o                         
 -12  24   6         11.71         12.69        24.76 o                         
 -10  24   6         87.15         59.91        23.90 o                         
  -8  24   6        760.05        745.11        27.85 o                         
  -6  24   6       1096.30       1083.41        29.50 o                         
  -4  24   6        248.96        249.23        16.55 o                         
  -2  24   6          1.99          8.10        15.64 o                         
   0  24   6        242.59        249.07        16.92 o                         
   2  24   6         11.30         13.81        15.17 o                         
   4  24   6         32.77         39.96        22.01 o                         
   6  24   6        271.80        280.10        20.96 o                         
   8  24   6        423.45        403.35        23.35 o                         
  10  24   6        273.89        322.42        23.41 o                         
  12  24   6        494.11        414.92        25.65 o                         
 -13  25   6        308.16        249.14        36.24 o                         
 -11  25   6         36.73         51.80        27.31 o                         
  -9  25   6         73.49         53.14        25.73 o                         
  -7  25   6         10.78         14.97        21.54 o                         
  -5  25   6        209.45        299.55        22.48 o                         
  -3  25   6         73.61         74.60        17.83 o                         
  -1  25   6         18.43          5.13        18.77 o                         
   1  25   6          4.33         11.73        17.19 o                         
   3  25   6        279.58        252.56        20.32 o                         
   5  25   6         23.01         18.79        20.75 o                         
   7  25   6         47.58         34.97        21.16 o                         
   9  25   6        590.10        498.90        26.64 o                         
 -10  26   6         12.50        -13.78        31.30 o                         
  -8  26   6        636.21        563.38        29.89 o                         
  -6  26   6        911.64        871.15        44.76 o                         
  -4  26   6          5.16          0.90        22.55 o                         
  -2  26   6         18.54        -17.54        22.21 o                         
   0  26   6         59.38         53.34        20.87 o                         
   2  26   6        222.09        205.48        24.31 o                         
   4  26   6         13.11         18.90        23.51 o                         
   6  26   6          9.92         45.61        24.42 o                         
   8  26   6        191.11        137.29        26.35 o                         
  -5  27   6        351.85        352.60        38.84 o                         
  -3  27   6        422.73        413.70        28.44 o                         
  -1  27   6        542.35        558.31        45.15 o                         
   1  27   6       1139.16        981.57        45.92 o                         
   3  27   6         78.88         87.75        29.55 o                         
 -29   1   7          1.68         75.71        40.62 o                         
 -27   1   7        253.67        290.30        23.34 o                         
 -25   1   7        248.88        236.61        21.06 o                         
 -23   1   7       2197.83       1994.00        30.18 o                         
 -21   1   7         52.66         47.47        12.17 o                         
 -19   1   7        175.68        156.09         8.23 o                         
 -17   1   7       2321.30       2361.69        21.54 o                         
 -15   1   7        251.43        294.30         8.78 o                         
 -13   1   7       3476.10       3580.14        26.26 o                         
 -11   1   7       3565.03       3789.61        27.02 o                         
  -9   1   7        900.74        729.36        12.28 o                         
  -7   1   7        164.55        219.16         8.03 o                         
  -5   1   7        814.00        823.35        14.73 o                         
  -3   1   7       4236.95       4560.50        31.59 o                         
  -1   1   7         38.36         41.03         7.16 o                         
   1   1   7      19332.92      19931.05       122.15 o                         
   3   1   7       1128.69       1063.67        15.81 o                         
   5   1   7        166.23        106.22         6.70 o                         
   7   1   7        222.07        222.91         8.16 o                         
   9   1   7        149.05        114.84         9.00 o                         
  11   1   7       4404.91       4674.88        38.15 o                         
  13   1   7       2043.25       1966.94        22.37 o                         
  15   1   7        523.17        431.93        10.83 o                         
  17   1   7        829.84        781.10        24.28 o                         
  19   1   7         99.92         76.13        15.99 o                         
  21   1   7         71.16         78.08        12.58 o                         
  23   1   7        367.18        377.77        19.96 o                         
  25   1   7        308.62        302.25        18.74 o                         
  27   1   7        155.08        140.32        32.13 o                         
 -30   2   7        762.65        679.39        33.11 o                         
 -28   2   7       1854.14       1736.91        46.23 o                         
 -26   2   7          1.81        -10.39        17.24 o                         
 -24   2   7         17.08         24.26        14.69 o                         
 -22   2   7        559.64        518.49        16.27 o                         
 -20   2   7       1924.79       1801.93        24.06 o                         
 -18   2   7         41.33         18.36         7.35 o                         
 -16   2   7        268.91        288.13         9.40 o                         
 -14   2   7        843.86        858.42        13.50 o                         
 -12   2   7        176.17         79.87         6.31 o                         
 -10   2   7        253.68        246.25         8.14 o                         
  -8   2   7       5686.30       6036.13        39.48 o                         
  -6   2   7       2358.12       2314.78        19.34 o                         
  -4   2   7       3957.87       4050.58        28.89 o                         
  -2   2   7       4019.58       3868.33        28.17 o                         
   0   2   7         70.40         25.84         7.55 o                         
   2   2   7       1240.40       1233.38        16.62 o                         
   4   2   7        520.30        387.27         9.50 o                         
   6   2   7        121.65         87.78         7.50 o                         
   8   2   7        138.29        236.20         8.21 o                         
  10   2   7        296.15        274.20        10.01 o                         
  12   2   7        594.16        673.06        14.47 o                         
  14   2   7        282.86        288.03        10.41 o                         
  16   2   7        141.96        161.34        13.80 o                         
  18   2   7        189.11        223.00        15.78 o                         
  20   2   7        189.70        169.91        14.82 o                         
  22   2   7       1079.42       1004.86        21.90 o                         
  24   2   7        395.92        437.04        18.42 o                         
  26   2   7          4.61        -10.70        18.42 o                         
 -29   3   7         44.74         68.63        28.29 o                         
 -27   3   7        803.94        745.89        34.38 o                         
 -25   3   7        736.94        828.91        22.43 o                         
 -23   3   7       3007.94       2743.93        32.77 o                         
 -21   3   7       2319.21       2218.17        23.41 o                         
 -19   3   7        304.61        350.94        12.01 o                         
 -17   3   7        906.34        923.00        15.73 o                         
 -15   3   7        139.27        158.18         8.15 o                         
 -13   3   7       3234.96       3308.17        26.86 o                         
 -11   3   7        370.67        362.64         9.10 o                         
  -9   3   7        800.96        614.75        11.29 o                         
  -7   3   7        110.63         79.38         6.92 o                         
  -5   3   7        218.80        249.52         8.47 o                         
  -3   3   7       5073.18       5409.08        36.35 o                         
  -1   3   7      19620.55      19915.24       118.19 o                         
   1   3   7       1613.25       1828.82        18.01 o                         
   3   3   7       7921.93       8011.60        50.10 o                         
   5   3   7      17394.56      17494.14       101.50 o                         
   7   3   7       3880.40       4227.29        31.37 o                         
   9   3   7         28.08         21.48         6.53 o                         
  11   3   7       2536.56       2423.17        24.78 o                         
  13   3   7        825.82        674.40        18.64 o                         
  15   3   7       1196.25       1223.65        19.08 o                         
  17   3   7        596.47        613.96        19.67 o                         
  19   3   7        781.16        816.42        20.87 o                         
  21   3   7         88.97         96.12        14.94 o                         
  23   3   7       1097.63       1195.55        30.83 o                         
  25   3   7        135.77        107.53        18.49 o                         
  27   3   7         80.92         82.50        21.58 o                         
 -28   4   7        386.36        362.19        26.88 o                         
 -26   4   7          3.12         20.13        18.31 o                         
 -24   4   7        369.80        397.15        16.45 o                         
 -22   4   7          0.24         -7.65         7.56 o                         
 -20   4   7        379.96        307.05        11.73 o                         
 -18   4   7         48.20         40.79         7.35 o                         
 -16   4   7       1257.08       1296.72        17.55 o                         
 -14   4   7        661.54        718.69        12.00 o                         
 -12   4   7          7.32         -3.00         5.46 o                         
 -10   4   7        584.13        616.42        11.31 o                         
  -8   4   7       7304.04       7837.33        47.73 o                         
  -6   4   7       3146.92       3448.15        25.25 o                         
  -4   4   7       1155.56       1191.86        14.50 o                         
  -2   4   7         86.98        103.37         7.51 o                         
   0   4   7         30.74         20.95         6.45 o                         
   2   4   7        473.46        331.82         8.64 o                         
   4   4   7        889.80        879.31        13.24 o                         
   6   4   7         20.66         24.19         6.28 o                         
   8   4   7       3317.47       3323.56        26.65 o                         
  10   4   7        842.16        960.22        14.94 o                         
  12   4   7        371.38        399.02        11.10 o                         
  14   4   7       1175.42       1101.33        19.19 o                         
  16   4   7       1089.22        966.94        19.94 o                         
  18   4   7        133.88        146.55        13.80 o                         
  20   4   7       2608.07       2657.24        33.46 o                         
  22   4   7       1457.67       1543.39        29.30 o                         
  24   4   7        276.31        272.65        15.36 o                         
  26   4   7          3.53         20.93        21.58 o                         
 -29   5   7         18.02         97.19        29.58 o                         
 -27   5   7        955.05        884.82        23.14 o                         
 -25   5   7        777.24        743.21        19.29 o                         
 -23   5   7       1703.13       1618.47        27.32 o                         
 -21   5   7       3777.72       3585.05        31.04 o                         
 -19   5   7        860.84        826.05        17.39 o                         
 -17   5   7        202.45        196.06         9.05 o                         
 -15   5   7        213.78        263.54         8.55 o                         
 -13   5   7       1744.09       1599.97        17.13 o                         
 -11   5   7        808.77        870.59        12.45 o                         
  -9   5   7        628.90        824.20        13.34 o                         
  -7   5   7       5028.33       5239.40        34.62 o                         
  -5   5   7       1711.91       1533.40        16.33 o                         
  -3   5   7       9332.43       9597.34        57.05 o                         
  -1   5   7      22899.93      22479.33       125.11 o                         
   1   5   7          5.53         22.71         6.54 o                         
   3   5   7       6315.74       6525.85        41.26 o                         
   5   5   7       3449.57       3593.13        27.18 o                         
   7   5   7       1666.45       1369.44        16.45 o                         
   9   5   7       2116.70       2275.01        22.37 o                         
  11   5   7       8277.00       7486.16        54.24 o                         
  13   5   7       1272.73       1369.92        20.19 o                         
  15   5   7        128.80        148.22        11.80 o                         
  17   5   7        599.24        592.51        16.02 o                         
  19   5   7        677.96        712.66        19.75 o                         
  21   5   7       1006.67        978.38        24.65 o                         
  23   5   7         21.00         17.61        13.11 o                         
  25   5   7        185.43        193.19        29.66 o                         
 -28   6   7         44.05         66.20        28.69 o                         
 -26   6   7        518.92        596.40        19.34 o                         
 -24   6   7          2.87          3.70        15.09 o                         
 -22   6   7        285.65        294.68        11.59 o                         
 -20   6   7        112.57        108.44         9.96 o                         
 -18   6   7         36.06         26.93         8.17 o                         
 -16   6   7       1701.86       1738.95        18.79 o                         
 -14   6   7       2932.79       2956.11        24.03 o                         
 -12   6   7        229.17        285.61         8.33 o                         
 -10   6   7         94.57        128.26         7.72 o                         
  -8   6   7       3454.48       3424.21        25.72 o                         
  -6   6   7         48.45         64.46         7.22 o                         
  -4   6   7       1082.94       1115.26        14.21 o                         
  -2   6   7        121.36        144.95         7.69 o                         
   0   6   7        108.47         91.86         7.21 o                         
   2   6   7       2576.56       2624.92        21.45 o                         
   4   6   7        258.96        196.34         7.81 o                         
   6   6   7        992.06        898.44        14.13 o                         
   8   6   7       1282.33       1126.48        14.85 o                         
  10   6   7          5.10          8.75         6.85 o                         
  12   6   7         42.74         31.49         6.90 o                         
  14   6   7       1299.13       1292.96        20.69 o                         
  16   6   7          1.45         -0.09         9.46 o                         
  18   6   7          0.00         -5.59         8.60 o                         
  20   6   7         36.03         29.87        14.76 o                         
  22   6   7         34.79         27.77        14.09 o                         
  24   6   7         36.73         35.88        15.92 o                         
  26   6   7        525.81        564.45        26.89 o                         
 -29   7   7         28.88         73.05        38.82 o                         
 -27   7   7        104.17         82.95        17.86 o                         
 -25   7   7         75.08         63.36        18.76 o                         
 -23   7   7        971.48        910.98        17.88 o                         
 -21   7   7        130.50        148.12        11.16 o                         
 -19   7   7        193.49        175.91        10.32 o                         
 -17   7   7        626.01        601.92        12.14 o                         
 -15   7   7        100.29        119.76         8.32 o                         
 -13   7   7       9901.84       9389.63        56.70 o                         
 -11   7   7       4306.18       4182.89        29.85 o                         
  -9   7   7       6791.63       7222.61        45.06 o                         
  -7   7   7        414.56        504.87        14.61 o                         
  -5   7   7          0.70          3.06         6.80 o                         
  -3   7   7       3788.10       3943.76        28.29 o                         
  -1   7   7       3744.84       3968.62        28.90 o                         
   1   7   7        914.81        875.27        14.17 o                         
   3   7   7       1270.75       1583.14        16.47 o                         
   5   7   7       1666.94       1901.93        19.38 o                         
   7   7   7        325.05        499.38        15.78 o                         
   9   7   7        145.22        163.22         7.40 o                         
  11   7   7       2033.60       1888.45        21.71 o                         
  13   7   7         15.70         16.53         8.54 o                         
  15   7   7        251.50        243.09        11.43 o                         
  17   7   7          3.54         -5.38        10.18 o                         
  19   7   7        204.83        155.63         9.97 o                         
  21   7   7        226.22        236.61        14.46 o                         
  23   7   7         27.27         32.84        17.96 o                         
  25   7   7        766.12        683.87        26.91 o                         
 -28   8   7          3.95         17.17        22.66 o                         
 -26   8   7         54.85         59.52        17.39 o                         
 -24   8   7          0.00         -3.68        11.29 o                         
 -22   8   7        144.88        155.26         9.76 o                         
 -20   8   7        280.94        374.41        11.58 o                         
 -18   8   7         22.18         39.05         9.75 o                         
 -16   8   7        633.73        553.09        13.59 o                         
 -14   8   7       1612.68       1552.22        17.31 o                         
 -12   8   7         61.65         70.06         7.52 o                         
 -10   8   7         32.69         25.43         7.32 o                         
  -8   8   7       5388.00       5461.56        35.16 o                         
  -6   8   7       1225.85       1152.93        15.47 o                         
  -4   8   7         14.38         31.39         7.05 o                         
  -2   8   7        122.40        135.01         7.28 o                         
   0   8   7       4436.73       4519.79        31.06 o                         
   2   8   7       3711.16       3704.78        26.89 o                         
   4   8   7       3673.82       3801.13        34.26 o                         
   6   8   7        156.66        203.97         7.36 o                         
   8   8   7       5668.91       5581.54        37.70 o                         
  10   8   7      15962.28      15542.52        94.22 o                         
  12   8   7       4958.00       5055.93        38.05 o                         
  14   8   7       1801.30       1612.02        23.18 o                         
  16   8   7        199.99        216.98        10.26 o                         
  18   8   7        103.83        106.16         9.81 o                         
  20   8   7         47.76         42.84        12.10 o                         
  22   8   7          0.99         13.50        15.21 o                         
  24   8   7        598.96        626.17        22.07 o                         
 -27   9   7        259.04        171.10        22.80 o                         
 -25   9   7        127.58        137.72        12.79 o                         
 -23   9   7         93.14         71.13        11.92 o                         
 -21   9   7        278.14        240.46        11.01 o                         
 -19   9   7       1895.10       1904.75        23.84 o                         
 -17   9   7        591.51        610.65        13.22 o                         
 -15   9   7        187.37        219.16         8.54 o                         
 -13   9   7       4390.91       4332.34        31.28 o                         
 -11   9   7        109.03        118.32         8.22 o                         
  -9   9   7        487.82        526.67        10.18 o                         
  -7   9   7        865.58        906.24        14.48 o                         
  -5   9   7        572.10        818.64        13.31 o                         
  -3   9   7        887.27       1011.01        15.43 o                         
  -1   9   7       2203.69       2143.02        21.26 o                         
   1   9   7       4492.18       4558.49        35.85 o                         
   3   9   7       2485.54       2902.63        24.92 o                         
   5   9   7        119.36        127.57         8.09 o                         
   7   9   7        333.70        365.92        10.36 o                         
   9   9   7        567.67        538.75        12.06 o                         
  11   9   7         63.57         33.68         7.36 o                         
  13   9   7        635.57        589.27        13.97 o                         
  15   9   7       2788.13       2667.06        29.14 o                         
  17   9   7       1716.44       1605.83        24.57 o                         
  19   9   7        177.93        192.00        10.06 o                         
  21   9   7        150.85        160.40        12.36 o                         
  23   9   7        786.84        831.11        22.31 o                         
  25   9   7         76.01         84.31        26.32 o                         
 -28  10   7        261.61        324.32        46.73 o                         
 -26  10   7        285.45        237.79        19.92 o                         
 -24  10   7        522.09        556.15        17.86 o                         
 -22  10   7        462.06        386.28        14.06 o                         
 -20  10   7        479.22        412.60        12.74 o                         
 -18  10   7          3.81        -11.52         9.59 o                         
 -16  10   7        170.83        168.00         9.51 o                         
 -14  10   7          0.03         -0.66         7.40 o                         
 -12  10   7        713.86        721.91        13.73 o                         
 -10  10   7        599.04        512.72        14.24 o                         
  -8  10   7       5112.11       4944.58        33.15 o                         
  -6  10   7       1868.18       1682.78        17.43 o                         
  -4  10   7          1.10         15.75         7.46 o                         
  -2  10   7       1300.45       1397.72        17.53 o                         
   0  10   7        951.90        850.07        14.47 o                         
   2  10   7        493.38        627.36        14.08 o                         
   4  10   7         17.21         17.56         7.42 o                         
   6  10   7         11.77         26.66         7.45 o                         
   8  10   7        459.80        480.28        13.28 o                         
  10  10   7         80.50         64.24         7.36 o                         
  12  10   7        351.26        361.16        10.22 o                         
  14  10   7        257.60        261.10        11.90 o                         
  16  10   7        348.64        259.04        12.28 o                         
  18  10   7         49.53         41.41        11.69 o                         
  20  10   7         17.54         43.94        10.56 o                         
  22  10   7        198.33        153.71        17.68 o                         
  24  10   7         91.29         87.98        30.62 o                         
 -27  11   7        111.79        138.76        25.60 o                         
 -25  11   7          1.25         12.48        14.27 o                         
 -23  11   7        161.39        103.95        14.69 o                         
 -21  11   7          0.09        -16.99        11.32 o                         
 -19  11   7          0.01         -8.12         9.52 o                         
 -17  11   7         37.19         18.21         9.95 o                         
 -15  11   7          0.01         -3.25         7.83 o                         
 -13  11   7        372.17        399.50        11.22 o                         
 -11  11   7        851.52        960.25        16.50 o                         
  -9  11   7         30.00         49.37         6.77 o                         
  -7  11   7        101.13        113.03         7.63 o                         
  -5  11   7        356.23        368.68        10.90 o                         
  -3  11   7        215.59        199.63         8.90 o                         
  -1  11   7         22.84         21.99         7.68 o                         
   1  11   7        629.59        661.19        13.35 o                         
   3  11   7        958.05        890.76        14.56 o                         
   5  11   7        734.35        644.47        14.62 o                         
   7  11   7        147.46        159.28         8.46 o                         
   9  11   7         27.59         30.78         7.85 o                         
  11  11   7        188.87        201.05        10.30 o                         
  13  11   7         12.26         19.20         9.31 o                         
  15  11   7        206.82        179.37        11.24 o                         
  17  11   7         13.84         17.76        11.28 o                         
  19  11   7        511.78        482.19        14.04 o                         
  21  11   7         19.01         19.52        13.64 o                         
  23  11   7         80.75         76.25        18.12 o                         
 -26  12   7        122.04         96.13        25.77 o                         
 -24  12   7        127.91        105.29        15.42 o                         
 -22  12   7         72.16         67.61        10.64 o                         
 -20  12   7         52.08         18.07        11.42 o                         
 -18  12   7          6.48         15.75        11.40 o                         
 -16  12   7         16.46         21.68         9.34 o                         
 -14  12   7        365.38        369.03        11.39 o                         
 -12  12   7        468.38        428.77        12.71 o                         
 -10  12   7        111.67        159.39         8.80 o                         
  -8  12   7      17374.42      16864.33        91.93 o                         
  -6  12   7       9245.35       9005.17        54.22 o                         
  -4  12   7          1.22         -8.14         7.36 o                         
  -2  12   7       6890.83       6748.35        44.07 o                         
   0  12   7       2725.85       2718.22        30.04 o                         
   2  12   7          7.16         15.57         7.60 o                         
   4  12   7         14.68          6.04         7.73 o                         
   6  12   7       1085.16       1083.56        16.75 o                         
   8  12   7       2247.34       2295.13        22.19 o                         
  10  12   7       2048.84       1967.11        20.43 o                         
  12  12   7        845.98        824.44        16.48 o                         
  14  12   7        112.64         96.96        11.03 o                         
  16  12   7        236.72        186.19        12.97 o                         
  18  12   7         74.48         88.91        11.19 o                         
  20  12   7        177.89        206.31        14.45 o                         
  22  12   7        309.73        316.03        20.93 o                         
  24  12   7        306.69        313.86        32.38 o                         
 -25  13   7         57.26         26.29        23.03 o                         
 -23  13   7         67.63         77.43        14.68 o                         
 -21  13   7       1176.58       1169.18        21.52 o                         
 -19  13   7       2660.23       2455.89        26.80 o                         
 -17  13   7        525.67        604.47        15.62 o                         
 -15  13   7         57.70         76.43        12.05 o                         
 -13  13   7          1.89          3.53         9.79 o                         
 -11  13   7        209.35        175.46        11.52 o                         
  -9  13   7       1678.84       1760.40        20.45 o                         
  -7  13   7        176.19        185.62         8.35 o                         
  -5  13   7        228.15        236.02         9.42 o                         
  -3  13   7       1885.67       1803.89        20.03 o                         
  -1  13   7       3403.79       3138.78        26.17 o                         
   1  13   7       1535.32       1587.34        18.36 o                         
   3  13   7        568.76        557.41        13.70 o                         
   5  13   7        578.45        529.88        12.17 o                         
   7  13   7       2742.91       2508.45        24.40 o                         
   9  13   7       1230.03       1183.69        20.74 o                         
  11  13   7         33.72         20.81         9.67 o                         
  13  13   7       1079.58       1048.73        18.97 o                         
  15  13   7       2908.75       2810.33        26.85 o                         
  17  13   7       1332.34       1357.46        21.25 o                         
  19  13   7          5.25         11.49        11.65 o                         
  21  13   7          0.71         16.57        14.17 o
[truncated: 243,975 more chars]
