# Supplementary material for: Crystal structures of [Li7(i-PrO)3(C4H10NO)3]2O and [Na(i-PrOH)2(C8H18NO2)]2
Source: Acta Crystallogr E Crystallogr Commun. 2020 May 29;76(Pt 6):948–53. doi: 10.1107/S2056989020006659 (PMC7274013; doi:10.1107/S2056989020006659)
Supplement: Supplementary file 3 [file e-76-00948-2sup3.hkl]

data_2                                                                          
_shelx_title ' mo_b0636_0m_a.res in P-1'                                        
_shelx_refln_list_code          4                                               
_shelx_F_calc_maximum       70.54                                               
_exptl_crystal_F_000       336.00                                               
_reflns_d_resolution_high  0.7586                                               
                                                                                
loop_                                                                           
 _space_group_symop_operation_xyz                                               
 'x, y, z'                                                                      
 '-x, -y, -z'                                                                   
                                                                                
_cell_length_a     9.9339                                                       
_cell_length_b    10.3002                                                       
_cell_length_c    11.0874                                                       
_cell_angle_alpha 103.333                                                       
_cell_angle_beta  108.132                                                       
_cell_angle_gamma 111.845                                                       
                                                                                
_shelx_F_squared_multiplier     1.000                                           
                                                                                
loop_                                                                           
 _refln_index_h                                                                 
 _refln_index_k                                                                 
 _refln_index_l                                                                 
 _refln_F_squared_calc                                                          
 _refln_F_squared_meas                                                          
 _refln_F_squared_sigma                                                         
 _refln_observed_status                                                         
   2   0   0       3541.47       3187.34        58.27 o                         
   3   0   0       1676.33       1621.07        15.14 o                         
   4   0   0          6.69          9.84         0.96 o                         
   5   0   0        176.66        154.81         2.71 o                         
   6   0   0        165.65        182.08         3.88 o                         
   7   0   0         37.36         40.04         2.15 o                         
   8   0   0         10.88         13.22         1.98 o                         
   9   0   0         91.03         94.73         4.47 o                         
  10   0   0         13.10         16.41         3.17 o                         
 -11   1   0         11.38         10.80         4.22 o                         
 -10   1   0         29.20         36.74         3.41 o                         
  -9   1   0          0.07         -2.39         2.39 o                         
  -8   1   0          9.14          7.69         1.94 o                         
  -7   1   0          6.84          6.25         1.86 o                         
  -6   1   0       1042.54       1029.90        10.74 o                         
  -5   1   0        421.23        392.15         3.61 o                         
  -4   1   0          6.90          3.36         0.69 o                         
  -3   1   0        237.24        265.34         2.54 o                         
  -2   1   0         17.29         15.48         0.86 o                         
   0   1   0         82.48         93.96         1.69 o                         
   1   1   0       1500.94       1356.22        17.87 o                         
   2   1   0       1635.94       1548.95        20.49 o                         
   3   1   0        622.72        657.37         7.62 o                         
   4   1   0        593.17        541.75         5.69 o                         
   5   1   0         22.39         21.35         1.60 o                         
   6   1   0         67.91         66.99         2.35 o                         
   7   1   0         41.99         37.13         2.97 o                         
   8   1   0          7.05          3.46         1.94 o                         
   9   1   0         22.38         28.13         2.81 o                         
  10   1   0          0.28          0.69         3.12 o                         
 -11   2   0         73.48         83.32        12.40 o                         
 -10   2   0          3.34          6.40         2.74 o                         
  -9   2   0         35.45         32.09         2.88 o                         
  -8   2   0          2.43          1.02         1.91 o                         
  -7   2   0        564.39        559.37         5.63 o                         
  -6   2   0        383.73        353.08         3.68 o                         
  -5   2   0       1794.44       1812.03        14.17 o                         
  -4   2   0          0.15          0.03         0.85 o                         
  -3   2   0         42.20         60.08         1.37 o                         
  -2   2   0        178.77        172.70         1.88 o                         
  -1   2   0         16.79         16.57         0.91 o                         
   0   2   0       1133.99       1044.88         8.42 o                         
   1   2   0         36.89         47.18         1.76 o                         
   2   2   0        175.73        181.73         3.97 o                         
   3   2   0        955.94        958.68        14.00 o                         
   4   2   0        897.41        907.86         9.04 o                         
   5   2   0         72.29         68.53         2.87 o                         
   6   2   0         27.85         31.13         1.85 o                         
   7   2   0        164.29        149.59         3.36 o                         
   8   2   0         81.43         78.52         4.23 o                         
   9   2   0          4.32          8.69         2.47 o                         
 -11   3   0         15.67         16.45         3.63 o                         
 -10   3   0         26.55         28.69         3.97 o                         
  -9   3   0         63.48         58.50         3.41 o                         
  -8   3   0        359.70        345.40         4.36 o                         
  -7   3   0         68.74         70.81         2.13 o                         
  -6   3   0         17.73         18.49         1.23 o                         
  -5   3   0         11.01         14.84         1.15 o                         
  -4   3   0         31.15         26.54         1.53 o                         
  -3   3   0        254.27        259.63         2.69 o                         
  -2   3   0       2337.20       2240.24        17.05 o                         
  -1   3   0       2188.71       2124.79        14.89 o                         
   0   3   0       1029.45        972.92         7.07 o                         
   1   3   0       1472.25       1402.18        11.91 o                         
   2   3   0        435.70        440.74         4.68 o                         
   3   3   0         90.01         95.75         1.74 o                         
   4   3   0         13.15         15.98         1.06 o                         
   5   3   0         58.82         63.27         1.87 o                         
   6   3   0        162.91        163.75         3.07 o                         
   7   3   0        267.59        278.72         4.42 o                         
   8   3   0         50.44         58.38         3.70 o                         
   9   3   0          0.56          5.66         2.67 o                         
 -12   4   0         43.35         49.66         4.80 o                         
 -11   4   0         36.32         41.86         3.67 o                         
 -10   4   0         35.71         33.13         2.25 o                         
  -9   4   0          4.71          6.71         1.55 o                         
  -8   4   0          5.98          6.92         1.51 o                         
  -7   4   0        147.80        133.27         2.61 o                         
  -6   4   0         47.36         48.41         1.69 o                         
  -5   4   0        317.98        324.67         3.51 o                         
  -4   4   0       1986.90       2111.08        15.30 o                         
  -3   4   0        133.12        147.47         2.05 o                         
  -2   4   0        495.73        515.87         4.33 o                         
  -1   4   0        276.38        285.14         2.74 o                         
   0   4   0        137.92        143.20         1.73 o                         
   1   4   0        220.76        182.53         2.45 o                         
   2   4   0        159.19        159.58         2.49 o                         
   3   4   0          0.21          1.33         0.86 o                         
   4   4   0         86.67         83.07         2.04 o                         
   5   4   0        293.23        278.68         3.89 o                         
   6   4   0         98.37         82.90         2.49 o                         
   7   4   0         41.71         44.90         3.28 o                         
   8   4   0         57.57         65.30         3.33 o                         
 -12   5   0         15.27         20.51         4.35 o                         
 -11   5   0         17.57         16.37         3.50 o                         
 -10   5   0        214.19        210.24         3.86 o                         
  -9   5   0         44.51         43.55         2.24 o                         
  -8   5   0       1020.76       1004.55        10.13 o                         
  -7   5   0        331.54        331.05         4.31 o                         
  -6   5   0         14.58         14.63         1.30 o                         
  -5   5   0         34.94         34.72         2.27 o                         
  -4   5   0         38.20         33.21         1.61 o                         
  -3   5   0        119.09        146.75         2.29 o                         
  -2   5   0         33.14         43.86         1.43 o                         
  -1   5   0        614.95        656.68         5.33 o                         
   0   5   0         93.67        115.42         1.65 o                         
   1   5   0        982.62       1013.75         9.21 o                         
   2   5   0        132.74        138.88         2.43 o                         
   3   5   0          3.36          5.40         1.12 o                         
   4   5   0        359.62        343.83         4.46 o                         
   5   5   0        253.60        250.22         3.86 o                         
   6   5   0         20.29         21.27         1.72 o                         
   7   5   0         21.53         23.26         1.95 o                         
 -12   6   0          0.22         -1.74         2.37 o                         
 -11   6   0         14.70         13.80         2.60 o                         
 -10   6   0        113.53        103.69         3.68 o                         
  -9   6   0         28.51         27.02         2.19 o                         
  -8   6   0          6.95          8.82         1.72 o                         
  -7   6   0        223.78        222.08         3.74 o                         
  -6   6   0        393.34        378.51         4.58 o                         
  -5   6   0         40.42         42.98         1.64 o                         
  -4   6   0        817.16        814.23         6.85 o                         
  -3   6   0         43.77         46.70         1.94 o                         
  -2   6   0       1716.81       1744.45        12.05 o                         
  -1   6   0        687.18        688.38         5.66 o                         
   0   6   0         38.11         63.02         1.42 o                         
   1   6   0        491.42        474.53         5.10 o                         
   2   6   0          0.79          1.15         1.05 o                         
   3   6   0        122.84        117.50         2.64 o                         
   4   6   0         60.99         58.92         2.36 o                         
   5   6   0         33.14         32.70         1.90 o                         
   6   6   0          1.17         -0.62         1.77 o                         
   7   6   0          0.18          1.63         4.52 o                         
 -12   7   0         13.16         12.54         2.81 o                         
 -11   7   0          1.26          1.99         2.67 o                         
 -10   7   0         12.52         11.00         2.47 o                         
  -9   7   0          3.59          2.83         2.13 o                         
  -8   7   0         25.34         32.56         2.19 o                         
  -7   7   0        220.21        230.56         4.06 o                         
  -6   7   0        742.59        745.14         6.83 o                         
  -5   7   0        243.76        260.49         3.30 o                         
  -4   7   0        719.33        724.18         6.01 o                         
  -3   7   0          6.35          7.44         1.10 o                         
  -2   7   0         12.59         17.65         1.16 o                         
  -1   7   0        226.22        208.58         2.59 o                         
   0   7   0        117.21        133.02         3.10 o                         
   1   7   0        171.08        167.95         3.92 o                         
   2   7   0          2.41          4.25         1.82 o                         
   3   7   0          0.00          0.71         1.88 o                         
   4   7   0         32.32         34.92         3.78 o                         
   5   7   0         45.36         47.05         2.45 o                         
   6   7   0          0.28         -2.48         2.48 o                         
 -12   8   0         19.82         25.57         4.82 o                         
 -11   8   0          0.22         -0.02         2.72 o                         
 -10   8   0         70.39         70.39         3.29 o                         
  -9   8   0         14.86         14.80         2.48 o                         
  -8   8   0         22.83         23.85         2.32 o                         
  -7   8   0        663.06        611.95         7.56 o                         
  -6   8   0        360.32        339.26         4.60 o                         
  -5   8   0         75.74         66.12         2.29 o                         
  -4   8   0        189.95        164.97         2.83 o                         
  -3   8   0        157.74        160.03         2.83 o                         
  -2   8   0        288.94        280.59         3.43 o                         
  -1   8   0        114.44        117.37         2.10 o                         
   0   8   0         61.68         58.09         3.00 o                         
   1   8   0        106.08        100.98         4.54 o                         
   2   8   0        180.45        187.64         5.01 o                         
   3   8   0         52.68         63.28         3.68 o                         
   4   8   0          4.14          2.06         2.69 o                         
   5   8   0          0.05         -2.90         2.90 o                         
 -12   9   0        154.61        163.70        14.84 o                         
 -11   9   0        141.80        128.72         4.55 o                         
 -10   9   0          1.19          2.86         2.48 o                         
  -9   9   0         14.98         15.89         2.30 o                         
  -8   9   0          0.17          2.47         2.27 o                         
  -7   9   0          0.33          2.29         2.25 o                         
  -6   9   0          0.12          1.14         1.82 o                         
  -5   9   0         69.67         77.84         2.84 o                         
  -4   9   0        119.45        120.27         3.01 o                         
  -3   9   0         62.55         63.11         2.32 o                         
  -2   9   0         46.36         47.08         1.91 o                         
  -1   9   0         14.37         14.16         1.57 o                         
   0   9   0         69.19         69.61         3.87 o                         
   1   9   0        249.47        224.54         5.49 o                         
   2   9   0          1.64          3.79         3.28 o                         
   3   9   0         71.32         76.92         4.34 o                         
 -11  10   0          3.30          9.05         3.35 o                         
 -10  10   0          4.34          4.91         3.00 o                         
  -9  10   0          3.98          4.80         2.37 o                         
  -8  10   0        191.53        187.34         4.41 o                         
  -7  10   0         22.25         23.89         2.94 o                         
  -6  10   0         61.89         67.33         3.25 o                         
  -5  10   0          0.03          1.22         1.74 o                         
  -4  10   0        229.78        238.62         5.89 o                         
  -3  10   0        237.95        237.10         4.12 o                         
  -2  10   0         12.52         12.47         1.49 o                         
  -1  10   0          1.08          1.68         2.65 o                         
   0  10   0        133.97        129.04         5.25 o                         
   1  10   0          0.12         -3.14         3.14 o                         
   2  10   0         27.27         25.22         3.77 o                         
 -11  11   0          5.64          7.21         5.82 o                         
 -10  11   0         16.85         16.47         3.23 o                         
  -9  11   0         94.00        102.93         3.90 o                         
  -8  11   0         30.48         36.29         2.85 o                         
  -7  11   0          4.69          7.63         2.34 o                         
  -6  11   0         39.46         40.84         2.38 o                         
  -5  11   0        197.10        188.35         4.51 o                         
  -4  11   0         26.65         23.01         2.74 o                         
  -3  11   0         81.01         83.75         6.36 o                         
  -2  11   0          0.07         -0.14         1.71 o                         
  -1  11   0         68.83         59.71         4.81 o                         
   0  11   0         84.96         95.56         5.57 o                         
   1  11   0         14.17         19.27         6.24 o                         
  -9  12   0         61.10         57.22         3.65 o                         
  -8  12   0         13.28         11.46         2.90 o                         
  -7  12   0         27.84         34.20         2.84 o                         
  -6  12   0         13.02         15.21         2.61 o                         
  -5  12   0          3.53          7.01         2.97 o                         
  -4  12   0          9.25         10.45         2.38 o                         
  -3  12   0          6.38          4.06         2.30 o                         
  -2  12   0         65.58         72.08         4.98 o                         
  -1  12   0         15.39         12.75         4.60 o                         
  -7  13   0          1.52          3.19         4.26 o                         
  -6  13   0        124.28        119.01         5.50 o                         
  -5  13   0        131.17        136.48         8.63 o                         
  -4  13   0          1.05         -5.72         5.72 o                         
   3 -13   1         36.72         41.57         5.74 o                         
   4 -13   1         54.51         53.21         5.32 o                         
   5 -13   1         42.03         50.65         3.06 o                         
   6 -13   1         77.45         68.30         3.58 o                         
   7 -13   1          2.97          8.60         3.63 o                         
   8 -13   1         15.53          5.25         4.44 o                         
   1 -12   1          8.62          9.52         4.05 o                         
   2 -12   1         59.21         57.60         2.64 o                         
   3 -12   1          4.72          2.86         1.89 o                         
   4 -12   1        110.83        105.34         4.16 o                         
   5 -12   1         61.49         58.40         2.96 o                         
   6 -12   1         21.29         17.20         2.83 o                         
   7 -12   1          2.95          5.19         2.54 o                         
   8 -12   1         55.33         59.89         3.52 o                         
   9 -12   1         49.66         57.91         3.93 o                         
  -1 -11   1          2.11          5.58         3.69 o                         
   0 -11   1          0.90          2.59         3.37 o                         
   1 -11   1          0.36          1.05         3.15 o                         
   2 -11   1         28.87         27.11         1.72 o                         
   3 -11   1        156.49        161.63         3.50 o                         
   4 -11   1          1.00          0.36         2.08 o                         
   5 -11   1         88.23         96.31         3.83 o                         
   6 -11   1          0.17          1.29         2.02 o                         
   7 -11   1         24.98         28.37         2.53 o                         
   8 -11   1         34.36         43.27         4.32 o                         
   9 -11   1         62.66         54.82         3.31 o                         
  10 -11   1          2.17          2.11         3.30 o                         
  -3 -10   1         92.07         93.85         6.83 o                         
  -2 -10   1         13.62         11.70         4.41 o                         
  -1 -10   1        106.26        105.26         5.69 o                         
   0 -10   1         79.73         83.10         3.99 o                         
   1 -10   1          0.77          1.72         1.38 o                         
   2 -10   1          6.81          8.17         1.50 o                         
   3 -10   1         34.38         43.62         2.10 o                         
   4 -10   1        422.04        415.39         5.41 o                         
   5 -10   1        137.36        141.76         3.61 o                         
   6 -10   1         37.37         38.16         2.75 o                         
   7 -10   1        115.35        102.27         3.88 o                         
   8 -10   1        114.23        111.28         3.82 o                         
   9 -10   1          7.49          8.49         2.58 o                         
  10 -10   1          3.53          3.24         2.85 o                         
  11 -10   1         56.01         58.22         5.13 o                         
  -4  -9   1          8.19          5.47         3.03 o                         
  -3  -9   1         11.44         12.98         3.37 o                         
  -2  -9   1        311.57        307.37         6.50 o                         
  -1  -9   1         37.46         41.14         3.05 o                         
   0  -9   1        170.91        167.73         3.47 o                         
   1  -9   1          0.25          0.26         1.11 o                         
   2  -9   1          2.87          4.06         1.29 o                         
   3  -9   1        160.95        177.76         3.21 o                         
   4  -9   1        127.99        124.31         3.19 o                         
   5  -9   1         17.60         11.76         1.86 o                         
   6  -9   1         33.05         36.17         2.39 o                         
   7  -9   1          3.18          5.34         2.22 o                         
   8  -9   1        113.96        106.78         3.99 o                         
   9  -9   1         19.51         23.29         2.43 o                         
  10  -9   1          5.35          5.13         2.60 o                         
  11  -9   1         73.73         71.93         3.65 o                         
  -5  -8   1         71.42         69.47         4.35 o                         
  -4  -8   1          0.47          0.02         2.32 o                         
  -3  -8   1        103.56         97.08         2.36 o                         
  -2  -8   1        136.42        132.59         2.46 o                         
  -1  -8   1        118.75        112.05         2.45 o                         
   0  -8   1        105.88        102.36         2.70 o                         
   1  -8   1          0.08         -0.28         1.00 o                         
   2  -8   1        439.20        443.78         4.72 o                         
   3  -8   1         61.35         67.59         2.26 o                         
   4  -8   1        233.70        258.02         3.41 o                         
   5  -8   1         42.51         45.83         2.10 o                         
   6  -8   1         48.94         54.51         3.60 o                         
   7  -8   1        102.08        102.77         3.64 o                         
   8  -8   1          2.50          3.09         2.04 o                         
   9  -8   1          2.30          0.75         2.29 o                         
  10  -8   1          0.35          0.32         3.24 o                         
  11  -8   1          0.38          7.75         2.92 o                         
  12  -8   1         13.38         23.01         5.07 o                         
  -6  -7   1        118.95        111.23         5.98 o                         
  -5  -7   1          2.53          3.14         1.74 o                         
  -4  -7   1        110.25        101.75         2.96 o                         
  -3  -7   1         22.89         21.25         1.68 o                         
  -2  -7   1         90.76         82.79         2.78 o                         
  -1  -7   1         21.32         18.83         1.49 o                         
   0  -7   1         66.61         69.52         1.54 o                         
   1  -7   1         26.19         25.32         1.16 o                         
   2  -7   1        258.58        252.63         3.07 o                         
   3  -7   1        290.02        313.40         3.43 o                         
   4  -7   1        485.83        511.15         4.73 o                         
   5  -7   1         42.12         43.77         2.56 o                         
   6  -7   1         31.62         26.65         1.66 o                         
   7  -7   1          9.51         11.14         1.81 o                         
   8  -7   1        459.41        442.11         5.41 o                         
   9  -7   1        271.11        255.32         5.32 o                         
  10  -7   1          0.41          3.98         2.49 o                         
  11  -7   1          0.68          5.64         3.00 o                         
  12  -7   1         17.26         13.83         3.10 o                         
  -7  -6   1          6.55         10.01         2.16 o                         
  -6  -6   1         20.80         18.23         2.73 o                         
  -5  -6   1        257.17        238.88         3.80 o                         
  -4  -6   1         53.85         52.27         2.22 o                         
  -3  -6   1        320.26        322.01         5.08 o                         
  -2  -6   1        222.99        211.74         3.18 o                         
  -1  -6   1        205.10        211.10         3.54 o                         
   0  -6   1        119.71        134.87         1.92 o                         
   1  -6   1        118.91        131.66         2.48 o                         
   2  -6   1         18.54         24.21         1.19 o                         
   3  -6   1         25.22         22.84         1.24 o                         
   4  -6   1        234.29        199.53         2.90 o                         
   5  -6   1        109.18         88.71         2.31 o                         
   6  -6   1         14.40         19.09         1.45 o                         
   7  -6   1          5.18          5.29         1.52 o                         
   8  -6   1         49.51         46.03         2.35 o                         
   9  -6   1        134.17        148.80         5.13 o                         
  10  -6   1         34.53         42.81         2.44 o                         
  11  -6   1         35.11         39.21         2.56 o                         
  12  -6   1          2.57         12.44         5.40 o                         
  -8  -5   1         23.34         19.59         5.52 o                         
  -7  -5   1          0.29          2.75         1.63 o                         
  -6  -5   1         10.84          7.88         3.46 o                         
  -5  -5   1         23.74         23.41         1.43 o                         
  -4  -5   1        100.30        102.04         2.21 o                         
  -3  -5   1         92.14         87.16         2.08 o                         
  -2  -5   1       1245.71       1224.78        10.93 o                         
  -1  -5   1        706.66        696.35         7.53 o                         
   0  -5   1        137.37        184.45         2.17 o                         
   1  -5   1         57.65         62.69         1.62 o                         
   2  -5   1        311.55        377.66         3.45 o                         
   3  -5   1       1844.84       1869.20        12.87 o                         
   4  -5   1        905.13        941.41         7.61 o                         
   5  -5   1        348.91        349.08         3.82 o                         
   6  -5   1          6.87          5.01         1.25 o                         
   7  -5   1        178.72        160.61         3.01 o                         
   8  -5   1         28.41         26.57         2.03 o                         
   9  -5   1         33.19         32.72         2.09 o                         
  10  -5   1          0.39          2.43         2.22 o                         
  11  -5   1          0.75          0.23         1.43 o                         
  12  -5   1         23.57         23.09         5.33 o                         
  -8  -4   1          0.02          2.02         1.82 o                         
  -7  -4   1        168.23        172.60         3.32 o                         
  -6  -4   1        474.36        470.97        13.65 o                         
  -5  -4   1        119.96        120.69         5.16 o                         
  -4  -4   1         81.90         88.31         4.17 o                         
  -3  -4   1         96.33        100.49         2.77 o                         
  -2  -4   1         85.98         86.16         2.61 o                         
  -1  -4   1         76.92         74.48         2.06 o                         
   0  -4   1         14.17         11.77         0.95 o                         
   1  -4   1         70.63         75.42         1.81 o                         
   2  -4   1       2329.37       2300.88        15.34 o                         
   3  -4   1        316.19        337.90         3.82 o                         
   4  -4   1        122.04        108.69         2.11 o                         
   5  -4   1        200.39        190.50         2.72 o                         
   6  -4   1         16.83         19.62         1.41 o                         
   7  -4   1        344.58        349.68         4.28 o                         
   8  -4   1         12.51         12.98         1.76 o                         
   9  -4   1        297.62        291.56         4.57 o                         
  10  -4   1        112.20        115.56         6.00 o                         
  11  -4   1         12.79         19.36         3.94 o                         
  -9  -3   1         19.24         24.61         2.38 o                         
  -8  -3   1          8.99         13.65         2.73 o                         
  -7  -3   1        185.39        177.92         3.24 o                         
  -6  -3   1          6.46         11.65         3.10 o                         
  -5  -3   1        393.75        395.23        11.43 o                         
  -4  -3   1        588.72        598.70         9.88 o                         
  -3  -3   1        229.44        224.99         4.98 o                         
  -2  -3   1        180.29        178.44         4.68 o                         
  -1  -3   1        749.58        765.47         7.90 o                         
   0  -3   1         15.05         12.96         0.67 o                         
   1  -3   1         11.13          7.07         0.64 o                         
   2  -3   1        322.57        346.99         2.94 o                         
   3  -3   1          0.31          0.34         0.81 o                         
   4  -3   1         52.65         56.11         1.80 o                         
   5  -3   1        423.31        411.92         4.25 o                         
   6  -3   1         82.93         71.43         2.04 o                         
   7  -3   1        385.03        382.82         4.30 o                         
   8  -3   1         74.86         73.18         2.25 o                         
   9  -3   1         54.36         58.70         3.97 o                         
  10  -3   1          0.17         -2.73         2.87 o                         
  11  -3   1          2.37          5.45         3.83 o                         
 -10  -2   1         79.55         86.04         4.40 o                         
  -9  -2   1         53.91         53.18         3.06 o                         
  -8  -2   1         44.75         44.01         2.59 o                         
  -7  -2   1         17.09         16.51         1.41 o                         
  -6  -2   1         27.37         28.25         1.81 o                         
  -5  -2   1        343.34        347.45         7.28 o                         
  -4  -2   1        861.14        829.56        12.68 o                         
  -3  -2   1        949.67        886.45        12.92 o                         
  -2  -2   1        339.52        327.98         7.96 o                         
  -1  -2   1         15.54         23.81         1.02 o                         
   0  -2   1       4779.59       4709.78        70.11 o                         
   1  -2   1       3428.35       3077.48        56.44 o                         
   2  -2   1       4590.73       4095.66        74.83 o                         
   3  -2   1          0.03         -0.73         0.73 o                         
   4  -2   1        151.29        143.19         2.14 o                         
   5  -2   1       1935.49       1886.39        14.77 o                         
   6  -2   1         84.06         92.32         1.94 o                         
   7  -2   1         29.53         23.74         1.21 o                         
   8  -2   1        114.55        109.80         4.82 o                         
   9  -2   1          9.62         10.91         2.80 o                         
  10  -2   1         37.88         42.77         3.74 o                         
  11  -2   1          5.08          8.12         3.89 o                         
 -10  -1   1         19.42         28.86         3.03 o                         
  -9  -1   1         72.61         80.81         3.72 o                         
  -8  -1   1         27.03         25.06         2.07 o                         
  -7  -1   1          0.81          2.15         1.41 o                         
  -6  -1   1          0.38          0.25         1.01 o                         
  -5  -1   1        100.20        115.04         2.13 o                         
  -4  -1   1         54.71         81.76         4.90 o                         
  -3  -1   1          4.79         12.56         2.37 o                         
  -2  -1   1        449.69        477.06        10.19 o                         
  -1  -1   1         56.94         61.04         1.50 o                         
   1  -1   1       1647.38       1559.19        16.23 o                         
   2  -1   1        845.88        806.71         7.75 o                         
   3  -1   1          4.47          6.10         0.71 o                         
   4  -1   1        164.73        163.68         2.08 o                         
   5  -1   1         47.65         40.95         1.18 o                         
   6  -1   1         48.91         51.27         2.99 o                         
   7  -1   1         12.49          9.05         1.79 o                         
   8  -1   1          0.66          3.30         2.05 o                         
   9  -1   1         35.66         45.10         3.28 o                         
  10  -1   1          0.79          5.29         3.59 o                         
 -11   0   1         17.90         24.87         3.80 o                         
 -10   0   1         20.28         32.14         3.26 o                         
  -9   0   1         28.28         32.19         2.91 o                         
  -8   0   1          6.58          5.16         1.84 o                         
  -7   0   1         47.93         58.49         3.31 o                         
  -6   0   1        587.11        589.46         6.68 o                         
  -5   0   1       1040.75       1072.29        10.71 o                         
  -4   0   1         70.60         86.73         1.95 o                         
  -3   0   1        736.61        731.90         7.20 o                         
   1   0   1        136.53        119.93         1.28 o                         
   2   0   1        170.98        149.13         1.78 o                         
   3   0   1        184.29        157.80         2.40 o                         
   4   0   1         82.77         97.09         2.17 o                         
   5   0   1         12.33          8.24         1.17 o                         
   6   0   1        122.82        117.38         2.92 o                         
   7   0   1        169.38        150.29         3.61 o                         
   8   0   1        432.32        399.93         6.38 o                         
   9   0   1         79.65         79.52         4.45 o                         
  10   0   1         49.61         62.34         4.21 o                         
 -11   1   1          4.73         14.79         4.00 o                         
 -10   1   1          0.54          3.70         2.75 o                         
  -9   1   1         13.06          8.38         2.96 o                         
  -8   1   1        199.84        188.10         4.14 o                         
  -7   1   1          8.87         11.98         1.59 o                         
  -6   1   1        305.73        298.72         4.25 o                         
  -5   1   1        997.07        998.33         8.03 o                         
  -4   1   1        527.98        559.25         4.79 o                         
  -3   1   1       1071.01       1014.95         7.96 o                         
  -2   1   1        877.29        791.59         5.40 o                         
  -1   1   1        189.37        183.64         2.12 o                         
   0   1   1        571.87        581.92         4.26 o                         
   1   1   1       3221.27       3017.91        73.63 o                         
   2   1   1        495.28        489.43         4.95 o                         
   3   1   1       3525.01       3366.38        35.72 o                         
   4   1   1          2.76          0.32         0.91 o                         
   5   1   1          0.94          0.59         1.06 o                         
   6   1   1          5.37          6.01         1.42 o                         
   7   1   1         31.43         31.47         2.04 o                         
   8   1   1          0.06         -0.13         2.53 o                         
   9   1   1         11.54         17.30         2.92 o                         
  10   1   1          1.43          6.32         3.71 o                         
 -12   2   1          9.16          3.85         5.43 o                         
 -11   2   1         33.26         29.01         4.83 o                         
 -10   2   1          0.44          1.46         2.80 o                         
  -9   2   1         59.53         71.79         3.78 o                         
  -8   2   1        627.48        604.24         7.76 o                         
  -7   2   1        572.78        561.52         5.24 o                         
  -6   2   1        137.33        146.78         2.24 o                         
  -5   2   1        447.21        481.00         4.52 o                         
  -4   2   1         35.15         32.78         1.69 o                         
  -3   2   1       3742.90       3490.17        28.72 o                         
  -2   2   1        436.38        411.14         3.14 o                         
  -1   2   1       3012.96       2659.82        40.19 o                         
   0   2   1       2309.13       2166.93        20.08 o                         
   1   2   1        103.98        106.92         2.14 o                         
   2   2   1        207.90        206.65         4.09 o                         
   3   2   1          4.29          2.30         0.86 o                         
   4   2   1         37.42         33.88         1.36 o                         
   5   2   1         98.35         94.68         2.46 o                         
   6   2   1          3.43          5.96         1.63 o                         
   7   2   1        271.15        265.49         4.71 o                         
   8   2   1         36.71         38.57         2.91 o                         
   9   2   1         44.91         55.39         3.41 o                         
 -12   3   1          0.06          0.04         3.94 o                         
 -11   3   1         45.83         44.61         5.04 o                         
 -10   3   1         60.60         73.57         4.76 o                         
  -9   3   1         68.42         71.47         3.99 o                         
  -8   3   1          9.42          5.95         1.17 o                         
  -7   3   1        393.03        395.40         4.05 o                         
  -6   3   1          8.25          9.05         1.03 o                         
  -5   3   1         58.83         67.75         1.84 o                         
  -4   3   1        534.18        542.68         4.64 o                         
  -3   3   1         42.66         45.41         1.33 o                         
  -2   3   1         60.86         67.59         1.25 o                         
  -1   3   1          1.90          0.78         0.51 o                         
   0   3   1        916.59        896.40         7.25 o                         
   1   3   1        747.50        749.94         7.44 o                         
   2   3   1        125.06        103.99         2.50 o                         
   3   3   1          5.94          7.09         1.56 o                         
   4   3   1         46.91         47.45         2.19 o                         
   5   3   1        202.93        194.04         3.38 o                         
   6   3   1         34.44         42.81         3.51 o                         
   7   3   1          4.27          6.99         2.03 o                         
   8   3   1         11.56         14.92         3.06 o                         
 -12   4   1         59.52         68.90         4.86 o                         
 -11   4   1         31.08         28.50         3.20 o                         
 -10   4   1         44.25         46.26         2.13 o                         
  -9   4   1          4.33          2.38         1.45 o                         
  -8   4   1         89.79         92.93         2.57 o                         
  -7   4   1        281.72        303.02         3.63 o                         
  -6   4   1        196.83        190.16         2.75 o                         
  -5   4   1        407.17        408.21         4.02 o                         
  -4   4   1         87.61         88.85         1.86 o                         
  -3   4   1          1.53          6.18         0.86 o                         
  -2   4   1          8.86          7.11         0.78 o                         
  -1   4   1        115.01        116.05         1.69 o                         
   0   4   1        651.95        742.51         6.31 o                         
   1   4   1         91.85         74.20         2.31 o                         
   2   4   1         51.94         63.58         1.74 o                         
   3   4   1        988.71        957.25         9.76 o                         
   4   4   1        397.78        366.52         4.72 o                         
   5   4   1          0.12          1.35         1.44 o                         
   6   4   1          8.50          9.72         1.95 o                         
   7   4   1         22.71         21.69         3.21 o                         
   8   4   1          3.84          5.81         2.62 o                         
 -12   5   1         29.15         32.31         4.18 o                         
 -11   5   1         22.23         22.89         1.92 o                         
 -10   5   1        229.09        230.64         4.43 o                         
  -9   5   1        136.21        135.25         3.75 o                         
  -8   5   1         85.04         89.86         2.74 o                         
  -7   5   1         38.69         37.59         1.81 o                         
  -6   5   1         43.50         48.90         2.01 o                         
  -5   5   1         40.11         43.10         1.87 o                         
  -4   5   1        398.78        422.86         3.87 o                         
  -3   5   1        541.50        509.19         4.25 o                         
  -2   5   1       2565.50       2515.24        16.76 o                         
  -1   5   1        759.50        856.80         7.22 o                         
   0   5   1        265.32        283.31         3.13 o                         
   1   5   1        368.88        411.19         5.38 o                         
   2   5   1         14.44         13.55         1.56 o                         
   3   5   1         15.20         17.43         1.37 o                         
   4   5   1         16.89         18.30         2.25 o                         
   5   5   1         11.16          6.90         1.65 o                         
   6   5   1         13.00         13.08         2.03 o                         
   7   5   1         32.22         36.94         4.28 o                         
 -12   6   1          0.20          7.82         2.79 o                         
 -11   6   1          3.16          7.34         2.07 o                         
 -10   6   1         18.84         19.53         2.25 o                         
  -9   6   1          5.88          6.00         1.81 o                         
  -8   6   1        122.84        113.60         3.08 o                         
  -7   6   1         31.61         31.59         1.66 o                         
  -6   6   1         36.31         41.70         1.63 o                         
  -5   6   1        191.04        230.77         2.96 o                         
  -4   6   1         80.47        100.12         2.06 o                         
  -3   6   1        277.69        299.96         3.08 o                         
  -2   6   1       1178.20       1258.55         9.58 o                         
  -1   6   1         38.59         40.47         1.73 o                         
   0   6   1        205.20        216.64         2.84 o                         
   1   6   1          0.72          4.05         1.57 o                         
   2   6   1        106.10         97.08         3.43 o                         
   3   6   1          8.15          5.81         2.17 o                         
   4   6   1         31.11         34.40         3.66 o                         
   5   6   1         27.59         28.75         2.12 o                         
   6   6   1         21.09         24.65         2.44 o                         
 -12   7   1         30.74         29.32         3.00 o                         
 -11   7   1         98.00         93.81         3.67 o                         
 -10   7   1          3.60          2.71         2.56 o                         
  -9   7   1         65.71         63.58         3.66 o                         
  -8   7   1          7.03          8.69         2.22 o                         
  -7   7   1        345.28        347.05         4.79 o                         
  -6   7   1        383.95        368.83         4.12 o                         
  -5   7   1         73.94         71.09         2.18 o                         
  -4   7   1        232.31        242.13         3.03 o                         
  -3   7   1        147.75        162.97         2.42 o                         
  -2   7   1         14.63         22.76         1.20 o                         
  -1   7   1        393.13        407.29         4.52 o                         
   0   7   1         28.15         28.72         2.21 o                         
   1   7   1        621.51        587.18         8.72 o                         
   2   7   1        124.16        123.51         4.12 o                         
   3   7   1         89.41         79.51         5.58 o                         
   4   7   1         50.15         56.24         4.53 o                         
   5   7   1          8.14          4.88         2.74 o                         
 -12   8   1         67.16         83.30         3.74 o                         
 -11   8   1         36.45         41.98         3.01 o                         
 -10   8   1          7.56          7.12         2.59 o                         
  -9   8   1        181.41        184.92         4.98 o                         
  -8   8   1          2.11          0.64         2.02 o                         
  -7   8   1        855.34        807.08        12.46 o                         
  -6   8   1        172.95        158.91         3.62 o                         
  -5   8   1          0.22         -1.38         1.38 o                         
  -4   8   1        134.60        127.83         2.61 o                         
  -3   8   1          9.86         12.66         1.33 o                         
  -2   8   1         12.17         14.65         1.69 o                         
  -1   8   1          1.52          3.81         1.46 o                         
   0   8   1         29.80         41.80         2.91 o                         
   1   8   1         10.44          9.98         2.42 o                         
   2   8   1         20.50         20.87         2.74 o                         
   3   8   1          4.59          7.14         2.77 o                         
   4   8   1          3.90          1.22         3.61 o                         
 -12   9   1        121.53        140.57         6.04 o                         
 -11   9   1         27.82         30.48         3.05 o                         
 -10   9   1          0.17         -1.83         2.38 o                         
  -9   9   1          0.28          1.70         2.00 o                         
  -8   9   1         18.69         15.51         2.26 o                         
  -7   9   1         22.25         25.04         2.32 o                         
  -6   9   1         42.49         45.90         2.31 o                         
  -5   9   1          0.12         -0.76         1.55 o                         
  -4   9   1        479.26        469.05         5.14 o                         
  -3   9   1        230.17        227.54         3.67 o                         
  -2   9   1          0.24         -0.94         1.86 o                         
  -1   9   1          0.20          1.81         1.52 o                         
   0   9   1         48.71         44.41         3.74 o                         
   1   9   1         77.73         79.72         4.47 o                         
   2   9   1          0.28         -1.06         3.98 o                         
   3   9   1          4.48          8.25         4.98 o                         
 -11  10   1          0.03          2.36         3.15 o                         
 -10  10   1          1.54          4.16         2.70 o                         
  -9  10   1         30.09         30.67         2.55 o                         
  -8  10   1         27.41         34.09         2.43 o                         
  -7  10   1          4.86          9.49         2.11 o                         
  -6  10   1         45.51         51.07         2.52 o                         
  -5  10   1         58.11         54.17         3.02 o                         
  -4  10   1         42.23         43.04         2.37 o                         
  -3  10   1          4.54          5.04         1.93 o                         
  -2  10   1         10.66         12.38         1.78 o                         
  -1  10   1         95.30         91.61         5.45 o                         
   0  10   1          6.31         11.09         5.25 o                         
   1  10   1         44.20         45.04         5.34 o                         
 -11  11   1         32.00         42.45         8.02 o                         
 -10  11   1          4.47          0.77         3.12 o                         
  -9  11   1         52.73         44.82         3.07 o                         
  -8  11   1         28.12         31.59         2.66 o                         
  -7  11   1          4.51          2.57         2.11 o                         
  -6  11   1          1.63          1.76         2.01 o                         
  -5  11   1        243.88        221.89         4.83 o                         
  -4  11   1         46.25         50.23         5.53 o                         
  -3  11   1          8.55         11.51         2.24 o                         
  -2  11   1          2.42          0.60         2.31 o                         
  -1  11   1        146.79        147.43         6.36 o                         
   0  11   1        147.27        132.65        10.38 o                         
  -9  12   1          5.66          4.14         3.42 o                         
  -8  12   1         11.08         14.95         2.88 o                         
  -7  12   1        107.94        117.98         4.57 o                         
  -6  12   1        202.98        187.13         4.86 o                         
  -5  12   1          0.10          0.63         2.89 o                         
  -4  12   1          3.43          0.68         3.16 o                         
  -3  12   1         99.83         99.66         5.71 o                         
  -2  12   1          6.01         10.42         4.75 o                         
   3 -13   2         12.86         16.24         2.42 o                         
   4 -13   2         94.37         95.01         3.75 o                         
   5 -13   2          0.01         -0.95         3.01 o                         
   6 -13   2         12.42         12.39         3.11 o                         
   7 -13   2          0.09         -0.51         4.30 o                         
   8 -13   2          0.75         -3.52         5.78 o                         
   0 -12   2          2.37          0.38         4.07 o                         
   1 -12   2         17.22         16.71         4.17 o                         
   2 -12   2         48.99         58.04         4.56 o                         
   3 -12   2          0.01          1.78         1.94 o                         
   4 -12   2         23.15         27.47         2.47 o                         
   5 -12   2          7.64          8.47         2.43 o                         
   6 -12   2         16.57         15.61         2.55 o                         
   7 -12   2        101.29        107.21         5.12 o                         
   8 -12   2         61.92         64.17         3.53 o                         
   9 -12   2        167.89        161.10         6.72 o                         
  -2 -11   2         28.28         25.76         4.17 o                         
  -1 -11   2         12.06         13.10         3.59 o                         
   0 -11   2         84.16         86.65         3.10 o                         
   1 -11   2          3.41          6.05         2.10 o                         
   2 -11   2        155.62        157.28         3.39 o                         
   3 -11   2        465.88        443.67         5.34 o                         
   4 -11   2          5.38          4.59         1.87 o                         
   5 -11   2         16.07         26.84         2.54 o                         
   6 -11   2         17.40         17.79         2.26 o                         
   7 -11   2         31.96         33.75         2.72 o                         
   8 -11   2        122.53        118.18         4.34 o                         
   9 -11   2          0.95          4.42         2.95 o                         
  10 -11   2         12.54         12.30         3.80 o                         
  -3 -10   2         15.89         13.02         5.39 o                         
  -2 -10   2          0.43          2.44         3.11 o                         
  -1 -10   2          8.20          9.30         1.62 o                         
   0 -10   2         15.92         22.04         2.11 o                         
   1 -10   2         12.19         15.14         1.37 o                         
   2 -10   2          0.05          1.91         1.53 o                         
   3 -10   2         30.69         38.62         2.15 o                         
   4 -10   2         42.77         54.02         2.99 o                         
   5 -10   2        155.27        160.19         3.78 o                         
   6 -10   2         23.13         23.24         3.47 o                         
   7 -10   2         11.27         10.87         2.25 o                         
   8 -10   2         11.30         12.05         2.32 o                         
   9 -10   2         42.25         42.85         2.95 o                         
  10 -10   2          9.23         11.74         3.53 o                         
  11 -10   2         73.59         64.39         5.84 o                         
  -4  -9   2        117.76        108.23         4.06 o                         
  -3  -9   2          7.26          5.74         1.71 o                         
  -2  -9   2        120.38        114.51         5.20 o                         
  -1  -9   2        373.06        356.47         5.26 o                         
   0  -9   2        316.49        298.39         5.03 o                         
   1  -9   2         47.33         50.23         1.92 o                         
   2  -9   2        118.45        143.53         2.92 o                         
   3  -9   2        218.90        216.11         3.71 o                         
   4  -9   2          7.64         10.52         1.69 o                         
   5  -9   2        102.43        108.78         3.67 o                         
   6  -9   2         32.50         28.52         2.32 o                         
   7  -9   2        188.26        173.75         6.31 o                         
   8  -9   2          0.01          1.40         2.25 o                         
   9  -9   2          0.27          1.32         2.27 o                         
  10  -9   2         40.96         47.27         3.38 o                         
  11  -9   2          2.04          3.52         3.24 o                         
  -5  -8   2        105.63         95.28         4.70 o                         
  -4  -8   2          0.23          1.54         1.90 o                         
  -3  -8   2         29.73         34.66         2.12 o                         
  -2  -8   2          2.99          6.60         1.53 o                         
  -1  -8   2        281.81        264.13         4.18 o                         
   0  -8   2         49.46         56.72         1.70 o                         
   1  -8   2         13.32         19.34         1.32 o                         
   2  -8   2         34.70         37.20         1.71 o                         
   3  -8   2        587.99        599.79         5.73 o                         
   4  -8   2        152.52        160.49         2.91 o                         
   5  -8   2         74.82         76.91         2.73 o                         
   6  -8   2         59.61         71.82         3.20 o                         
   7  -8   2          0.26          3.21         2.01 o                         
   8  -8   2         19.30         10.29         3.07 o                         
   9  -8   2         31.55         31.66         2.75 o                         
  10  -8   2          9.09         14.79         2.75 o                         
  11  -8   2          3.75          1.21         2.91 o                         
  -6  -7   2        138.82        126.19         3.33 o                         
  -5  -7   2         69.33         65.19         4.80 o                         
  -4  -7   2          6.17          7.91         1.62 o                         
  -3  -7   2          0.51          1.31         1.47 o                         
  -2  -7   2         22.86         24.89         1.94 o                         
  -1  -7   2         72.28         78.35         2.61 o                         
   0  -7   2          8.06          8.90         0.93 o                         
   1  -7   2         12.17         11.04         1.11 o                         
   2  -7   2        496.54        517.18         4.89 o                         
   3  -7   2         18.58         15.31         1.23 o                         
   4  -7   2        201.93        207.42         2.98 o                         
   5  -7   2          1.38          1.14         1.25 o                         
   6  -7   2        202.34        196.74         3.45 o                         
   7  -7   2        216.72        214.73         6.19 o                         
   8  -7   2        255.81        241.14         4.86 o                         
   9  -7   2         92.99         99.83         5.65 o                         
  10  -7   2         20.99         21.73         2.59 o                         
  11  -7   2         20.72         20.90         3.49 o                         
  -7  -6   2         12.10         17.00         4.55 o                         
  -6  -6   2         92.12        102.44         7.59 o                         
  -5  -6   2        251.25        244.05         3.74 o                         
  -4  -6   2         67.15         63.45         2.35 o                         
  -3  -6   2          0.00          1.21         1.55 o                         
  -2  -6   2        202.76        203.30         4.27 o                         
  -1  -6   2         87.42         96.23         2.61 o                         
   0  -6   2         61.53         60.62         1.84 o                         
   1  -6   2        520.38        527.23         5.05 o                         
   2  -6   2         26.50         24.09         1.25 o                         
   3  -6   2        501.63        523.26         4.65 o                         
   4  -6   2         27.25         34.26         1.53 o                         
   5  -6   2         44.98         38.42         1.89 o                         
   6  -6   2        156.82        139.49         2.93 o                         
   7  -6   2        843.65        820.35         7.56 o                         
   8  -6   2        221.05        221.31         4.26 o                         
   9  -6   2         90.92         93.49         4.67 o                         
  10  -6   2         26.85         29.59         2.54 o                         
  11  -6   2          7.72         11.98         2.35 o                         
  -8  -5   2          4.25          5.30         4.81 o                         
  -7  -5   2         10.59         14.10         4.12 o                         
  -6  -5   2          1.27          3.00         3.13 o                         
  -5  -5   2        850.78        818.30        13.33 o                         
  -4  -5   2        281.49        256.85         3.41 o                         
  -3  -5   2        514.22        511.81         5.68 o                         
  -2  -5   2        206.34        213.33         3.21 o                         
  -1  -5   2          1.19          2.99         1.15 o                         
   0  -5   2         93.74        123.80         1.89 o                         
   1  -5   2       2814.85       2781.49        19.74 o                         
   2  -5   2        280.18        268.50         3.08 o                         
   3  -5   2         95.64        123.97         2.28 o                         
   4  -5   2         31.26         24.00         1.64 o                         
   5  -5   2        169.09        152.44         2.66 o                         
   6  -5   2        440.14        424.66         4.59 o                         
   7  -5   2         36.96         35.16         2.01 o                         
   8  -5   2        248.32        237.38         4.86 o                         
   9  -5   2         11.85         10.04         1.98 o                         
  10  -5   2         26.00         25.75         3.10 o                         
  11  -5   2         55.77         54.17         5.40 o                         
  -9  -4   2          0.03          4.83         5.40 o                         
  -8  -4   2         40.82         43.20         6.48 o                         
  -7  -4   2         35.54         41.70         4.32 o                         
  -6  -4   2          0.58          1.09         2.95 o                         
  -5  -4   2         19.72         14.45         2.81 o                         
  -4  -4   2         52.28         54.29         3.78 o                         
  -3  -4   2          0.00         -0.41         0.68 o                         
  -2  -4   2         16.12         12.24         1.01 o                         
  -1  -4   2         21.15         32.13         1.47 o                         
   0  -4   2         50.46         51.43         1.62 o                         
   1  -4   2       1765.94       1792.16        12.93 o                         
   2  -4   2       3739.87       3522.27        26.73 o                         
   3  -4   2        159.59        183.59         2.53 o                         
   4  -4   2        628.37        609.26         5.76 o                         
   5  -4   2        106.83        106.46         2.41 o                         
   6  -4   2        157.42        153.08         2.88 o                         
   7  -4   2         62.33         60.88         2.92 o                         
   8  -4   2         39.69         34.99         1.89 o                         
   9  -4   2         78.20         73.08         2.63 o                         
  10  -4   2         71.93         70.79         4.07 o                         
  11  -4   2         38.25         32.26         4.39 o                         
  -9  -3   2          6.36          7.16         1.92 o                         
  -8  -3   2          0.57          6.90         3.51 o                         
  -7  -3   2          5.60         -3.12         3.28 o                         
  -6  -3   2         81.60         84.55         5.08 o                         
  -5  -3   2        508.01        503.78         9.08 o                         
  -4  -3   2       2125.85       2127.80        28.92 o                         
  -3  -3   2        269.48        287.87         7.82 o                         
  -2  -3   2          0.56          0.93         0.68 o                         
  -1  -3   2          1.04          0.01         0.80 o                         
   0  -3   2        383.97        413.59         3.64 o                         
   1  -3   2        663.66        727.25         6.08 o                         
   2  -3   2       1013.44       1058.00         8.00 o                         
   3  -3   2       1495.77       1521.05        13.25 o                         
   4  -3   2         22.54         18.29         1.18 o                         
   5  -3   2       1925.94       1855.37        14.79 o                         
   6  -3   2        185.51        192.40         2.97 o                         
   7  -3   2         16.83         14.88         1.39 o                         
   8  -3   2         20.15         20.26         1.45 o                         
   9  -3   2          0.68          1.14         4.73 o                         
  10  -3   2          4.33          0.50         3.22 o                         
  11  -3   2          6.38         11.17         4.20 o                         
 -10  -2   2          1.05          3.20         2.67 o                         
  -9  -2   2         15.02         13.29         2.29 o                         
  -8  -2   2         24.67         27.67         1.77 o                         
  -7  -2   2         34.54         32.72         1.85 o                         
  -6  -2   2         44.43         55.49         2.06 o                         
  -5  -2   2         14.46         10.83         2.39 o                         
  -4  -2   2        423.32        444.28         7.76 o                         
  -3  -2   2         67.45         60.84         3.91 o                         
  -2  -2   2        165.25        133.40         3.21 o                         
  -1  -2   2       4619.85       4514.15        93.21 o                         
   0  -2   2       1727.25       1594.28        13.26 o                         
   1  -2   2          2.08          1.05         0.73 o                         
   2  -2   2        207.06        213.92         2.66 o                         
   3  -2   2         25.72         22.73         1.23 o                         
   4  -2   2         37.18         30.58         1.50 o                         
   5  -2   2        214.30        216.34         2.82 o                         
   6  -2   2        107.88        110.36         2.19 o                         
   7  -2   2        114.13        113.29         2.10 o                         
   8  -2   2          2.60          2.78         2.19 o                         
   9  -2   2          0.11          1.65         2.67 o                         
  10  -2   2          3.93          8.59         3.48 o                         
 -11  -1   2         67.09         64.50         5.06 o                         
 -10  -1   2          1.84         -2.35         2.35 o                         
  -9  -1   2         33.46         45.08         2.63 o                         
  -8  -1   2         85.63         80.00         3.11 o                         
  -7  -1   2        502.84        515.08         6.84 o                         
  -6  -1   2         57.17         63.26         2.02 o                         
  -5  -1   2         79.26         80.42         2.95 o                         
  -4  -1   2        288.53        307.87         3.91 o                         
  -3  -1   2          8.00         16.81         2.47 o                         
  -2  -1   2        151.05        117.43         1.65 o                         
  -1  -1   2       1138.02       1077.76         8.91 o                         
   0  -1   2        743.60        716.89         6.92 o                         
   1  -1   2        103.53         91.40         1.51 o                         
   2  -1   2        698.15        640.25         5.36 o                         
   3  -1   2        224.13        191.70         2.60 o                         
   4  -1   2        464.93        475.56         4.40 o                         
   5  -1   2         21.59         27.19         1.66 o                         
   6  -1   2         78.61         84.02         2.92 o                         
   7  -1   2          9.93          9.97         1.99 o                         
   8  -1   2         83.26         90.30         3.91 o                         
   9  -1   2         54.35         54.03         3.78 o                         
  10  -1   2          2.59          3.04         3.50 o                         
 -11   0   2          4.46          0.45         6.24 o                         
 -10   0   2          6.58          1.24         3.18 o                         
  -9   0   2         20.69         23.87         4.94 o                         
  -8   0   2          2.97          8.89         3.80 o                         
  -7   0   2        308.93        299.92         4.88 o                         
  -6   0   2          1.51          2.42         1.20 o                         
  -5   0   2        836.34        900.97        10.45 o                         
  -4   0   2        890.27        937.16        10.63 o                         
  -3   0   2       2114.50       2120.62        22.60 o                         
  -2   0   2         61.77         44.82         1.30 o                         
  -1   0   2        384.20        332.91         3.09 o                         
   0   0   2       3509.44       3428.83        69.39 o                         
   1   0   2          4.19         -0.06         0.58 o                         
   2   0   2       2252.56       2070.96        15.70 o                         
   3   0   2        755.40        766.18         6.29 o                         
   4   0   2          2.54          2.84         1.42 o                         
   5   0   2        293.60        288.83         4.35 o                         
   6   0   2        233.73        215.78         3.99 o                         
   7   0   2        102.26         98.64         3.51 o                         
   8   0   2        196.23        185.78         4.82 o                         
   9   0   2          5.73          4.28         2.95 o                         
  10   0   2          5.39          4.84         3.98 o                         
 -11   1   2         33.16         30.66         3.71 o                         
 -10   1   2         28.40         32.60         3.12 o                         
  -9   1   2        133.71        117.78         4.33 o                         
  -8   1   2        395.94        391.86         6.42 o                         
  -7   1   2        221.29        227.97         4.37 o                         
  -6   1   2          2.99          5.56         1.37 o                         
  -5   1   2       1048.87       1122.13         9.94 o                         
  -4   1   2        446.19        467.52         4.14 o                         
  -3   1   2       1501.55       1419.34        10.93 o                         
  -2   1   2       4976.51       4905.71        77.89 o                         
  -1   1   2        228.82        225.03         2.28 o                         
   0   1   2       1337.42       1297.68        10.00 o                         
   1   1   2         18.50         27.92         0.99 o                         
   2   1   2       1801.45       1742.77        13.26 o                         
   3   1   2        561.46        576.24         6.16 o                         
   4   1   2         60.64         73.12         2.15 o                         
   5   1   2          0.60          2.95         1.37 o                         
   6   1   2         45.72         53.23         2.55 o                         
   7   1   2         35.04         37.08         2.39 o                         
   8   1   2          0.84          2.83         2.51 o                         
   9   1   2          5.31         10.30         3.18 o                         
 -12   2   2         86.14         96.04         4.88 o                         
 -11   2   2          1.44         20.92         6.93 o                         
 -10   2   2          2.74          0.39         2.67 o                         
  -9   2   2        313.03        334.44         6.43 o                         
  -8   2   2          0.18         -0.20         1.76 o                         
  -7   2   2         18.75         23.78         1.22 o                         
  -6   2   2         53.86         49.16         2.19 o                         
  -5   2   2       1951.07       2011.77        14.51 o                         
  -4   2   2         40.94         39.45         1.34 o                         
  -3   2   2       3372.63       3178.66        22.14 o                         
  -2   2   2       1616.71       1569.58        11.19 o                         
  -1   2   2        665.21        640.21         5.37 o                         
   0   2   2       2937.17       2753.07        20.81 o                         
   1   2   2        353.81        397.40         3.29 o                         
   2   2   2       1112.57       1113.80         9.80 o                         
   3   2   2          3.83          5.59         0.98 o                         
   4   2   2         28.24         25.63         1.41 o                         
   5   2   2          4.06          1.53         1.36 o                         
   6   2   2        114.53        133.99         3.64 o                         
   7   2   2          6.04          6.87         2.18 o                         
   8   2   2          0.01          4.45         3.75 o                         
 -12   3   2        142.47        143.06        14.76 o                         
 -11   3   2         97.88        112.32         5.53 o                         
 -10   3   2          6.36          5.18         2.50 o                         
  -9   3   2        324.61        323.96         3.90 o                         
  -8   3   2         33.09         35.11         1.59 o                         
  -7   3   2         30.68         32.58         1.40 o                         
  -6   3   2        704.07        744.82         6.24 o                         
  -5   3   2       1354.30       1399.76        10.50 o                         
  -4   3   2          3.56          3.10         0.87 o                         
  -3   3   2        881.35        955.39         6.80 o                         
  -2   3   2        605.90        669.69         5.30 o                         
  -1   3   2        120.08        122.57         1.73 o                         
   0   3   2         55.65         66.41         1.68 o                         
   1   3   2        237.68        295.00         3.22 o                         
   2   3   2         36.23         38.32         1.74 o                         
   3   3   2        423.87        425.52         5.18 o                         
   4   3   2        296.85        309.77         4.48 o                         
   5   3   2          2.90          4.44         1.63 o                         
   6   3   2          9.27         12.43         1.94 o                         
   7   3   2          0.48          0.80         2.27 o                         
   8   3   2          0.02          5.09         3.22 o                         
 -12   4   2          2.78          2.28         4.26 o                         
 -11   4   2         29.39         35.68         3.49 o                         
 -10   4   2          5.25          6.04         1.47 o                         
  -9   4   2         54.42         61.31         3.08 o                         
  -8   4   2         66.93         67.39         2.67 o                         
  -7   4   2          3.18          2.08         1.18 o                         
  -6   4   2         47.42         42.67         1.83 o                         
  -5   4   2        256.70        253.00         2.87 o                         
  -4   4   2        944.26       1006.32         7.87 o                         
  -3   4   2         17.11         31.87         1.15 o                         
  -2   4   2        103.52         75.62         1.67 o                         
  -1   4   2        372.68        377.13         4.75 o                         
   0   4   2        169.43        204.78         2.66 o                         
   1   4   2          0.12          1.49         0.93 o                         
   2   4   2        151.74        163.56         2.82 o                         
   3   4   2        863.49        850.96         9.08 o                         
   4   4   2        330.60        325.78         5.22 o                         
   5   4   2          2.53         -1.62         2.52 o                         
   6   4   2         12.50         19.41         2.29 o                         
   7   4   2          0.01          0.88         2.61 o                         
 -12   5   2          0.79          5.27         4.44 o                         
 -11   5   2         36.95         37.51         2.06 o                         
 -10   5   2         43.00         39.00         2.26 o                         
  -9   5   2        339.14        345.08         7.04 o                         
  -8   5   2        103.34        113.04         2.90 o                         
  -7   5   2         67.54         69.41         2.34 o                         
  -6   5   2        151.08        160.86         2.58 o                         
  -5   5   2          0.10          0.05         1.00 o                         
  -4   5   2         94.12         96.73         1.96 o                         
  -3   5   2        655.79        626.70         5.00 o                         
  -2   5   2       2495.45       2448.84        17.60 o                         
  -1   5   2        463.21        504.78         4.95 o                         
   0   5   2        188.78        202.10         3.09 o                         
   1   5   2          0.37          0.60         1.53 o                         
   2   5   2         90.29         84.27         3.25 o                         
   3   5   2        209.15        193.94         8.59 o                         
   4   5   2          6.85          8.75         2.17 o                         
   5   5   2         23.73         16.07         2.10 o                         
   6   5   2        204.68        192.24         8.80 o                         
 -12   6   2         17.27         16.86         2.41 o                         
 -11   6   2         56.43         60.03         2.65 o                         
 -10   6   2         71.59         63.46         2.60 o                         
  -9   6   2         31.27         25.12         1.96 o                         
  -8   6   2        130.37        124.34         3.20 o                         
  -7   6   2         25.02         31.41         1.98 o                         
  -6   6   2          0.44         -0.02         1.15 o                         
  -5   6   2        236.30        238.19         3.00 o                         
  -4   6   2        569.13        575.96         4.93 o                         
  -3   6   2         61.61         55.48         1.65 o                         
  -2   6   2        463.93        458.06         4.86 o                         
  -1   6   2         30.05         28.43         1.60 o                         
   0   6   2         67.29         76.14         1.98 o                         
   1   6   2        317.61        306.88         5.56 o                         
   2   6   2         31.78         28.18         2.36 o                         
   3   6   2        104.41        101.68         4.61 o                         
   4   6   2         73.65         61.32         3.80 o                         
   5   6   2          3.94          0.23         2.59 o                         
 -12   7   2          0.12          2.35         3.20 o                         
 -11   7   2          1.79          3.05         2.32 o                         
 -10   7   2         66.44         63.26         2.73 o                         
  -9   7   2          7.51          3.45         2.02 o                         
  -8   7   2        221.78        210.39         4.60 o                         
  -7   7   2        311.24        303.43         4.27 o                         
  -6   7   2          9.40         10.70         1.40 o                         
  -5   7   2        333.55        337.09         3.77 o                         
  -4   7   2          6.58          4.27         1.16 o                         
  -3   7   2        118.91        119.29         2.50 o                         
  -2   7   2         80.61         77.60         3.37 o                         
  -1   7   2         31.65         28.30         1.62 o                         
   0   7   2          0.30         -1.71         2.16 o                         
   1   7   2        434.88        429.02         7.21 o                         
   2   7   2         46.43         47.91         3.03 o                         
   3   7   2         10.33          6.36         2.52 o                         
   4   7   2         24.33         24.87         3.13 o                         
 -12   8   2         18.74         16.56         2.99 o                         
 -11   8   2         48.02         48.49         3.19 o                         
 -10   8   2         38.77         43.63         2.69 o                         
  -9   8   2        169.36        170.57         4.78 o                         
  -8   8   2         25.67         33.35         3.00 o                         
  -7   8   2          0.56          0.84         1.58 o                         
  -6   8   2         66.32         66.19         2.94 o                         
  -5   8   2         62.05         55.07         2.18 o                         
  -4   8   2        319.76        289.11         3.89 o                         
  -3   8   2         51.60         49.58         2.60 o                         
  -2   8   2          1.10          1.52         1.58 o                         
  -1   8   2        324.42        331.68         4.51 o                         
   0   8   2         47.62         45.31         3.01 o                         
   1   8   2          0.84          0.02         2.43 o                         
   2   8   2        187.68        190.61         5.92 o                         
   3   8   2          7.83         13.18         3.36 o                         
 -12   9   2         25.63         30.13         4.13 o                         
 -11   9   2          2.25          4.02         2.76 o                         
 -10   9   2         55.02         57.46         3.65 o                         
  -9   9   2          6.76          5.64         2.28 o                         
  -8   9   2          9.76         13.93         1.93 o                         
  -7   9   2        194.49        195.20         4.39 o                         
  -6   9   2        182.65        186.31         4.47 o                         
  -5   9   2        183.37        171.62         3.76 o                         
  -4   9   2       1049.69       1012.09        10.56 o                         
  -3   9   2          3.24          2.84         1.87 o                         
  -2   9   2         78.16         67.88         2.86 o                         
  -1   9   2          4.47          4.76         1.36 o                         
   0   9   2          1.51          1.35         3.98 o                         
   1   9   2          5.25          2.83         3.16 o                         
   2   9   2         30.89         24.61         3.86 o                         
 -11  10   2          1.63         -0.34         4.27 o                         
 -10  10   2        164.23        158.48         5.02 o                         
  -9  10   2        166.03        168.22         4.64 o                         
  -8  10   2          2.74          4.13         2.11 o                         
  -7  10   2         23.32         24.83         2.06 o                         
  -6  10   2         53.83         57.21         2.63 o                         
  -5  10   2        106.47        110.69         3.81 o                         
  -4  10   2        235.59        220.05         4.59 o                         
  -3  10   2        144.63        139.12         4.63 o                         
  -2  10   2          1.31          2.65         1.86 o                         
  -1  10   2        166.61        165.41         6.06 o                         
   0  10   2        114.08        115.43        11.42 o                         
   1  10   2        125.16        112.11         5.88 o                         
 -10  11   2         21.10         19.28         3.22 o                         
  -9  11   2          2.04          3.30         2.65 o                         
  -8  11   2         53.19         57.68         3.01 o                         
  -7  11   2          0.42          0.99         2.17 o                         
  -6  11   2         58.89         59.96         3.50 o                         
  -5  11   2         22.79         23.72         3.20 o                         
  -4  11   2         11.93         13.47         3.86 o                         
  -3  11   2         93.78        102.14         3.75 o                         
  -2  11   2          1.53          5.74         1.63 o                         
  -1  11   2          0.01          4.36         4.02 o                         
  -9  12   2        108.85         98.99         4.60 o                         
  -8  12   2         55.06         55.02         3.94 o                         
  -7  12   2         12.55         12.25         3.02 o                         
  -6  12   2         18.73         16.35         3.26 o                         
  -5  12   2         12.99         14.78         3.12 o                         
  -4  12   2        166.80        153.80        11.96 o                         
  -3  12   2         73.59         61.99         6.56 o                         
   2 -13   3          1.20          0.22         3.52 o                         
   3 -13   3         97.56         90.21         3.86 o                         
   4 -13   3        115.60        110.41         5.44 o                         
   5 -13   3          4.46          7.46         2.75 o                         
   6 -13   3          1.35          3.28         3.10 o                         
   7 -13   3          8.12         11.08         4.03 o                         
   0 -12   3          0.20          1.53         2.66 o                         
   1 -12   3          0.59          0.60         2.63 o                         
   2 -12   3          7.39         10.90         1.80 o                         
   3 -12   3        137.28        135.58         3.84 o                         
   4 -12   3         42.40         48.80         2.69 o                         
   5 -12   3         10.97         13.81         2.46 o                         
   6 -12   3          0.02          7.42         2.72 o                         
   7 -12   3         13.82         13.56         3.78 o                         
   8 -12   3         44.59         37.65         3.41 o                         
   9 -12   3         58.69         58.39         7.70 o                         
  -2 -11   3        225.30        217.08         4.21 o                         
  -1 -11   3         11.08         10.58         2.49 o                         
   0 -11   3          2.71          5.67         2.40 o                         
   1 -11   3          2.25          5.11         3.03 o                         
   2 -11   3         39.28         46.31         2.24 o                         
   3 -11   3          9.08         12.00         1.86 o                         
   4 -11   3         18.04         21.57         2.15 o                         
   5 -11   3        133.08        128.45         4.51 o                         
   6 -11   3         56.73         53.25         2.82 o                         
   7 -11   3          0.10          3.66         2.66 o                         
   8 -11   3         46.13         38.88         3.03 o                         
   9 -11   3         21.82         15.85         3.20 o                         
  10 -11   3         93.15         93.99         5.89 o                         
  -3 -10   3          4.51          7.03         3.03 o                         
  -2 -10   3         39.99         40.56         2.39 o                         
  -1 -10   3         82.51         84.14         4.33 o                         
   0 -10   3        179.32        183.02         4.73 o                         
   1 -10   3         86.15         75.14         2.48 o                         
   2 -10   3          3.22          3.33         1.47 o                         
   3 -10   3          3.57          3.38         1.60 o                         
   4 -10   3        370.61        371.45         5.42 o                         
   5 -10   3         73.95         76.65         7.10 o                         
   6 -10   3         59.81         56.70         3.19 o                         
   7 -10   3          0.92          0.97         2.01 o                         
   8 -10   3          8.78          9.83         2.39 o                         
   9 -10   3          0.00         -2.63         2.63 o                         
  10 -10   3         20.19         20.34         3.33 o                         
  -5  -9   3          7.76          7.07         2.75 o                         
  -4  -9   3         27.99         24.36         2.52 o                         
  -3  -9   3         32.40         31.36         3.26 o                         
  -2  -9   3         19.52         21.17         2.15 o                         
  -1  -9   3        148.01        137.56         3.77 o                         
   0  -9   3        475.89        477.15         6.15 o                         
   1  -9   3         71.29         72.39         2.32 o                         
   2  -9   3        573.74        569.40         5.67 o                         
   3  -9   3         41.33         30.76         1.78 o                         
   4  -9   3        265.44        262.73         4.58 o                         
   5  -9   3         36.78         34.86         3.15 o                         
   6  -9   3        141.80        145.62         7.07 o                         
   7  -9   3        131.63        131.64         4.84 o                         
   8  -9   3          6.37          6.59         2.71 o                         
   9  -9   3          0.03          1.17         2.45 o                         
  10  -9   3         73.02         82.42         4.67 o                         
  11  -9   3          4.54          2.65         5.37 o                         
  -6  -8   3         50.95         50.74         3.88 o                         
  -5  -8   3         50.61         52.02         2.83 o                         
  -4  -8   3          5.64          8.73         1.95 o                         
  -3  -8   3        130.15        131.13         4.34 o                         
  -2  -8   3         32.72         30.47         2.25 o                         
  -1  -8   3         21.51         17.88         1.85 o                         
   0  -8   3         38.93         45.86         1.55 o                         
   1  -8   3         12.77          9.60         1.26 o                         
   2  -8   3        268.81        267.93         3.54 o                         
   3  -8   3        581.93        588.97         5.75 o                         
   4  -8   3        300.20        283.30         3.93 o                         
   5  -8   3          4.03          5.18         1.58 o                         
   6  -8   3        150.26        139.09         4.91 o                         
   7  -8   3         22.26         15.78         2.98 o                         
   8  -8   3        133.27        135.79         4.35 o                         
   9  -8   3          0.20          3.90         2.49 o                         
  10  -8   3          5.57          7.10         2.75 o                         
  11  -8   3         13.37         15.01         3.51 o                         
  -7  -7   3         23.92         35.11        11.23 o                         
  -6  -7   3          3.65          2.64         1.69 o                         
  -5  -7   3        196.08        183.84         3.71 o                         
  -4  -7   3        258.89        248.47         5.08 o                         
  -3  -7   3          0.37          0.10         1.52 o                         
  -2  -7   3         22.05         33.01         2.82 o                         
  -1  -7   3        129.92        124.51         3.29 o                         
   0  -7   3          7.32          9.46         1.01 o                         
   1  -7   3         94.45         98.62         2.20 o                         
   2  -7   3        415.12        427.43         4.72 o                         
   3  -7   3        233.65        260.71         3.64 o                         
   4  -7   3         16.37         21.78         1.69 o                         
   5  -7   3          4.89          2.82         1.43 o                         
   6  -7   3         56.39         55.65         2.47 o                         
   7  -7   3        288.65        267.61         5.89 o                         
   8  -7   3        227.21        214.08         5.15 o                         
   9  -7   3          0.83         -0.95         2.12 o                         
  10  -7   3        189.39        190.91         5.16 o                         
  11  -7   3         37.40         25.96         4.20 o                         
  -8  -6   3         63.62         62.20         7.17 o                         
  -7  -6   3          6.25          3.04         4.08 o                         
  -6  -6   3          3.53          2.07         3.73 o                         
  -5  -6   3          2.18          1.52         1.52 o                         
  -4  -6   3          0.01          0.46         1.24 o                         
  -3  -6   3         95.16        103.45         2.69 o                         
  -2  -6   3         48.89         57.10         2.25 o                         
  -1  -6   3          0.91          0.89         1.20 o                         
   0  -6   3         30.08         47.04         2.75 o                         
   1  -6   3        306.14        300.80         3.34 o                         
   2  -6   3          6.02          5.57         1.11 o                         
   3  -6   3        298.05        343.78         4.38 o                         
   4  -6   3         13.29         17.72         1.40 o                         
   5  -6   3          3.22          2.44         1.49 o                         
   6  -6   3         28.42         41.17         1.91 o                         
   7  -6   3        180.50        171.86         7.55 o                         
   8  -6   3         85.80         89.91         3.43 o                         
   9  -6   3         51.44         52.85         2.54 o                         
  10  -6   3          0.06         -0.44         2.22 o                         
  11  -6   3          0.01          6.62         2.64 o                         
  -8  -5   3         10.54         13.85         4.58 o                         
  -7  -5   3          0.50         -2.13         3.57 o                         
  -6  -5   3          0.68         -2.13         3.08 o                         
  -5  -5   3        292.30        286.00         8.09 o                         
  -4  -5   3        112.34        123.81         2.39 o                         
  -3  -5   3         23.79         25.96         1.60 o                         
  -2  -5   3          5.85          5.37         1.12 o                         
  -1  -5   3        179.79        213.56         2.35 o                         
   0  -5   3         23.49         27.10         1.19 o                         
   1  -5   3        400.27        394.84         3.83 o                         
   2  -5   3       1000.98        957.61         8.25 o                         
   3  -5   3       1723.86       1745.18        13.11 o                         
   4  -5   3        413.60        415.13         4.34 o                         
   5  -5   3         98.21         93.33         2.46 o                         
   6  -5   3        607.84        596.38         6.24 o                         
   7  -5   3          0.35         -1.17         1.58 o                         
   8  -5   3         19.96         19.98         2.14 o                         
   9  -5   3         33.75         35.24         2.98 o                         
  10  -5   3         48.61         51.30         2.47 o                         
  11  -5   3         37.68         45.68         6.06 o                         
  -9  -4   3         25.27         30.91         5.37 o                         
  -8  -4   3         79.70         83.40         5.46 o                         
  -7  -4   3          0.03         -3.33         3.33 o                         
  -6  -4   3         78.60         83.70         5.07 o                         
  -5  -4   3          2.64          2.09         2.45 o                         
  -4  -4   3        717.50        698.77         7.96 o                         
  -3  -4   3        342.38        345.81         4.44 o                         
  -2  -4   3        215.47        244.40         3.22 o                         
  -1  -4   3        496.87        500.26         4.33 o                         
   0  -4   3         93.30        111.16         1.91 o                         
   1  -4   3         87.38         96.95         2.07 o                         
   2  -4   3       2547.60       2458.90        17.72 o                         
   3  -4   3         25.17         18.98         1.28 o                         
   4  -4   3         15.14         10.32         1.28 o                         
   5  -4   3          5.14          8.53         1.31 o                         
   6  -4   3         15.95         15.28         1.48 o                         
   7  -4   3         27.01         27.95         1.94 o                         
   8  -4   3          6.32          8.85         1.88 o                         
   9  -4   3          6.41          7.55         1.81 o                         
  10  -4   3         19.82         18.27         4.78 o                         
 -10  -3   3         52.06         47.04         2.68 o                         
  -9  -3   3         42.51         52.65         2.79 o                         
  -8  -3   3          3.25          3.47         3.09 o                         
  -7  -3   3        100.37         99.41         3.44 o                         
  -6  -3   3        138.03        133.34         5.28 o                         
  -5  -3   3        191.85        179.10         5.11 o                         
  -4  -3   3        873.37        838.68        17.12 o                         
  -3  -3   3        371.05        369.85         4.49 o                         
  -2  -3   3        377.13        387.39         4.18 o                         
  -1  -3   3         72.97         57.92         1.35 o                         
   0  -3   3       1574.71       1628.31        13.77 o                         
   1  -3   3       1390.72       1377.49        12.00 o                         
   2  -3   3          2.12          4.77         1.04 o                         
   3  -3   3         53.34         70.51         2.01 o                         
   4  -3   3         62.38         62.49         2.26 o                         
   5  -3   3        358.60        366.93         4.18 o                         
   6  -3   3         72.20         78.63         2.43 o                         
   7  -3   3         15.18         16.05         1.57 o                         
   8  -3   3         94.26         86.75         2.64 o                         
   9  -3   3          9.46          9.07         2.99 o                         
  10  -3   3          1.31          6.78         3.73 o                         
 -10  -2   3          0.00         16.03         7.57 o                         
  -9  -2   3         24.92         30.26         3.11 o                         
  -8  -2   3         84.81         85.82         3.26 o                         
  -7  -2   3        462.76        448.61         5.47 o                         
  -6  -2   3          3.32          4.29         0.98 o                         
  -5  -2   3         71.74         89.71         1.74 o                         
  -4  -2   3         89.47         91.32         1.75 o                         
  -3  -2   3          0.15          0.92         0.79 o                         
  -2  -2   3         31.40         30.42         1.97 o                         
  -1  -2   3       1819.46       1704.29        14.13 o                         
   0  -2   3       1725.48       1730.39        16.22 o                         
   1  -2   3         17.61         22.28         1.64 o                         
   2  -2   3        138.07        142.10         2.24 o                         
   3  -2   3        139.92        114.45         2.19 o                         
   4  -2   3        184.88        187.47         2.71 o                         
   5  -2   3         13.78         17.33         1.25 o                         
   6  -2   3        233.56        227.91         3.20 o                         
   7  -2   3         13.66         19.32         1.22 o                         
   8  -2   3          9.84         16.25         3.15 o                         
   9  -2   3         36.56         39.57         4.33 o                         
  10  -2   3          5.19         12.09         3.93 o                         
 -11  -1   3         59.43         57.12         4.41 o                         
 -10  -1   3          3.07          3.59         2.39 o                         
  -9  -1   3          0.07          0.20         1.98 o                         
  -8  -1   3        125.17        123.28         3.49 o                         
  -7  -1   3        385.06        391.57         5.67 o                         
  -6  -1   3         28.73         25.03         1.42 o                         
  -5  -1   3       1007.33       1067.38        12.15 o                         
  -4  -1   3        265.44        319.73         4.90 o                         
  -3  -1   3       1416.95       1327.87        10.93 o                         
  -2  -1   3       1659.52       1618.00        14.97 o                         
  -1  -1   3       1169.61       1106.19        10.51 o                         
   0  -1   3       2804.88       2709.39        50.06 o                         
   1  -1   3         58.39         59.73         1.66 o                         
   2  -1   3        688.84        658.89         5.74 o                         
   3  -1   3         57.55         46.92         1.85 o                         
   4  -1   3        186.53        181.80         2.54 o                         
   5  -1   3         56.18         59.40         1.75 o                         
   6  -1   3         36.43         40.41         2.24 o                         
   7  -1   3         43.19         40.83         2.71 o                         
   8  -1   3         87.11         90.68         4.71 o                         
   9  -1   3         28.46         29.86         3.55 o                         
  10  -1   3          7.34          8.28         7.19 o                         
 -11   0   3          1.07          3.10         3.86 o                         
 -10   0   3          8.90         17.95         2.82 o                         
  -9   0   3          0.70          2.78         3.89 o                         
  -8   0   3         26.56         23.92         2.10 o                         
  -7   0   3          6.05          9.11         1.54 o                         
  -6   0   3         70.68         73.07         2.48 o                         
  -5   0   3        502.49        511.72         6.61 o                         
  -4   0   3       2846.19       2771.97        20.83 o                         
  -3   0   3         35.27         37.08         1.32 o                         
  -2   0   3        857.66        780.74         6.16 o                         
  -1   0   3        224.38        240.52         2.68 o                         
   0   0   3         36.65         57.54         1.64 o                         
   1   0   3          0.28         -0.86         0.86 o                         
   2   0   3         17.65         16.10         0.99 o                         
   3   0   3        413.01        412.30         3.97 o                         
   4   0   3        410.88        411.17         3.98 o                         
   5   0   3         50.79         56.37         2.56 o                         
   6   0   3         81.51         67.43         3.03 o                         
   7   0   3         14.36         21.05         3.23 o                         
   8   0   3          5.71          6.21         2.73 o                         
   9   0   3         26.93         38.09         5.18 o                         
 -12   1   3         61.81         64.43         5.13 o                         
 -11   1   3         12.11         16.24         3.66 o                         
 -10   1   3          6.04          5.78         2.69 o                         
  -9   1   3         93.50         86.16         4.57 o                         
  -8   1   3          5.92          9.23         2.03 o                         
  -7   1   3        234.32        233.99         4.49 o                         
  -6   1   3          0.35          0.68         0.74 o                         
  -5   1   3          5.57          3.41         0.83 o                         
  -4   1   3          1.01          4.85         0.82 o                         
  -3   1   3         39.24         54.79         1.81 o                         
  -2   1   3        315.52        327.75         3.09 o                         
  -1   1   3       2294.92       2158.25        20.12 o                         
   0   1   3       4841.62       4508.40        58.65 o                         
   1   1   3        380.12        392.80         4.01 o                         
   2   1   3        164.32        150.60         2.54 o                         
   3   1   3        242.69        263.72         3.14 o                         
   4   1   3         62.16         56.87         4.89 o                         
   5   1   3         58.22         54.21         2.35 o                         
   6   1   3          0.02          2.26         1.76 o                         
   7   1   3         53.24         60.02         3.16 o                         
   8   1   3         86.61        104.36         6.95 o                         
   9   1   3         33.50         28.34         3.94 o                         
 -12   2   3          3.44          7.83         3.65 o                         
 -11   2   3         75.50         79.19         4.98 o                         
 -10   2   3          9.32          9.98         2.47 o                         
  -9   2   3          4.52          3.95         2.11 o                         
  -8   2   3         71.56         75.35         1.77 o                         
  -7   2   3         10.89         12.48         1.10 o                         
  -6   2   3        895.89        940.75         7.95 o                         
  -5   2   3        953.23        995.35         8.27 o                         
  -4   2   3         25.44         25.91         1.82 o                         
  -3   2   3          0.26          1.06         0.76 o                         
  -2   2   3       1594.60       1554.94        12.16 o                         
  -1   2   3         53.65         69.84         1.76 o                         
   0   2   3       1271.52       1322.26        10.45 o                         
   1   2   3         74.87         82.53         2.24 o                         
   2   2   3          3.56          4.20         0.73 o                         
   3   2   3          0.02         -0.05         1.12 o                         
   4   2   3         24.75         23.25         1.58 o                         
   5   2   3         22.98         23.64         1.84 o                         
   6   2   3         66.84         61.13         2.86 o                         
   7   2   3          8.62          4.65         2.49 o                         
   8   2   3          0.36          6.01         3.30 o                         
 -12   3   3         97.43        102.80         4.75 o                         
 -11   3   3        120.22        117.34         6.55 o                         
 -10   3   3          2.53         -0.93         2.47 o                         
  -9   3   3        333.83        321.36         3.98 o                         
  -8   3   3        106.13        108.12         2.52 o                         
  -7   3   3          5.96          4.70         1.16 o                         
  -6   3   3        559.74        553.07         5.32 o                         
  -5   3   3        484.11        492.78         4.83 o                         
  -4   3   3        567.02        559.73         4.82 o                         
  -3   3   3          0.92          3.02         0.88 o                         
  -2   3   3         38.22         48.95         1.54 o                         
  -1   3   3         46.80         65.60         1.94 o                         
   0   3   3         16.90         12.82         0.80 o                         
   1   3   3          3.04          9.18         0.83 o                         
   2   3   3          9.03          8.54         1.21 o                         
   3   3   3        388.74        398.71         4.67 o                         
   4   3   3        722.98        715.51         7.93 o                         
   5   3   3          7.26         10.45         1.99 o                         
   6   3   3          4.41          8.01         2.31 o                         
   7   3   3         13.41         15.82         2.97 o                         
 -12   4   3         12.94         16.74         3.77 o                         
 -11   4   3         70.80         77.58         2.13 o                         
 -10   4   3        137.72        138.62         3.26 o                         
  -9   4   3        402.50        375.62         4.70 o                         
  -8   4   3        116.69        118.10         2.72 o                         
  -7   4   3         23.00         27.63         1.51 o                         
  -6   4   3        367.86        386.64         3.80 o                         
  -5   4   3        459.51        447.69         4.32 o                         
  -4   4   3         16.31         14.54         1.09 o                         
  -3   4   3         22.31         22.30         1.51 o                         
  -2   4   3          0.18          0.94         0.90 o                         
  -1   4   3         40.20         56.64         1.91 o                         
   0   4   3         17.44         12.48         1.18 o                         
   1   4   3         34.34         35.40         2.38 o                         
   2   4   3         55.68         67.40         3.05 o                         
   3   4   3         21.39         17.82         2.25 o                         
   4   4   3          3.92          4.72         1.84 o                         
   5   4   3         11.47         14.09         2.18 o                         
   6   4   3         41.55         48.36         3.01 o                         
   7   4   3         30.55         34.13         3.50 o                         
 -12   5   3         56.93         65.05         2.75 o                         
 -11   5   3        113.28        108.69         3.42 o                         
 -10   5   3         50.21         44.98         2.29 o                         
  -9   5   3         21.37         22.06         1.89 o                         
  -8   5   3         34.64         31.37         1.75 o                         
  -7   5   3         18.46         20.06         1.72 o                         
  -6   5   3          6.62         10.50         1.24 o                         
  -5   5   3         44.28         46.68         1.70 o                         
  -4   5   3        160.03        173.32         2.61 o                         
  -3   5   3        358.30        356.83         3.68 o                         
  -2   5   3        670.35        707.90         5.91 o                         
  -1   5   3        613.21        622.27         5.98 o                         
   0   5   3        373.44        371.55         4.16 o                         
   1   5   3          8.13          8.40         1.90 o                         
   2   5   3          1.13          2.30         1.96 o                         
   3   5   3         89.99         78.91         3.68 o                         
   4   5   3         32.08         35.07         2.90 o                         
   5   5   3        148.89        144.64         6.29 o                         
   6   5   3         94.95         86.64         9.04 o                         
 -12   6   3         15.97         12.32         2.52 o                         
 -11   6   3          5.02          1.92         2.14 o                         
 -10   6   3        219.94        227.76         4.18 o                         
  -9   6   3         40.16         47.59         2.24 o                         
  -8   6   3        403.24        411.63         4.96 o                         
  -7   6   3        257.41        260.14         3.53 o                         
  -6   6   3        352.63        352.85         3.89 o                         
  -5   6   3         86.27         97.66         2.43 o                         
  -4   6   3        101.43        103.66         2.34 o                         
  -3   6   3         52.52         64.76         1.98 o                         
  -2   6   3         17.55         25.50         1.90 o                         
  -1   6   3         18.48         15.64         1.45 o                         
   0   6   3        396.76        380.21         8.66 o                         
   1   6   3        337.32        312.85         6.00 o                         
   2   6   3         68.93         68.04         4.56 o                         
   3   6   3         41.09         40.72         2.96 o                         
   4   6   3         41.05         42.87         4.60 o                         
   5   6   3          2.99          2.10         3.45 o                         
 -12   7   3         24.57         26.55         2.87 o                         
 -11   7   3         72.85         69.78         4.78 o                         
 -10   7   3          8.42          8.98         2.36 o                         
  -9   7   3         10.49         10.54         2.00 o                         
  -8   7   3          7.99          8.11         2.11 o                         
  -7   7   3          0.02         -0.89         1.85 o                         
  -6   7   3         13.99         17.04         1.54 o                         
  -5   7   3         67.54         72.47         2.49 o                         
  -4   7   3         11.89         11.58         1.40 o                         
  -3   7   3          9.91          7.43         1.30 o                         
  -2   7   3        256.90        256.55         4.15 o                         
  -1   7   3          3.02          2.31         1.46 o                         
   0   7   3         10.55         11.25         1.14 o                         
   1   7   3          0.92         -2.10         2.35 o                         
   2   7   3          0.09         -1.23         2.65 o                         
   3   7   3         44.60         42.25         3.57 o                         
   4   7   3         23.08         24.39         4.09 o                         
 -12   8   3          3.17          1.38         3.00 o                         
 -11   8   3          4.85          0.25         2.47 o                         
 -10   8   3         55.30         57.57         2.92 o                         
  -9   8   3         11.53         14.11         2.49 o                         
  -8   8   3          6.08          6.26         2.20 o                         
  -7   8   3        196.09        193.30         5.28 o                         
  -6   8   3         49.83         46.14         2.44 o                         
  -5   8   3        258.85        264.98         3.98 o                         
  -4   8   3       1248.56       1229.46        11.85 o                         
  -3   8   3         46.28         43.84         2.36 o                         
  -2   8   3          0.44          0.13         1.78 o                         
  -1   8   3         14.81         13.77         2.15 o                         
   0   8   3          1.71          2.75         2.76 o                         
   1   8   3          0.02         -3.80         3.80 o                         
   2   8   3          9.10          4.82         3.30 o                         
   3   8   3         14.41         12.35         3.77 o                         
 -12   9   3          6.35         12.98         4.44 o                         
 -11   9   3         64.33         60.57         3.51 o                         
 -10   9   3         53.90         51.08         2.82 o                         
  -9   9   3         76.25         73.10         2.99 o                         
  -8   9   3         51.94         55.27         2.55 o                         
  -7   9   3        218.35        211.27         4.59 o                         
  -6   9   3        157.31        147.96         4.51 o                         
  -5   9   3         15.25         14.45         1.88 o                         
  -4   9   3          6.82          5.96         2.13 o                         
  -3   9   3        120.10        113.53         4.11 o                         
  -2   9   3          0.44          3.45         1.81 o                         
  -1   9   3         38.71         41.06         2.79 o                         
   0   9   3         60.69         59.41         4.18 o                         
   1   9   3         61.76         62.53         4.49 o                         
 -11  10   3        175.72        182.66         7.08 o                         
 -10  10   3         16.29         15.29         3.30 o                         
  -9  10   3        106.28        104.63         4.09 o                         
  -8  10   3         25.38         24.34         2.51 o                         
  -7  10   3          0.90          3.74         2.33 o                         
  -6  10   3         20.41         22.15         2.60 o                         
  -5  10   3         12.27         13.83         2.84 o                         
  -4  10   3         30.81         32.30         2.96 o                         
  -3  10   3          0.14         -0.67         2.07 o                         
  -2  10   3          2.09          1.29         1.89 o                         
  -1  10   3         55.46         56.39         5.34 o                         
   0  10   3         17.03         16.72         4.20 o                         
 -10  11   3         12.56          9.49         3.90 o                         
  -9  11   3          6.01          6.30         2.97 o                         
  -8  11   3          0.03          1.30         3.67 o                         
  -7  11   3         38.52         29.64         2.86 o                         
  -6  11   3         13.13         12.96         2.64 o                         
  -5  11   3         56.37         51.40         4.06 o                         
  -4  11   3         60.97         61.85         4.45 o                         
  -3  11   3        100.01        104.60         6.83 o                         
  -2  11   3         60.13         54.22         5.15 o                         
  -8  12   3        166.76        167.34         7.85 o                         
  -7  12   3        134.58        132.58         5.34 o                         
  -6  12   3         79.41         77.51         4.93 o                         
  -5  12   3         13.41         10.01         7.62 o                         
   2 -13   4         89.14         83.63         4.43 o                         
   3 -13   4          4.32          3.56         2.33 o                         
   4 -13   4         33.54         36.48         3.41 o                         
   5 -13   4         85.38         90.75         3.81 o                         
   6 -13   4         33.72         46.41         6.33 o                         
   7 -13   4          1.83          2.17         4.62 o                         
  -1 -12   4        174.91        161.77         5.48 o                         
   0 -12   4        155.54        167.21         5.62 o                         
   1 -12   4          0.05         -2.72         2.72 o                         
   2 -12   4          6.94          9.71         1.99 o                         
   3 -12   4         16.80         18.79         2.53 o                         
   4 -12   4          4.40          7.79         3.67 o                         
   5 -12   4         21.43         21.56         2.75 o                         
   6 -12   4        107.78        101.56         4.19 o                         
   7 -12   4          0.11          0.46         2.98 o                         
   8 -12   4          0.81         -0.59         3.23 o                         
  -2 -11   4          0.06          4.49         3.70 o                         
  -1 -11   4          4.67         11.57         3.71 o                         
   0 -11   4          0.00          2.99         2.44 o                         
   1 -11   4         13.13         14.60         1.53 o                         
   2 -11   4        117.67        121.15         3.37 o                         
   3 -11   4        114.90        108.36         3.47 o                         
   4 -11   4        248.82        237.27         6.60 o                         
   5 -11   4        153.33        137.58         4.27 o                         
   6 -11   4         15.18         12.92         2.45 o                         
   7 -11   4         19.42         21.97         2.71 o                         
   8 -11   4         36.36         43.86         3.16 o                         
   9 -11   4         43.76         51.14         4.27 o                         
  -4 -10   4          9.42          9.35         2.80 o                         
  -3 -10   4          0.29          1.05         2.49 o                         
  -2 -10   4         73.97         84.65         4.51 o                         
  -1 -10   4          0.03          0.45         2.16 o                         
   0 -10   4        172.78        162.91         4.83 o                         
   1 -10   4         46.76         54.99         2.39 o                         
   2 -10   4         33.94         41.86         2.32 o                         
   3 -10   4         83.45         83.99         3.19 o                         
   4 -10   4        135.36        131.65         4.49 o                         
   5 -10   4         50.94         54.91         4.16 o                         
   6 -10   4         18.78         22.39         2.45 o                         
   7 -10   4         16.88         25.40         2.59 o                         
   8 -10   4         32.61         32.68         2.82 o                         
   9 -10   4          5.82          8.96         3.64 o                         
  10 -10   4         30.68         26.99         4.66 o                         
  -5  -9   4          0.06          0.29         2.59 o                         
  -4  -9   4          0.08          2.47         2.44 o                         
  -3  -9   4        182.20        167.05         4.91 o                         
  -2  -9   4        128.36        114.57         3.95 o                         
  -1  -9   4         88.69        101.59         4.06 o                         
   0  -9   4        354.25        339.00         4.02 o                         
   1  -9   4         47.63         45.90         2.05 o                         
   2  -9   4          0.00          1.89         1.47 o                         
   3  -9   4        329.68        322.25         5.83 o                         
   4  -9   4        528.39        536.98         7.69 o                         
   5  -9   4         11.01         13.56         2.11 o                         
   6  -9   4         24.84         30.18         4.93 o                         
   7  -9   4        161.72        154.32         9.92 o                         
   8  -9   4        107.49        105.12         4.69 o                         
   9  -9   4          5.43          8.34         2.67 o                         
  10  -9   4         85.09         80.90         3.91 o                         
  -6  -8   4         48.06         46.53         2.64 o                         
  -5  -8   4         23.20         24.87         3.21 o                         
  -4  -8   4         43.54         49.92         3.10 o                         
  -3  -8   4         13.61         18.02         2.15 o                         
  -2  -8   4          0.12          2.52         1.84 o                         
  -1  -8   4          4.87          7.43         1.76 o                         
   0  -8   4          0.16          2.92         1.12 o                         
   1  -8   4         52.80         55.12         2.33 o                         
   2  -8   4        234.34        255.74         3.58 o                         
   3  -8   4          3.04          2.75         1.61 o                         
   4  -8   4          9.52         10.68         1.69 o                         
   5  -8   4         30.28         28.65         2.86 o                         
   6  -8   4         27.67         24.25         2.38 o                         
   7  -8   4         74.33         72.91         4.21 o                         
   8  -8   4          0.38          5.01         3.25 o                         
   9  -8   4          2.26          1.51         2.73 o                         
  10  -8   4         15.07         18.65         2.92 o                         
  -7  -7   4         19.78         27.54         8.16 o                         
  -6  -7   4          9.33         10.50         2.31 o                         
  -5  -7   4         47.43         50.28         2.56 o                         
  -4  -7   4         37.73         39.62         2.47 o                         
  -3  -7   4          0.08          3.72         1.65 o                         
  -2  -7   4        620.95        606.71         7.26 o                         
  -1  -7   4        107.61        102.28         3.05 o                         
   0  -7   4         46.40         50.80         1.77 o                         
   1  -7   4         24.85         30.22         1.71 o                         
   2  -7   4          0.12         -0.30         1.21 o                         
   3  -7   4         49.94         53.86         2.18 o                         
   4  -7   4        184.49        175.67         3.34 o                         
   5  -7   4         45.25         36.44         2.27 o                         
   6  -7   4         76.03         70.06         3.43 o                         
   7  -7   4        183.72        180.09         5.37 o                         
   8  -7   4        127.18        137.99         4.29 o                         
   9  -7   4         74.03         74.17         4.26 o                         
  10  -7   4          5.89          6.99         3.71 o                         
  -8  -6   4          7.86         13.75         5.30 o                         
  -7  -6   4         15.81         18.35         5.59 o                         
  -6  -6   4        216.71        211.40         3.53 o                         
  -5  -6   4        114.71        110.34         2.80 o                         
  -4  -6   4         33.39         32.59         1.82 o                         
  -3  -6   4        142.32        147.04         3.09 o                         
  -2  -6   4         28.84         32.65         1.78 o                         
  -1  -6   4         20.06         25.80         1.13 o                         
   0  -6   4         25.63         24.61         1.21 o                         
   1  -6   4        203.43        203.29         2.79 o                         
   2  -6   4        111.83        104.91         2.48 o                         
   3  -6   4         65.46         67.88         2.24 o                         
   4  -6   4        117.14        137.32         3.08 o                         
   5  -6   4         17.00         19.31         1.68 o                         
   6  -6   4         15.44          9.31         1.95 o                         
   7  -6   4          1.05         -0.65         1.98 o                         
   8  -6   4         15.72         15.37         2.13 o                         
   9  -6   4         69.74         67.43         3.18 o                         
  10  -6   4         60.99         58.43         3.17 o                         
  -9  -5   4         36.43         43.96         6.74 o                         
  -8  -5   4          0.00          0.83         4.35 o                         
  -7  -5   4         67.01         72.74         5.25 o                         
  -6  -5   4        178.92        173.33         2.88 o                         
  -5  -5   4          0.22          1.68         2.06 o                         
  -4  -5   4        191.22        189.58         3.32 o                         
  -3  -5   4          6.50          9.39         1.21 o                         
  -2  -5   4         25.34         36.98         1.70 o                         
  -1  -5   4         61.16         73.70         1.67 o                         
   0  -5   4        258.47        257.02         3.51 o                         
   1  -5   4        213.39        224.16         3.07 o                         
   2  -5   4        523.54        535.34         5.37 o                         
   3  -5   4       1236.64       1249.15        10.00 o                         
   4  -5   4        407.23        402.33         4.69 o                         
   5  -5   4         35.89         36.00         1.89 o                         
   6  -5   4        205.75        207.11         3.74 o                         
   7  -5   4          6.78          6.41         2.19 o                         
   8  -5   4         33.90         35.46         2.30 o                         
   9  -5   4         57.36         56.14         2.82 o                         
  10  -5   4          9.27          8.62         3.22 o                         
  -9  -4   4          1.19          5.70         4.55 o                         
  -8  -4   4         46.23         55.16         4.59 o                         
  -7  -4   4         58.39         55.04         2.80 o                         
  -6  -4   4          9.98         10.11         1.43 o                         
  -5  -4   4         69.18         60.60         2.47 o                         
  -4  -4   4        256.54        242.92         3.53 o                         
  -3  -4   4        385.81        377.26         4.36 o                         
  -2  -4   4       2282.06       2227.23        16.81 o                         
  -1  -4   4          9.76          7.23         0.90 o                         
   0  -4   4        370.83        427.10         4.53 o                         
   1  -4   4         99.87        127.11         2.42 o                         
   2  -4   4         15.47         16.79         2.12 o                         
   3  -4   4          0.00         -0.91         1.20 o                         
   4  -4   4        535.43        542.14         5.58 o                         
   5  -4   4        330.18        340.96         4.30 o                         
   6  -4   4         90.47         93.73         2.89 o                         
   7  -4   4         11.11         10.92         1.97 o                         
   8  -4   4         85.55         77.98         2.82 o                         
   9  -4   4         38.45         43.25         3.28 o                         
  10  -4   4         13.33         16.90         4.35 o                         
 -10  -3   4          7.41          9.62         2.29 o                         
  -9  -3   4         19.60         25.39         1.94 o                         
  -8  -3   4         90.39         91.03         2.60 o                         
  -7  -3   4        129.99        123.72         2.54 o                         
  -6  -3   4        270.03        264.55         3.53 o                         
  -5  -3   4        294.80        298.92         3.96 o                         
  -4  -3   4         34.28         43.50         2.35 o                         
  -3  -3   4        585.66        579.96         6.78 o                         
  -2  -3   4       1272.42       1252.97         9.67 o                         
  -1  -3   4        413.70        401.17         4.07 o                         
   0  -3   4          8.29          5.24         1.04 o                         
   1  -3   4        199.60        194.18         2.97 o                         
   2  -3   4        879.99        926.04         8.06 o                         
   3  -3   4        610.64        586.90         5.70 o                         
   4  -3   4        322.14        314.53         3.85 o                         
   5  -3   4        272.95        258.54         3.64 o                         
   6  -3   4         44.00         46.01         2.26 o                         
   7  -3   4         42.20         40.69         1.95 o                         
   8  -3   4          0.90          0.83         1.45 o                         
   9  -3   4          0.20          2.30         4.03 o                         
  10  -3   4          9.10          8.36         4.26 o                         
 -11  -2   4         28.23         31.64         3.17 o                         
 -10  -2   4          2.73          1.32         2.79 o                         
  -9  -2   4          2.01          1.44         2.29 o                         
  -8  -2   4        152.11        141.19         5.03 o                         
  -7  -2   4        275.22        272.98         3.97 o                         
  -6  -2   4          0.10          1.19         1.04 o                         
  -5  -2   4         19.02         20.58         1.24 o                         
  -4  -2   4        159.64        165.18         2.83 o                         
  -3  -2   4          0.89          0.67         0.67 o                         
  -2  -2   4          3.53          4.97         0.70 o                         
  -1  -2   4       1144.62       1128.48        10.96 o                         
   0  -2   4       1026.93        995.26        11.82 o                         
   1  -2   4         14.50         22.63         1.32 o                         
   2  -2   4         46.72         45.39         1.88 o                         
   3  -2   4        212.50        219.49         3.50 o                         
   4  -2   4          0.68          2.61         1.11 o                         
   5  -2   4        235.95        215.85         3.23 o                         
   6  -2   4         39.08         35.46         1.70 o                         
   7  -2   4         95.72         83.46         2.39 o                         
   8  -2   4        160.10        153.77         5.53 o                         
   9  -2   4         49.17         52.65         4.10 o                         
 -11  -1   4          9.78         11.71         4.51 o                         
 -10  -1   4         74.19         83.02         3.88 o                         
  -9  -1   4         28.54         37.85         2.67 o                         
  -8  -1   4         18.77         16.69         1.87 o                         
  -7  -1   4        261.87        270.92         4.60 o                         
  -6  -1   4        477.94        474.91         6.41 o                         
  -5  -1   4          9.35         10.80         1.31 o                         
  -4  -1   4        313.53        320.15         3.53 o                         
  -3  -1   4         23.74         24.81         1.17 o                         
  -2  -1   4       1517.35       1483.58        23.13 o                         
  -1  -1   4        316.04        334.94         4.02 o                         
   0  -1   4         23.42         19.92         2.00 o                         
   1  -1   4          4.99          5.86         1.08 o                         
   2  -1   4          9.84          9.06         1.10 o                         
   3  -1   4         76.08         76.59         2.19 o                         
   4  -1   4        372.15        356.78         4.78 o                         
   5  -1   4        448.55        440.38         4.66 o                         
   6  -1   4        179.87        181.78         3.21 o                         
   7  -1   4         56.62         56.00         5.07 o                         
   8  -1   4         42.37         42.22         3.58 o                         
   9  -1   4         32.09         37.03         4.00 o                         
 -11   0   4         13.50         11.78         4.21 o                         
 -10   0   4         27.55         31.01         2.93 o                         
  -9   0   4         10.63         17.04         2.30 o                         
  -8   0   4        137.41        128.88         5.73 o                         
  -7   0   4        116.01        115.18         2.80 o                         
  -6   0   4          4.87          4.92         1.14 o                         
  -5   0   4        247.09        267.48         2.76 o                         
  -4   0   4        158.21        145.35         1.99 o                         
  -3   0   4         40.04         30.80         1.87 o                         
  -2   0   4         63.64        101.51         3.48 o                         
  -1   0   4          5.00         19.37         3.41 o                         
   0   0   4        660.06        672.08        11.01 o                         
   1   0   4         59.80         59.31         1.99 o                         
   2   0   4        132.59        133.14         2.27 o                         
   3   0   4        568.79        591.69         5.46 o                         
   4   0   4         34.13         33.65         1.53 o                         
   5   0   4         45.10         51.26         2.42 o                         
   6   0   4          8.03          5.83         2.10 o                         
   7   0   4          1.44          3.37         2.54 o                         
   8   0   4         12.96         16.01         3.49 o                         
 -12   1   4          3.93          5.08         3.51 o                         
 -11   1   4         12.04         11.63         4.44 o                         
 -10   1   4         60.32         59.52         3.01 o                         
  -9   1   4          0.93          0.88         1.88 o                         
  -8   1   4         14.61         17.83         2.87 o                         
  -7   1   4        218.26        223.73         2.65 o                         
  -6   1   4         72.12         78.38         1.72 o                         
  -5   1   4          0.05         -0.72         0.86 o                         
  -4   1   4         12.55         16.76         0.97 o                         
  -3   1   4         23.71         38.49         1.50 o                         
  -2   1   4        209.47        198.16         2.52 o                         
  -1   1   4       2393.76       2235.26        18.85 o                         
   0   1   4       1433.83       1436.58        11.49 o                         
   1   1   4        119.53        137.33         2.40 o                         
   2   1   4         58.57         57.64         1.80 o                         
   3   1   4        113.30        111.52         2.08 o                         
   4   1   4        317.55        307.25         6.89 o                         
   5   1   4         12.45          9.42         1.91 o                         
   6   1   4         40.79         44.51         2.63 o                         
   7   1   4         19.38         24.82         3.11 o                         
   8   1   4         68.57         72.81         4.58 o                         
 -12   2   4         82.02         91.90         4.73 o                         
 -11   2   4          3.15          8.50         4.19 o                         
 -10   2   4         53.93         68.44         3.41 o                         
  -9   2   4         11.49         10.05         2.06 o                         
  -8   2   4          3.05          1.09         1.05 o                         
  -7   2   4          4.59          7.75         1.11 o                         
  -6   2   4        365.23        369.53         3.91 o                         
  -5   2   4          1.92          1.29         0.92 o                         
  -4   2   4        773.78        778.98         6.22 o                         
  -3   2   4         87.95         77.95         1.91 o                         
  -2   2   4          0.61          1.32         1.06 o                         
  -1   2   4         43.12         59.64         2.08 o                         
   0   2   4         31.79         42.50         1.77 o                         
   1   2   4         35.20         41.47         1.62 o                         
   2   2   4        389.84        427.34         4.24 o                         
   3   2   4        341.39        346.81         4.53 o                         
   4   2   4         47.19         40.36         2.06 o                         
   5   2   4          3.84          5.59         1.89 o                         
   6   2   4          0.11         -2.10         2.10 o                         
   7   2   4          8.95          4.94         3.63 o                         
 -12   3   4          1.40          5.09         3.47 o                         
 -11   3   4          8.08         11.81         3.95 o                         
 -10   3   4         70.32         76.10         2.13 o                         
  -9   3   4        119.11        127.15         2.80 o                         
  -8   3   4        307.56        295.03         3.80 o                         
  -7   3   4         32.85         34.66         1.57 o                         
  -6   3   4        104.75         97.42         2.12 o                         
  -5   3   4         32.16         30.51         1.30 o                         
  -4   3   4        226.52        239.33         2.87 o                         
  -3   3   4       1324.31       1331.41        10.03 o                         
  -2   3   4         70.95         70.94         3.28 o                         
  -1   3   4       1410.01       1461.31        11.92 o                         
   0   3   4         44.15         56.11         1.60 o                         
   1   3   4          7.93          9.68         0.98 o                         
   2   3   4         69.62         66.52         1.66 o                         
   3   3   4        307.53        294.96         5.44 o                         
   4   3   4         61.40         51.10         2.74 o                         
   5   3   4         12.02         11.28         2.44 o                         
   6   3   4          3.24          6.75         2.88 o                         
   7   3   4          2.23          2.81         4.47 o                         
 -13   4   4          5.84          3.28         4.67 o                         
 -12   4   4          0.80          2.46         3.41 o                         
 -11   4   4          1.29          3.14         1.47 o                         
 -10   4   4        270.09        268.17         4.17 o                         
  -9   4   4        724.53        718.51         7.13 o                         
  -8   4   4          1.89          4.25         1.41 o                         
  -7   4   4        226.48        229.30         3.43 o                         
  -6   4   4         21.79         28.41         1.65 o                         
  -5   4   4         12.28         16.31         1.25 o                         
  -4   4   4          8.58          9.13         1.15 o                         
  -3   4   4        720.10        710.37         6.00 o                         
  -2   4   4        283.81        316.34         3.37 o                         
  -1   4   4         96.80        103.12         3.22 o                         
   0   4   4         54.44         60.72         2.96 o                         
   1   4   4          0.04         -0.03         1.12 o                         
   2   4   4          0.00          2.49         2.18 o                         
   3   4   4         32.81         35.95         2.76 o                         
   4   4   4          9.65          8.94         2.50 o                         
   5   4   4         40.32         46.00         3.90 o                         
   6   4   4         30.38         39.21         4.53 o                         
 -13   5   4         31.76         44.04         5.34 o                         
 -12   5   4          5.80          7.96         1.95 o                         
 -11   5   4         24.05         30.37         2.34 o                         
 -10   5   4          1.89          1.81         1.79 o                         
  -9   5   4         13.16         16.58         1.95 o                         
  -8   5   4         73.52         75.93         2.82 o                         
  -7   5   4         33.69         34.24         1.73 o                         
  -6   5   4        200.10        210.79         3.13 o                         
  -5   5   4         39.86         35.49         1.52 o                         
  -4   5   4         87.57         87.38         2.19 o                         
  -3   5   4         19.36         23.87         2.35 o                         
  -2   5   4         86.18         86.93         1.94 o                         
  -1   5   4          3.40          3.39         1.29 o                         
   0   5   4          6.35          6.95         1.39 o                         
   1   5   4         73.73         73.92         2.86 o                         
   2   5   4        178.43        173.39         4.89 o                         
   3   5   4         17.59         16.85         2.81 o                         
   4   5   4          2.04          1.09         2.80 o                         
   5   5   4          0.00         -4.01         8.30 o                         
 -13   6   4          0.00          3.92         3.78 o                         
 -12   6   4         12.16         11.15         2.60 o                         
 -11   6   4          1.19         -0.18         2.17 o                         
 -10   6   4         21.00         23.02         2.84 o                         
  -9   6   4         60.03         61.31         2.63 o                         
  -8   6   4         45.59         45.00         2.32 o                         
  -7   6   4         41.43         42.00         2.19 o                         
  -6   6   4         23.92         21.80         1.57 o                         
  -5   6   4         44.75         52.44         2.02 o                         
  -4   6   4        244.09        251.02         3.37 o                         
  -3   6   4          8.72         11.56         1.26 o                         
  -2   6   4       1369.39       1366.41        11.82 o                         
  -1   6   4         97.11         90.55         2.90 o                         
   0   6   4         92.63         94.31         3.11 o                         
   1   6   4        765.01        750.61        10.73 o                         
   2   6   4         41.02         36.99         3.11 o                         
   3   6   4          8.71         11.94         5.81 o                         
   4   6   4         30.71         29.70         3.70 o                         
 -12   7   4         10.03         17.98         3.27 o                         
 -11   7   4          5.43          9.23         2.83 o                         
 -10   7   4          0.07          0.63         2.47 o                         
  -9   7   4        279.99        266.24         5.32 o                         
  -8   7   4        388.50        368.57         7.09 o                         
  -7   7   4         21.38         23.15         2.01 o                         
  -6   7   4         21.26         23.25         2.25 o                         
  -5   7   4        265.77        262.52         4.10 o                         
  -4   7   4        219.11        234.09         3.64 o                         
  -3   7   4        752.64        759.89         9.01 o                         
  -2   7   4        157.90        162.38         3.74 o                         
  -1   7   4         47.41         50.07         3.29 o                         
   0   7   4          6.50          9.22         1.34 o                         
   1   7   4          8.77         11.92         3.17 o                         
   2   7   4          3.57         -2.17         2.98 o                         
   3   7   4         21.71         20.45         6.07 o                         
 -12   8   4          1.99          5.29         3.01 o                         
 -11   8   4        142.71        143.15         4.92 o                         
 -10   8   4         28.61         29.77         3.00 o                         
  -9   8   4        103.37        111.76         4.09 o                         
  -8   8   4          8.50          9.60         2.22 o                         
  -7   8   4        134.96        129.09         4.33 o                         
  -6   8   4        201.94        206.34         4.62 o                         
  -5   8   4          0.90          0.05         1.68 o                         
  -4   8   4         43.97         46.41         2.01 o                         
  -3   8   4          0.31          1.12         1.77 o                         
  -2   8   4         23.40         26.08         2.50 o                         
  -1   8   4          0.06          2.08         1.65 o                         
   0   8   4         14.58         13.44         3.27 o                         
   1   8   4         11.13         14.11         3.53 o                         
   2   8   4         41.79         40.32         4.31 o                         
 -12   9   4          0.89          7.63         6.77 o                         
 -11   9   4         14.46         10.41         3.08 o                         
 -10   9   4         58.97         59.63         3.45 o                         
  -9   9   4          1.34          2.90         2.36 o                         
  -8   9   4        245.31        235.35         4.61 o                         
  -7   9   4        109.63        106.94         3.62 o                         
  -6   9   4          0.88          4.63         2.14 o                         
  -5   9   4          5.33          3.55         1.87 o                         
  -4   9   4         64.92         65.07         3.05 o                         
  -3   9   4         62.94         62.22         3.25 o                         
  -2   9   4          7.14          6.16         2.08 o                         
  -1   9   4          9.42          9.07         3.57 o                         
   0   9   4          0.24          3.35         4.13 o                         
   1   9   4        185.80        184.80        10.98 o                         
 -11  10   4        152.49        148.82         5.94 o                         
 -10  10   4          0.00         -1.23         3.13 o                         
  -9  10   4         24.18         26.77         2.90 o                         
  -8  10   4         12.12         14.59         2.79 o                         
  -7  10   4         25.20         31.52         2.54 o                         
  -6  10   4         38.52         46.52         2.73 o                         
  -5  10   4          3.42          3.20         3.39 o                         
  -4  10   4         25.47         26.63         2.74 o                         
  -3  10   4        150.58        144.70         8.62 o                         
  -2  10   4         61.50         58.51         3.04 o                         
  -1  10   4          2.22         -2.93         8.03 o                         
 -10  11   4         75.21         80.40         6.33 o                         
  -9  11   4        141.47        135.62         8.13 o                         
  -8  11   4         16.99         13.75         3.24 o                         
  -7  11   4         16.01         17.03         3.20 o                         
  -6  11   4          5.20          0.48         3.01 o                         
  -5  11   4          2.55         -0.53         3.07 o                         
  -4  11   4         78.71         77.60         4.00 o                         
  -3  11   4         20.26         19.64         3.07 o                         
   2 -13   5        141.66        134.98         4.66 o                         
   3 -13   5          5.89          3.82         2.98 o                         
   4 -13   5         37.58         43.07         3.22 o                         
   5 -13   5          6.63         10.15         3.17 o                         
   6 -13   5         88.17         92.15         5.99 o                         
  -1 -12   5         30.31         26.88         3.60 o                         
   0 -12   5          4.78          7.98         3.04 o                         
   1 -12   5          9.79          7.08         1.50 o                         
   2 -12   5          0.01          1.69         1.99 o                         
   3 -12   5          1.47          2.13         2.41 o                         
   4 -12   5          2.48          4.15         2.54 o                         
   5 -12   5        238.31        223.33         5.47 o                         
   6 -12   5         19.35         21.42         3.10 o                         
   7 -12   5        115.95        122.59         5.16 o                         
   8 -12   5         15.86         13.41         5.67 o                         
  -3 -11   5         45.44         49.17         3.91 o                         
  -2 -11   5        288.52        289.40         6.28 o                         
  -1 -11   5         99.31        107.52         4.61 o                         
   0 -11   5          0.09         -1.02         2.60 o                         
   1 -11   5         80.88         80.23         2.75 o                         
   2 -11   5          3.58          4.32         1.95 o                         
   3 -11   5          0.80          2.64         2.18 o                         
   4 -11   5         74.86         77.00         4.73 o                         
   5 -11   5          6.11          6.95         2.38 o                         
   6 -11   5         27.90         33.35         2.81 o                         
   7 -11   5          0.77         -0.95         3.34 o                         
   8 -11   5        106.96        111.25         7.12 o                         
   9 -11   5        144.47        143.38        14.83 o                         
  -4 -10   5          6.96          9.35         2.83 o                         
  -3 -10   5          0.02          3.72         2.89 o                         
  -2 -10   5         88.22         88.17         3.87 o                         
  -1 -10   5         34.03         39.75         3.20 o                         
   0 -10   5          1.22          0.40         1.20 o                         
   1 -10   5         16.46         21.29         1.90 o                         
   2 -10   5        134.08        133.44         3.42 o                         
   3 -10   5        320.09        310.04         5.95 o                         
   4 -10   5        146.53        154.39         5.55 o                         
   5 -10   5         59.77         62.18         3.81 o                         
   6 -10   5          7.89          6.75         2.25 o                         
   7 -10   5        138.49        138.35         4.42 o                         
   8 -10   5         59.94         70.65         4.82 o                         
   9 -10   5         14.63         18.00         3.36 o                         
  -5  -9   5          0.08          3.45         2.65 o                         
  -4  -9   5          9.78         11.88         3.65 o                         
  -3  -9   5        220.74        230.02         5.18 o                         
  -2  -9   5          3.58          8.65         2.09 o                         
  -1  -9   5        216.44        204.15         4.40 o                         
   0  -9   5          2.70          1.62         1.26 o                         
   1  -9   5         32.34         36.27         1.82 o                         
   2  -9   5         77.57         74.26         2.88 o                         
   3  -9   5        447.33        431.34         6.63 o                         
   4  -9   5          2.90          0.81         2.15 o                         
   5  -9   5          8.99          5.73         3.43 o                         
   6  -9   5         69.11         72.84         4.51 o                         
   7  -9   5         21.55         23.87         2.73 o                         
   8  -9   5        281.62        293.39         5.49 o                         
   9  -9   5         14.56         17.44         3.03 o                         
  10  -9   5         74.26         95.21        13.03 o                         
  -6  -8   5         62.38         67.49         9.37 o                         
  -5  -8   5         46.98         46.79         2.67 o                         
  -4  -8   5          2.11          4.28         2.13 o                         
  -3  -8   5          7.19          6.54         2.07 o                         
  -2  -8   5        168.13        165.10         4.11 o                         
  -1  -8   5        210.42        212.23         3.15 o                         
   0  -8   5        336.75        336.26         3.90 o                         
   1  -8   5          0.09          0.29         1.73 o                         
   2  -8   5        443.89        446.14         5.26 o                         
   3  -8   5        159.43        154.18         3.45 o                         
   4  -8   5          9.85          7.52         2.02 o                         
   5  -8   5          2.24          0.99         1.84 o                         
   6  -8   5        133.47        106.37         4.65 o                         
   7  -8   5        241.46        209.26         5.23 o                         
   8  -8   5         11.69         11.15         2.46 o                         
   9  -8   5          0.12          1.46         2.75 o                         
  10  -8   5          0.70          8.19         3.74 o                         
  -7  -7   5          4.85          9.70         1.91 o                         
  -6  -7   5         79.51         79.61         3.14 o                         
  -5  -7   5        100.55        103.02         3.32 o                         
  -4  -7   5        108.02        107.15         3.61 o                         
  -3  -7   5        290.00        279.55         4.55 o                         
  -2  -7   5        414.85        410.41         5.60 o                         
  -1  -7   5          6.35          9.66         1.09 o                         
   0  -7   5          2.53          4.01         1.17 o                         
   1  -7   5         53.58         58.04         2.33 o                         
   2  -7   5         60.34         67.93         2.54 o                         
   3  -7   5        274.31        316.56         4.33 o                         
   4  -7   5         75.52         76.49         2.74 o                         
   5  -7   5         31.58         35.54         3.82 o                         
   6  -7   5          0.67          3.16         2.43 o                         
   7  -7   5         57.28         62.48         3.45 o                         
   8  -7   5          3.73          2.74         2.39 o                         
   9  -7   5          5.72          8.77         3.02 o                         
  10  -7   5         97.45         97.17         5.64 o                         
  -8  -6   5          0.01         -0.07         4.29 o                         
  -7  -6   5          2.71          6.52         1.56 o                         
  -6  -6   5         58.35         64.45         3.26 o                         
  -5  -6   5        175.42        185.88         3.79 o                         
  -4  -6   5         29.18         34.39         2.00 o                         
  -3  -6   5        275.76        270.47         4.11 o                         
  -2  -6   5          5.10          7.00         1.44 o                         
  -1  -6   5         44.71         48.56         1.69 o                         
   0  -6   5        180.00        191.86         3.25 o                         
   1  -6   5        879.39        852.77         7.73 o                         
   2  -6   5        483.37        466.87         5.13 o                         
   3  -6   5        394.90        398.45         4.77 o                         
   4  -6   5        188.46        202.92         3.42 o                         
   5  -6   5         25.03         24.01         1.92 o                         
   6  -6   5        125.48        122.80         4.00 o                         
   7  -6   5         60.34         58.17         3.65 o                         
   8  -6   5         14.78         21.11         2.83 o                         
   9  -6   5        110.60        110.78         5.21 o                         
  10  -6   5         17.26         19.00         3.12 o                         
  -9  -5   5        104.04        112.18         6.80 o                         
  -8  -5   5          2.02          0.76         2.05 o                         
  -7  -5   5         23.76         28.37         1.76 o                         
  -6  -5   5        130.28        123.93         2.83 o                         
  -5  -5   5        285.32        278.67         4.31 o                         
  -4  -5   5         86.23         81.87         2.56 o                         
  -3  -5   5          0.33         -0.10         1.13 o                         
  -2  -5   5         40.07         41.65         1.29 o                         
  -1  -5   5         64.27         71.97         1.96 o                         
   0  -5   5         16.01         15.66         1.30 o                         
   1  -5   5         41.36         39.13         3.11 o                         
   2  -5   5         84.62         74.35         2.36 o                         
   3  -5   5         11.53          7.13         1.47 o                         
   4  -5   5         36.41         36.13         1.85 o                         
   5  -5   5         60.12         69.69         3.14 o                         
   6  -5   5         12.89         11.23         2.03 o                         
   7  -5   5        218.71        200.51         4.59 o                         
   8  -5   5         47.40         44.90         2.59 o                         
   9  -5   5         13.22         13.13         3.36 o                         
  10  -5   5         43.23         41.01         5.28 o                         
 -10  -4   5         29.06         31.66         5.07 o                         
  -9  -4   5          6.54          6.60         1.77 o                         
  -8  -4   5          0.50         -1.60         1.60 o                         
  -7  -4   5         87.58         83.88         2.38 o                         
  -6  -4   5         32.77         33.71         1.83 o                         
  -5  -4   5         75.80         70.55         2.20 o                         
  -4  -4   5        103.69        102.10         2.74 o                         
  -3  -4   5         32.05         32.32         1.58 o                         
  -2  -4   5        890.28        892.96         7.95 o                         
  -1  -4   5         25.41         33.92         1.34 o                         
   0  -4   5        310.33        302.50         3.79 o                         
   1  -4   5          0.00         -1.23         1.23 o                         
   2  -4   5        835.46        844.30        10.23 o                         
   3  -4   5         58.17         50.52         2.04 o                         
   4  -4   5        227.01        222.03         3.56 o                         
   5  -4   5        694.03        680.44         7.67 o                         
   6  -4   5        137.07        126.83         5.23 o                         
   7  -4   5         13.49         13.77         2.33 o                         
   8  -4   5         19.12         17.32         2.19 o                         
   9  -4   5         75.31         67.65         5.73 o                         
 -10  -3   5          3.33         -1.81         2.63 o                         
  -9  -3   5         16.53         21.82         1.99 o                         
  -8  -3   5         67.26         73.61         2.59 o                         
  -7  -3   5         56.83         50.57         2.86 o                         
  -6  -3   5          0.66          2.32         1.33 o                         
  -5  -3   5        130.72        124.92         2.87 o                         
  -4  -3   5        513.34        495.99         7.31 o                         
  -3  -3   5          0.54          1.62         0.70 o                         
  -2  -3   5        515.05        584.19         5.50 o                         
  -1  -3   5       2552.81       2550.44        21.35 o                         
   0  -3   5         39.58         38.95         1.81 o                         
   1  -3   5       1128.05       1069.70         9.98 o                         
   2  -3   5        623.02        670.04         6.89 o                         
   3  -3   5         48.11         56.17         2.16 o                         
   4  -3   5        364.83        351.81         4.98 o                         
   5  -3   5         52.50         52.57         2.28 o                         
   6  -3   5         45.96         48.54         3.40 o                         
   7  -3   5          8.65         11.88         1.93 o                         
   8  -3   5         13.27         17.74         3.42 o                         
   9  -3   5         25.44         32.98         4.29 o                         
 -11  -2   5         34.73         33.77         3.14 o                         
 -10  -2   5         28.71         27.28         2.53 o                         
  -9  -2   5         49.74         57.22         3.26 o                         
  -8  -2   5         32.21         27.88         1.83 o                         
  -7  -2   5        189.91        187.25         3.27 o                         
  -6  -2   5          0.49          0.02         1.02 o                         
  -5  -2   5        145.34        153.51         3.53 o                         
  -4  -2   5        567.00        556.33         5.68 o                         
  -3  -2   5        127.57        148.98         2.47 o                         
  -2  -2   5         29.47         31.59         2.11 o                         
  -1  -2   5          1.16          3.34         1.21 o                         
   0  -2   5         18.24         25.22         1.60 o                         
   1  -2   5        416.41        397.35         4.64 o                         
   2  -2   5        302.56        287.38         4.83 o                         
   3  -2   5         29.15         26.77         1.71 o                         
   4  -2   5         69.10         61.38         2.32 o                         
   5  -2   5        516.60        516.56         5.61 o                         
   6  -2   5          3.16          1.23         1.47 o                         
   7  -2   5        108.96         97.79         2.76 o                         
   8  -2   5         76.90         77.64         4.70 o                         
   9  -2   5          5.15          7.57         4.07 o                         
 -11  -1   5          0.54          2.31         2.49 o                         
 -10  -1   5         72.52         81.90         4.01 o                         
  -9  -1   5         40.84         41.88         2.51 o                         
  -8  -1   5         93.61         81.80         2.68 o                         
  -7  -1   5        113.79        118.75         2.42 o                         
  -6  -1   5        169.49        172.79         2.35 o                         
  -5  -1   5        253.86        275.07         3.30 o                         
  -4  -1   5        773.79        770.38         7.81 o                         
  -3  -1   5          1.58          2.39         0.63 o                         
  -2  -1   5        115.56        136.01         2.67 o                         
  -1  -1   5        387.78        454.11         6.24 o                         
   0  -1   5         16.41         17.70         1.72 o                         
   1  -1   5        113.50        114.41         2.60 o                         
   2  -1   5         65.07         70.27         2.26 o                         
   3  -1   5         26.20         27.53         1.45 o                         
   4  -1   5        209.37        205.94         3.22 o                         
   5  -1   5        211.41        214.73         3.45 o                         
   6  -1   5        473.79        459.93         5.03 o                         
   7  -1   5         38.16         38.48         3.70 o                         
   8  -1   5          4.29          4.87         3.40 o                         
 -12   0   5          3.35          4.95         3.68 o                         
 -11   0   5          0.53          7.07         3.76 o                         
 -10   0   5          6.59          3.30         2.17 o                         
  -9   0   5         47.32         40.39         2.30 o                         
  -8   0   5         48.02         57.84         2.60 o                         
  -7   0   5        165.62        174.17         3.21 o                         
  -6   0   5        162.76        153.27         2.07 o                         
  -5   0   5         75.99         74.54         1.59 o                         
  -4   0   5        258.19        260.97         3.04 o                         
  -3   0   5         61.46         57.32         1.75 o                         
  -2   0   5       2325.05       2341.28        19.71 o                         
  -1   0   5        775.10        779.23         8.25 o                         
   0   0   5       2235.99       2201.75        18.82 o                         
   1   0   5        886.91        887.88         8.38 o                         
   2   0   5          4.19          3.18         1.24 o                         
   3   0   5          1.37          1.20         1.14 o                         
   4   0   5          4.69          5.56         1.46 o                         
   5   0   5        288.34        287.39         3.56 o                         
   6   0   5         57.00         62.27         4.01 o                         
   7   0   5          4.44          5.38         2.97 o                         
   8   0   5          0.63          5.99         3.58 o                         
 -12   1   5         51.03         51.65         4.39 o                         
 -11   1   5          3.65          5.51         2.79 o                         
 -10   1   5        110.55        115.13         4.06 o                         
  -9   1   5         97.22        105.59         3.57 o                         
  -8   1   5         22.36         24.15         1.86 o                         
  -7   1   5          0.00          0.09         0.91 o                         
  -6   1   5          6.34         11.27         1.04 o                         
  -5   1   5        370.17        365.95         3.65 o                         
  -4   1   5        523.68        516.77         4.74 o                         
  -3   1   5        119.97        120.88         2.19 o                         
  -2   1   5         89.65        100.21         2.35 o                         
  -1   1   5        101.77         91.46         2.41 o                         
   0   1   5        170.44        162.89         4.70 o                         
   1   1   5        195.32        199.02         2.88 o                         
   2   1   5         28.78         33.72         1.51 o                         
   3   1   5         72.75         79.01         2.30 o                         
   4   1   5        148.19        146.71         2.48 o                         
   5   1   5          0.77          0.86         2.12 o                         
   6   1   5          1.63         12.17         6.15 o                         
   7   1   5          0.59         -1.15         2.90 o                         
 -12   2   5         32.94         33.69         3.59 o                         
 -11   2   5          0.10         -1.27         2.86 o                         
 -10   2   5          0.00          1.41         2.09 o                         
  -9   2   5         42.35         32.56         1.59 o                         
  -8   2   5         96.36         92.93         2.54 o                         
  -7   2   5         40.18         40.44         1.68 o                         
  -6   2   5        491.78        455.93         4.64 o                         
  -5   2   5        639.90        638.91         5.44 o                         
  -4   2   5        135.86        140.07         2.42 o                         
  -3   2   5          0.02          1.94         1.13 o                         
  -2   2   5         15.69         16.80         1.34 o                         
  -1   2   5          0.21          0.50         1.23 o                         
   0   2   5          7.33          5.97         1.13 o                         
   1   2   5          0.89          0.65         1.07 o                         
   2   2   5         78.70         81.47         2.15 o                         
   3   2   5        716.76        683.97         6.67 o                         
   4   2   5        166.78        154.03         4.10 o                         
   5   2   5         19.56         20.62         2.55 o                         
   6   2   5         20.89         24.17         3.02 o                         
   7   2   5          2.99          5.40         5.76 o                         
 -12   3   5          7.85          8.84         3.53 o                         
 -11   3   5          0.43          4.05         2.70 o                         
 -10   3   5         61.24         63.26         2.35 o                         
  -9   3   5        459.62        453.08         5.10 o                         
  -8   3   5        156.97        150.57         3.00 o                         
  -7   3   5         59.12         74.04         2.37 o                         
  -6   3   5          8.63          6.29         1.13 o                         
  -5   3   5         12.40         11.11         1.13 o                         
  -4   3   5          0.78          0.24         1.04 o                         
  -3   3   5       2033.14       2008.79        15.98 o                         
  -2   3   5        154.85        148.45         2.73 o                         
  -1   3   5         11.94         12.35         1.21 o                         
   0   3   5         10.59         17.59         1.23 o                         
   1   3   5         25.87         27.73         1.36 o                         
   2   3   5          0.02          0.10         1.08 o                         
   3   3   5          4.75          2.33         2.88 o                         
   4   3   5         70.49         67.44         3.19 o                         
   5   3   5          0.31          3.79         3.17 o                         
   6   3   5        126.53        119.71         9.51 o                         
 -13   4   5          3.88         -2.74         4.38 o                         
 -12   4   5         18.32         18.22         4.07 o                         
 -11   4   5         48.95         54.07         2.53 o                         
 -10   4   5          0.66         -1.35         1.65 o                         
  -9   4   5        170.55        173.62         3.63 o                         
  -8   4   5          0.07          2.60         1.56 o                         
  -7   4   5          3.17          4.09         1.28 o                         
  -6   4   5          1.73          1.82         1.21 o                         
  -5   4   5        349.48        345.56         3.83 o                         
  -4   4   5        284.67        276.81         3.35 o                         
  -3   4   5         38.79         38.03         2.06 o                         
  -2   4   5        867.60        879.10         7.30 o                         
  -1   4   5        339.72        361.45         4.05 o                         
   0   4   5          7.08          6.40         1.19 o                         
   1   4   5          1.30          1.66         1.86 o                         
   2   4   5         61.03         64.14         4.07 o                         
   3   4   5         55.83         55.78         3.72 o                         
   4   4   5         16.75         20.40         4.17 o                         
   5   4   5          3.08          3.45         3.34 o                         
 -13   5   5         36.83         45.32         5.19 o                         
 -12   5   5          0.04         -0.44         2.03 o                         
 -11   5   5          0.40          0.27         2.46 o                         
 -10   5   5         45.39         42.65         2.36 o                         
  -9   5   5        135.32        143.45         3.71 o                         
  -8   5   5        496.22        466.51         5.69 o                         
  -7   5   5         80.17         80.37         2.65 o                         
  -6   5   5         79.26         93.01         2.60 o                         
  -5   5   5        134.45        143.87         2.79 o                         
  -4   5   5          0.86          1.61         1.23 o                         
  -3   5   5        253.66        241.27         3.23 o                         
  -2   5   5         27.98         21.05         1.28 o                         
  -1   5   5        558.40        561.24         6.47 o                         
   0   5   5         19.04         20.20         1.82 o                         
   1   5   5        533.27        528.83         5.92 o                         
   2   5   5        159.39        155.31         5.34 o                         
   3   5   5          2.33          4.59         3.73 o                         
   4   5   5         47.12         54.27         4.16 o                         
 -13   6   5          0.19          1.13         3.62 o                         
 -12   6   5         19.68         21.53         3.72 o                         
 -11   6   5         41.10         40.98         2.71 o                         
 -10   6   5         37.22         35.03         2.42 o                         
  -9   6   5         39.44         41.68         2.45 o                         
  -8   6   5         33.35         36.28         2.50 o                         
  -7   6   5         10.21         11.65         1.94 o                         
  -6   6   5         12.88         16.65         1.85 o                         
  -5   6   5         40.47         41.28         2.12 o                         
  -4   6   5        170.29        188.25         3.17 o                         
  -3   6   5         30.20         29.22         1.77 o                         
  -2   6   5        423.74        435.24         5.82 o                         
  -1   6   5        303.40        284.14         4.57 o                         
   0   6   5         13.32         14.83         2.98 o                         
   1   6   5         97.87        103.35         6.28 o                         
   2   6   5          2.82          1.12         3.00 o                         
   3   6   5          0.25         -3.40         3.40 o                         
 -12   7   5          2.93          1.07         2.72 o                         
 -11   7   5          2.29          1.39         2.53 o                         
 -10   7   5          3.57          3.76         2.34 o                         
  -9   7   5         23.70         24.64         2.44 o                         
  -8   7   5         15.86         14.51         2.53 o                         
  -7   7   5         63.42         58.20         3.10 o                         
  -6   7   5        151.08        154.49         5.12 o                         
  -5   7   5          9.91          4.02         2.00 o                         
  -4   7   5        202.59        190.91         3.36 o                         
  -3   7   5         35.90         37.03         2.53 o                         
  -2   7   5          0.44          3.38         1.82 o                         
  -1   7   5        187.43        187.30         4.03 o                         
   0   7   5         19.85         21.87         2.02 o                         
   1   7   5          0.24          0.45         3.20 o                         
   2   7   5         99.47         94.97        10.65 o                         
 -12   8   5          0.29         -3.07         3.07 o                         
 -11   8   5         56.22         58.57         3.72 o                         
 -10   8   5          1.02          4.57         2.49 o                         
  -9   8   5         59.00         61.63         2.86 o                         
  -8   8   5         43.64         46.96         2.48 o                         
  -7   8   5        277.42        267.76         4.86 o                         
  -6   8   5        379.99        385.06         6.06 o                         
  -5   8   5        164.43        177.37         3.98 o                         
  -4   8   5          2.58          3.50         2.12 o                         
  -3   8   5         13.06         13.44         2.61 o                         
  -2   8   5        297.10        292.29         5.30 o                         
  -1   8   5         54.21         55.21         3.18 o                         
   0   8   5          0.42         -3.44         3.44 o                         
   1   8   5         29.79         26.98         4.29 o                         
 -11   9   5        166.93        133.17         5.59 o                         
 -10   9   5         13.90         11.77         4.01 o                         
  -9   9   5        134.30        127.08         4.38 o                         
  -8   9   5         97.43        101.24         3.51 o                         
  -7   9   5          2.92          3.28         2.20 o                         
  -6   9   5         61.69         59.08         2.68 o                         
  -5   9   5          7.92          8.22         2.23 o                         
  -4   9   5          6.24          3.77         3.13 o                         
  -3   9   5          0.08          1.79         2.51 o                         
  -2   9   5         31.25         32.19         2.93 o                         
  -1   9   5         21.49         20.18         6.63 o                         
   0   9   5         12.92          9.99         5.57 o                         
 -11  10   5          0.11          7.04         4.67 o                         
 -10  10   5          5.62          6.65         3.23 o                         
  -9  10   5         87.79         98.27         3.75 o                         
  -8  10   5         16.05         17.41         3.79 o                         
  -7  10   5          3.79          3.57         2.59 o                         
  -6  10   5          3.72          3.28         2.64 o                         
  -5  10   5         40.77         38.16         4.42 o                         
  -4  10   5        142.88        134.90         6.66 o                         
  -3  10   5        108.80        115.33         4.27 o                         
  -2  10   5         26.03         15.12         5.54 o                         
  -9  11   5        103.23        112.06         7.13 o                         
  -8  11   5         14.37         20.55         3.93 o                         
  -7  11   5          0.82          2.04         3.68 o                         
  -6  11   5          0.93          2.08         4.66 o                         
  -5  11   5         55.02         58.14         6.67 o                         
   2 -13   6          8.61          9.03         2.46 o                         
   3 -13   6         13.63         12.39         3.38 o                         
   4 -13   6          0.19          2.59         2.88 o                         
   5 -13   6        117.82        112.24         5.08 o                         
  -1 -12   6        229.19        227.04         6.48 o                         
   0 -12   6         39.87         46.78         3.60 o                         
   1 -12   6          3.20          3.08         1.83 o                         
   2 -12   6          4.61         11.32         2.28 o                         
   3 -12   6          3.37          9.04         2.71 o                         
   4 -12   6        108.97        108.84         6.35 o                         
   5 -12   6         48.58         63.80         3.72 o                         
   6 -12   6         63.61         59.10         4.41 o                         
   7 -12   6         18.34         25.90         4.40 o                         
  -3 -11   6          2.16          7.20         3.32 o                         
  -2 -11   6         27.70         29.59         3.33 o                         
  -1 -11   6         22.30         25.23         4.27 o                         
   0 -11   6          8.02          9.71         3.64 o                         
   1 -11   6         10.58         13.63         2.19 o                         
   2 -11   6          3.40          7.52         2.14 o                         
   3 -11   6         16.94         26.71         2.49 o                         
   4 -11   6          3.64         12.09         3.21 o                         
   5 -11   6          4.07          5.22         2.91 o                         
   6 -11   6         55.34         57.10         3.37 o                         
   7 -11   6         82.93         79.21         3.80 o                         
   8 -11   6          8.40         12.47         3.95 o                         
  -4 -10   6          7.22         11.06         4.25 o                         
  -3 -10   6         35.55         41.13         3.78 o                         
  -2 -10   6          1.62          4.91         2.84 o                         
  -1 -10   6        117.69        112.21         4.71 o                         
   0 -10   6         55.71         58.38         2.69 o                         
   1 -10   6         18.78         19.38         2.13 o                         
   2 -10   6          0.01          0.49         1.90 o                         
   3 -10   6        147.18        143.56         4.85 o                         
   4 -10   6         52.34         55.55         3.95 o                         
   5 -10   6         48.06         45.41         2.84 o                         
   6 -10   6         10.11         11.51         2.48 o                         
   7 -10   6         53.11         38.80         3.07 o                         
   8 -10   6         20.06         14.38         3.15 o                         
   9 -10   6          0.42          2.48         5.84 o                         
  -5  -9   6         51.65         58.14         3.22 o                         
  -4  -9   6          3.52          6.64         2.72 o                         
  -3  -9   6         15.36         12.86         2.89 o                         
  -2  -9   6        162.28        162.89         5.72 o                         
  -1  -9   6         32.23         36.19         2.53 o                         
   0  -9   6        374.16        365.63         4.39 o                         
   1  -9   6        198.14        196.82         3.84 o                         
   2  -9   6          4.64          4.57         1.82 o                         
   3  -9   6         35.76         29.77         2.33 o                         
   4  -9   6         55.91         52.86         3.93 o                         
   5  -9   6        338.30        343.33         6.25 o                         
   6  -9   6        106.87        118.68         4.17 o                         
   7  -9   6          0.73         -1.26         2.35 o                         
   8  -9   6         99.03         98.48         5.56 o                         
   9  -9   6          5.74          5.10         4.22 o                         
  -6  -8   6          0.13          3.88         2.30 o                         
  -5  -8   6         14.80         22.97         2.60 o                         
  -4  -8   6         34.27         37.77         4.62 o                         
  -3  -8   6          0.00         -0.15         1.98 o                         
  -2  -8   6        207.64        211.62         5.53 o                         
  -1  -8   6        732.09        725.80         8.28 o                         
   0  -8   6        794.76        799.69         7.62 o                         
   1  -8   6         10.66          9.85         1.65 o                         
   2  -8   6       1665.14       1580.17        13.63 o                         
   3  -8   6        246.20        247.65        10.70 o                         
   4  -8   6         10.06         15.97         2.20 o                         
   5  -8   6         17.64         16.53         2.92 o                         
   6  -8   6         13.56         11.88         2.49 o                         
   7  -8   6          6.35         10.60         2.36 o                         
   8  -8   6          6.20         13.44         2.74 o                         
   9  -8   6         30.01         24.58         3.33 o                         
  -7  -7   6          4.40          5.66         2.08 o                         
  -6  -7   6         92.40         97.95         3.48 o                         
  -5  -7   6        115.05        119.52         3.86 o                         
  -4  -7   6          0.20         -0.84         1.91 o                         
  -3  -7   6        141.35        140.79         3.53 o                         
  -2  -7   6         14.68         17.89         1.96 o                         
  -1  -7   6          0.26          1.53         1.18 o                         
   0  -7   6         58.14         62.12         2.37 o                         
   1  -7   6        201.79        203.62         3.45 o                         
   2  -7   6         21.63         20.91         1.78 o                         
   3  -7   6        290.77        270.38         4.25 o                         
   4  -7   6        181.27        178.74         3.99 o                         
   5  -7   6         84.69         93.81         6.00 o                         
   6  -7   6         61.62         58.19         4.29 o                         
   7  -7   6          0.00          0.20         2.42 o                         
   8  -7   6         10.66         12.15         2.65 o                         
   9  -7   6         13.99         16.89         3.07 o                         
  -8  -6   6          0.99          3.65         1.95 o                         
  -7  -6   6         18.99         22.08         2.82 o                         
  -6  -6   6          1.44          5.67         1.75 o                         
  -5  -6   6        538.23        537.97         7.30 o                         
  -4  -6   6         12.16         13.17         1.86 o                         
  -3  -6   6          1.32          8.45         1.56 o                         
  -2  -6   6         14.49         19.98         1.17 o                         
  -1  -6   6         20.73         19.54         1.37 o                         
   0  -6   6          1.52          4.42         1.26 o                         
   1  -6   6         22.36         21.25         1.52 o                         
   2  -6   6          0.13          1.85         1.47 o                         
   3  -6   6         72.45         69.00         3.37 o                         
   4  -6   6         11.78          4.85         2.25 o                         
   5  -6   6          4.19          6.11         2.23 o                         
   6  -6   6         20.58         18.71         2.59 o                         
   7  -6   6        149.59        148.48         4.27 o                         
   8  -6   6          0.55          1.60         2.50 o                         
   9  -6   6         28.79         39.44         3.24 o                         
  -9  -5   6         13.39         13.68         2.15 o                         
  -8  -5   6          9.10         10.23         1.83 o                         
  -7  -5   6          0.35         -0.94         1.55 o                         
  -6  -5   6         42.07         42.05         2.19 o                         
  -5  -5   6        171.43        170.42         3.50 o                         
  -4  -5   6         86.85         84.25         2.79 o                         
  -3  -5   6          0.14          1.87         1.36 o                         
  -2  -5   6         31.03         26.42         1.32 o                         
  -1  -5   6         35.86         29.24         1.42 o                         
   0  -5   6          0.38         -0.49         1.15 o                         
   1  -5   6        316.07        329.37         4.09 o                         
   2  -5   6         24.16         18.38         1.69 o                         
   3  -5   6         42.38         40.50         2.82 o                         
   4  -5   6        340.79        318.33         4.69 o                         
   5  -5   6         84.63        100.34         3.83 o                         
   6  -5   6        146.28        148.98         4.38 o                         
   7  -5   6        172.89        168.69         4.82 o                         
   8  -5   6          7.76         11.56         2.49 o                         
   9  -5   6         40.60         49.24         5.49 o                         
 -10  -4   6         19.81         22.43         4.29 o                         
  -9  -4   6          0.00         -1.88         1.88 o                         
  -8  -4   6          2.82          4.93         1.66 o                         
  -7  -4   6         24.18         23.97         1.75 o                         
  -6  -4   6        248.19        230.79         3.73 o                         
  -5  -4   6        116.99        116.76         2.60 o                         
  -4  -4   6         28.81         30.86         2.89 o                         
  -3  -4   6         33.95         37.18         1.61 o                         
  -2  -4   6        719.36        745.58         6.99 o                         
  -1  -4   6        739.39        754.87         7.26 o                         
   0  -4   6          5.96          6.48         1.37 o                         
   1  -4   6          1.95          0.84         1.23 o                         
   2  -4   6         13.23         14.46         1.62 o                         
   3  -4   6         47.91         39.12         2.09 o                         
   4  -4   6          8.75          9.35         1.63 o                         
   5  -4   6        113.62        111.18         8.61 o                         
   6  -4   6        106.42         98.37         3.70 o                         
   7  -4   6         37.00         37.02         2.47 o                         
   8  -4   6         18.61         24.02         2.42 o                         
   9  -4   6          2.49         -1.29         3.22 o                         
 -10  -3   6          5.11          1.92         2.83 o                         
  -9  -3   6         15.31         21.21         4.77 o                         
  -8  -3   6        147.48        139.37         3.11 o                         
  -7  -3   6        154.16        150.15         3.93 o                         
  -6  -3   6        353.57        343.21         6.23 o                         
  -5  -3   6         75.05         66.15         3.39 o                         
  -4  -3   6          5.12          5.82         0.86 o                         
  -3  -3   6        581.41        616.95         5.76 o                         
  -2  -3   6        266.62        273.89         3.34 o                         
  -1  -3   6         66.91         85.51         2.58 o                         
   0  -3   6          2.52          0.89         1.35 o                         
   1  -3   6        936.61       1020.98         9.79 o                         
   2  -3   6        295.89        292.74         4.69 o                         
   3  -3   6         19.46         15.04         1.58 o                         
   4  -3   6         19.40         17.92         1.74 o                         
   5  -3   6         83.35         83.34         3.22 o                         
   6  -3   6        207.57        204.74         6.06 o                         
   7  -3   6        125.08        115.00         3.59 o                         
   8  -3   6         12.77          9.99         1.79 o                         
 -11  -2   6         27.13         24.50         3.34 o                         
 -10  -2   6          0.20          0.09         1.84 o                         
  -9  -2   6         21.54         28.12         1.69 o                         
  -8  -2   6          4.72          2.16         1.09 o                         
  -7  -2   6          4.31          1.92         1.73 o                         
  -6  -2   6         19.54         19.28         1.99 o                         
  -5  -2   6        400.28        395.95         4.39 o                         
  -4  -2   6       1095.51       1093.76        10.80 o                         
  -3  -2   6        430.24        416.87         3.78 o                         
  -2  -2   6        171.03        165.75         5.86 o                         
  -1  -2   6        130.90        116.39         2.86 o                         
   0  -2   6       1156.62       1205.95        12.29 o                         
   1  -2   6        441.20        468.74         5.39 o                         
   2  -2   6        101.36        101.59         2.75 o                         
   3  -2   6         44.66         41.64         1.86 o                         
   4  -2   6        150.58        144.14         3.23 o                         
   5  -2   6         96.08        101.61         3.81 o                         
   6  -2   6         14.55         20.90         1.92 o                         
   7  -2   6         26.69         21.55         1.82 o                         
   8  -2   6         37.13         33.80         4.05 o                         
 -11  -1   6          2.37          3.68         2.27 o                         
 -10  -1   6          4.09          3.64         2.09 o                         
  -9  -1   6         58.42         48.93         2.22 o                         
  -8  -1   6        364.05        338.22         5.27 o                         
  -7  -1   6        131.36        139.18         5.36 o                         
  -6  -1   6         49.07         56.00         1.67 o                         
  -5  -1   6        171.89        164.87         2.78 o                         
  -4  -1   6       1281.18       1287.60        12.67 o                         
  -3  -1   6         45.07         46.92         1.78 o                         
  -2  -1   6        322.28        389.72         4.97 o                         
  -1  -1   6        162.63        156.29         3.18 o                         
   0  -1   6        282.25        302.13         4.09 o                         
   1  -1   6          0.47          1.07         1.25 o                         
   2  -1   6         28.60         27.73         2.10 o                         
   3  -1   6         37.69         49.31         2.12 o                         
   4  -1   6         15.69         15.43         1.71 o                         
   5  -1   6          5.09          6.75         1.78 o                         
   6  -1   6         99.81         95.09         3.15 o                         
   7  -1   6          1.31          1.95         3.22 o                         
   8  -1   6         29.27         29.55         4.21 o                         
 -12   0   6          3.20          4.95         3.07 o                         
 -11   0   6          5.14          1.05         2.28 o                         
 -10   0   6          8.87          9.73         3.61 o                         
  -9   0   6         45.28         54.59         2.77 o                         
  -8   0   6          1.84          2.65         2.10 o                         
  -7   0   6        429.56        424.57         4.09 o                         
  -6   0   6          0.97          1.78         1.12 o                         
  -5   0   6        221.03        217.69         3.43 o                         
  -4   0   6        307.93        349.89         3.94 o                         
  -3   0   6        319.27        345.24         4.04 o                         
  -2   0   6        154.88        171.62         2.94 o                         
  -1   0   6        890.72        934.69         8.89 o                         
   0   0   6        365.56        392.90         4.72 o                         
   1   0   6          2.76          3.38         1.24 o                         
   2   0   6         18.87         21.97         1.57 o                         
   3   0   6         22.41         23.69         1.67 o                         
   4   0   6        119.10        116.03         3.02 o                         
   5   0   6          0.00         -1.35         1.35 o                         
   6   0   6         28.19         30.84         4.41 o                         
   7   0   6          0.49          6.28         4.02 o                         
 -12   1   6         21.55         27.97         3.53 o                         
 -11   1   6         88.98        100.59         4.78 o                         
 -10   1   6         81.15         80.99         3.55 o                         
  -9   1   6        277.01        271.61         4.73 o                         
  -8   1   6         38.00         35.31         1.75 o                         
  -7   1   6        140.61        141.23         2.42 o                         
  -6   1   6          0.25          0.97         0.99 o                         
  -5   1   6        436.98        429.61         4.25 o                         
  -4   1   6        482.61        481.34         5.82 o                         
  -3   1   6         18.73         21.92         1.38 o                         
  -2   1   6         42.55         47.59         2.04 o                         
  -1   1   6        500.63        495.07         5.54 o                         
   0   1   6          7.97         10.26         1.38 o                         
   1   1   6         35.68         43.59         1.90 o                         
   2   1   6        461.02        459.48         5.03 o                         
   3   1   6        689.41        695.73         6.79 o                         
   4   1   6        268.05        278.57         5.08 o                         
   5   1   6         33.07         28.54         2.76 o                         
   6   1   6         95.87        115.75         8.16 o                         
   7   1   6         70.28         75.09         5.85 o                         
 -12   2   6         21.22         16.31         5.45 o                         
 -11   2   6         48.09         54.85         3.22 o                         
 -10   2   6         29.19         41.37         4.06 o                         
  -9   2   6          0.41          1.37         1.24 o                         
  -8   2   6        315.09        299.27         3.81 o                         
  -7   2   6        183.26        173.49         2.92 o                         
  -6   2   6        123.72        121.33         2.32 o                         
  -5   2   6         57.26         59.67         2.05 o                         
  -4   2   6        222.32        198.68         2.96 o                         
  -3   2   6        450.39        460.15         5.22 o                         
  -2   2   6         58.61         61.82         2.42 o                         
  -1   2   6         21.61         30.59         1.67 o                         
   0   2   6          3.10          4.03         1.27 o                         
   1   2   6         15.25         16.16         1.45 o                         
   2   2   6         96.21         90.69         2.67 o                         
   3   2   6        156.25        148.38         2.84 o                         
   4   2   6          1.26          4.49         2.34 o                         
   5   2   6        155.57        156.00         6.66 o                         
   6   2   6         12.33         12.58         5.22 o                         
 -12   3   6          2.98          2.66         3.20 o                         
 -11   3   6          0.99          2.66         1.29 o                         
 -10   3   6         15.67         18.25         2.01 o                         
  -9   3   6        106.07        101.35         3.17 o                         
  -8   3   6          9.70          9.87         1.53 o                         
  -7   3   6         57.02         61.63         2.17 o                         
  -6   3   6         35.51         50.82         1.99 o                         
  -5   3   6         10.40         13.64         1.29 o                         
  -4   3   6         46.45         53.92         2.13 o                         
  -3   3   6        278.91        295.69         3.86 o                         
  -2   3   6        135.05        141.05         3.17 o                         
  -1   3   6        401.75        404.83         5.54 o                         
   0   3   6        215.77        227.59         3.36 o                         
   1   3   6         62.26         62.78         2.30 o                         
   2   3   6         90.40         80.92         2.37 o                         
   3   3   6         72.77         62.10         3.05 o                         
   4   3   6          9.09          9.01         2.44 o                         
   5   3   6         92.80         85.20         8.46 o                         
 -13   4   6        126.36        126.18        11.23 o                         
 -12   4   6          0.90          3.05         2.50 o                         
 -11   4   6          0.93          1.91         1.81 o                         
 -10   4   6          0.56          1.37         1.84 o                         
  -9   4   6         16.30         16.76         1.86 o                         
  -8   4   6        186.74        183.66         3.64 o                         
  -7   4   6         96.11        100.77         2.74 o                         
  -6   4   6          9.07         10.24         1.45 o                         
  -5   4   6        133.64        127.94         2.71 o                         
  -4   4   6        299.68        294.85         3.70 o                         
  -3   4   6        203.34        225.49         3.26 o                         
  -2   4   6        316.06        309.96         4.64 o                         
  -1   4   6         50.41         50.78         1.92 o                         
   0   4   6        119.97        110.51         2.95 o                         
   1   4   6          8.48          8.49         1.22 o                         
   2   4   6          1.07          0.07         1.03 o                         
   3   4   6         89.30         90.33         5.30 o                         
   4   4   6         46.15         42.25         4.00 o                         
 -13   5   6         11.79          6.38         9.35 o                         
 -12   5   6          2.29          2.80         2.37 o                         
 -11   5   6         23.89         26.05         2.39 o                         
 -10   5   6        211.17        205.78         4.81 o                         
  -9   5   6         15.62         19.09         2.23 o                         
  -8   5   6         14.79         12.17         1.94 o                         
  -7   5   6          4.72          7.57         1.99 o                         
  -6   5   6        383.05        382.28         4.64 o                         
  -5   5   6         46.58         54.57         3.13 o                         
  -4   5   6        166.37        169.41         3.12 o                         
  -3   5   6        141.57        143.95         2.93 o                         
  -2   5   6        141.75        129.53         2.42 o                         
  -1   5   6        166.64        138.82         4.13 o                         
   0   5   6         20.19         18.20         2.16 o                         
   1   5   6         20.53         20.04         1.75 o                         
   2   5   6          4.50          0.00         3.92 o                         
   3   5   6         33.04         34.79         3.94 o                         
 -12   6   6         63.97         67.00         5.15 o                         
 -11   6   6         79.31         85.87         3.90 o                         
 -10   6   6         23.15         20.52         2.74 o                         
  -9   6   6         89.60        106.93         4.60 o                         
  -8   6   6          0.37          3.03         1.89 o                         
  -7   6   6          2.82          0.24         1.67 o                         
  -6   6   6         33.19         42.11         2.28 o                         
  -5   6   6        105.54        112.12         3.53 o                         
  -4   6   6         27.35         28.42         1.80 o                         
  -3   6   6        121.09        119.74         2.79 o                         
  -2   6   6         81.83         81.56         3.54 o                         
  -1   6   6         12.47         10.59         1.98 o                         
   0   6   6          7.16         13.37         1.94 o                         
   1   6   6          0.32         -1.06         3.19 o                         
   2   6   6          0.12         -1.55         5.87 o                         
 -12   7   6         11.37          8.96         2.98 o                         
 -11   7   6         16.89         14.39         2.85 o                         
 -10   7   6          0.60          0.15         2.36 o                         
  -9   7   6         90.24         90.45         3.42 o                         
  -8   7   6         13.85         13.69         2.32 o                         
  -7   7   6        311.07        288.94         4.54 o                         
  -6   7   6        262.06        247.49         5.01 o                         
  -5   7   6         17.35         19.34         2.47 o                         
  -4   7   6          0.79          1.84         1.85 o                         
  -3   7   6        252.56        262.62         4.78 o                         
  -2   7   6         17.76         17.45         2.25 o                         
  -1   7   6         74.24         83.09         3.29 o                         
   0   7   6         93.45        103.62         3.12 o                         
   1   7   6         53.14         43.49         4.55 o                         
 -12   8   6         25.09         25.10         4.03 o                         
 -11   8   6          0.12         -1.71         2.84 o                         
 -10   8   6          0.07          0.04         2.74 o                         
  -9   8   6          0.52         -2.30         2.30 o                         
  -8   8   6         48.63         50.17         2.82 o                         
  -7   8   6          1.06          4.58         2.07 o                         
  -6   8   6         23.38         25.89         2.18 o                         
  -5   8   6         35.21         40.08         2.47 o                         
  -4   8   6         50.72         44.75         3.73 o                         
  -3   8   6          0.16          0.95         2.66 o                         
  -2   8   6         48.34         40.41         2.77 o                         
  -1   8   6          6.96          8.42         2.10 o                         
   0   8   6         16.43          9.59         4.41 o                         
 -11   9   6        249.95        249.63         7.26 o                         
 -10   9   6         10.90          9.55         2.99 o                         
  -9   9   6          0.01         -1.63         2.58 o                         
  -8   9   6          0.00         -0.47         2.52 o                         
  -7   9   6          1.87         -1.92         2.32 o                         
  -6   9   6          7.24         10.99         2.31 o                         
  -5   9   6        111.41        122.61         5.67 o                         
  -4   9   6        133.51        137.26         7.42 o                         
  -3   9   6         70.66         73.00         4.45 o                         
  -2   9   6          7.59          8.88         2.71 o                         
 -10  10   6          7.35         17.02         5.42 o                         
  -9  10   6         65.35         61.03         3.94 o                         
  -8  10   6         31.20         34.25         3.60 o                         
  -7  10   6         19.58         17.97         2.89 o                         
  -6  10   6          1.42          1.64         2.57 o                         
  -5  10   6          7.11          7.31         3.28 o                         
  -4  10   6         57.62         52.62         8.24 o                         
   2 -13   7         17.78         27.15         9.50 o                         
   3 -13   7          8.84          8.21         3.27 o                         
   4 -13   7         74.10         75.77         5.04 o                         
  -1 -12   7         29.59         28.26         3.75 o                         
   0 -12   7          0.63          5.59         3.65 o                         
   1 -12   7         41.70         44.68         2.53 o                         
   2 -12   7         82.35         89.54         3.94 o                         
   3 -12   7         22.11         19.79         2.86 o                         
   4 -12   7        352.55        328.21         6.37 o                         
   5 -12   7          2.38          6.92         3.14 o                         
   6 -12   7          6.24          9.84         3.77 o                         
  -3 -11   7         95.50        100.47         6.21 o                         
  -2 -11   7          5.05          7.31         3.51 o                         
  -1 -11   7         22.59         23.94         3.98 o                         
   0 -11   7        130.43        130.12         4.69 o                         
   1 -11   7         12.40         12.94         2.74 o                         
   2 -11   7         64.21         62.74         3.50 o                         
   3 -11   7          1.92          6.51         3.13 o                         
   4 -11   7         10.43         13.60         2.65 o                         
   5 -11   7         54.40         55.98         3.33 o                         
   6 -11   7          7.50         13.95         3.12 o                         
   7 -11   7        103.42         94.73         5.38 o                         
  -4 -10   7         13.30         27.13         4.99 o                         
  -3 -10   7         16.36         21.70         2.97 o                         
  -2 -10   7         77.34         79.54         3.52 o                         
  -1 -10   7         69.85         78.82         3.76 o                         
   0 -10   7         11.51         13.44         1.91 o                         
   1 -10   7          0.00          1.74         1.88 o                         
   2 -10   7         60.67         53.25         3.56 o                         
   3 -10   7         40.71         38.28         3.19 o                         
   4 -10   7         78.32         70.32         3.49 o                         
   5 -10   7        198.91        175.68         4.92 o                         
   6 -10   7         35.34         34.66         3.02 o                         
   7 -10   7         88.37         80.70         5.96 o                         
   8 -10   7          2.29          8.39         4.64 o                         
  -5  -9   7         19.20         29.13         3.61 o                         
  -4  -9   7         70.15         75.13         4.08 o                         
  -3  -9   7          4.05          5.53         2.43 o                         
  -2  -9   7          0.66          3.92         2.47 o                         
  -1  -9   7        202.88        187.16         3.24 o                         
   0  -9   7        273.49        253.66         4.13 o                         
   1  -9   7          1.39          2.41         1.75 o                         
   2  -9   7         94.18         91.36         3.79 o                         
   3  -9   7          0.39          2.27         2.15 o                         
   4  -9   7        152.79        142.26         5.21 o                         
   5  -9   7         44.77         38.72         2.86 o                         
   6  -9   7          7.66          6.31         3.39 o                         
   7  -9   7          2.23          4.90         2.83 o                         
   8  -9   7         65.36         67.36         3.83 o                         
  -6  -8   7         39.83         44.13         2.93 o                         
  -5  -8   7          0.80          1.48         2.46 o                         
  -4  -8   7          0.07          1.31         2.30 o                         
  -3  -8   7        274.15        261.95         4.91 o                         
  -2  -8   7         17.31         19.75         2.42 o                         
  -1  -8   7        106.43        108.37         2.79 o                         
   0  -8   7        611.92        621.23         6.55 o                         
   1  -8   7          1.53          2.17         1.79 o                         
   2  -8   7          6.36          5.28         1.87 o                         
   3  -8   7        225.96        211.99         5.11 o                         
   4  -8   7          2.76          1.28         2.52 o                         
   5  -8   7         59.25         46.60         3.12 o                         
   6  -8   7          5.92          6.95         2.29 o                         
   7  -8   7          5.63          9.14         2.61 o                         
   8  -8   7        201.17        190.76         5.88 o                         
  -7  -7   7          0.15          2.46         2.52 o                         
  -6  -7   7        123.86        130.91         4.25 o                         
  -5  -7   7         55.38         54.97         3.22 o                         
  -4  -7   7          0.28          0.69         2.06 o                         
  -3  -7   7         73.35         75.88         3.55 o                         
  -2  -7   7         18.18         20.20         1.35 o                         
  -1  -7   7        155.56        158.21         3.11 o                         
   0  -7   7        252.63        253.77         3.85 o                         
   1  -7   7        120.95        110.01         3.08 o                         
   2  -7   7        309.85        294.76         4.90 o                         
   3  -7   7        172.15        190.37         6.19 o                         
   4  -7   7         32.31         17.56         5.36 o                         
   5  -7   7        533.79        527.60        11.17 o                         
   6  -7   7          2.34          0.92         2.28 o                         
   7  -7   7          6.92          6.52         2.64 o                         
   8  -7   7          9.07         11.15         3.36 o                         
  -8  -6   7          5.48          8.23         2.13 o                         
  -7  -6   7          0.53          3.29         1.91 o                         
  -6  -6   7        296.03        276.71         4.85 o                         
  -5  -6   7        256.22        253.30         4.66 o                         
  -4  -6   7         31.68         38.64         2.91 o                         
  -3  -6   7        211.47        198.75         4.18 o                         
  -2  -6   7         25.84         21.40         1.41 o                         
  -1  -6   7        385.32        376.00         4.65 o                         
   0  -6   7         93.75         96.91         2.72 o                         
   1  -6   7        555.73        549.64         5.97 o                         
   2  -6   7         89.68         78.35         3.14 o                         
   3  -6   7        103.78         97.06         4.60 o                         
   4  -6   7        143.61        130.16         6.22 o                         
   5  -6   7          1.20          1.32         2.67 o                         
   6  -6   7        111.90        111.66         4.53 o                         
   7  -6   7        303.44        313.47         6.56 o                         
   8  -6   7          1.12          1.50         3.38 o                         
  -9  -5   7          0.16          3.20         3.86 o                         
  -8  -5   7          1.12         -0.41         3.27 o                         
  -7  -5   7          6.22          4.62         2.19 o                         
  -6  -5   7         83.71         76.56         3.92 o                         
  -5  -5   7        391.03        376.11         7.18 o                         
  -4  -5   7          0.06         -1.02         2.50 o                         
  -3  -5   7        235.97        233.87         3.02 o                         
  -2  -5   7        649.14        660.78         6.57 o                         
  -1  -5   7         73.41         76.02         2.41 o                         
   0  -5   7         25.61         21.27         1.53 o                         
   1  -5   7        224.46        217.43         3.87 o                         
   2  -5   7         15.93         20.55         2.19 o                         
   3  -5   7         76.53         71.15         3.12 o                         
   4  -5   7          2.44          1.58         1.66 o                         
   5  -5   7          5.51          6.93         2.38 o                         
   6  -5   7        126.47        124.86         4.03 o                         
   7  -5   7          0.51          6.48         2.54 o                         
   8  -5   7          0.18         -3.01         3.01 o                         
 -10  -4   7          1.35         -2.97         2.97 o                         
  -9  -4   7          0.74          1.95         2.50 o                         
  -8  -4   7        103.32        100.29         5.94 o                         
  -7  -4   7         73.58         58.14         3.78 o                         
  -6  -4   7          5.43          6.90         2.17 o                         
  -5  -4   7         13.21         10.96         2.12 o                         
  -4  -4   7         48.14         45.51         1.93 o                         
  -3  -4   7         38.72         38.99         1.48 o                         
  -2  -4   7          1.02          0.31         1.05 o                         
  -1  -4   7         48.64         56.12         2.26 o                         
   0  -4   7          5.00          2.20         1.78 o                         
   1  -4   7        333.81        331.92         4.66 o                         
   2  -4   7        696.38        665.47         7.37 o                         
   3  -4   7         77.26         71.94         2.97 o                         
   4  -4   7         87.16         93.48         4.38 o                         
   5  -4   7        143.40        147.51         5.25 o                         
   6  -4   7        136.84        147.94         4.22 o                         
   7  -4   7         55.83         58.70         3.85 o                         
   8  -4   7         10.40          4.00         2.57 o                         
 -10  -3   7         53.58         53.32         4.71 o                         
  -9  -3   7          1.46          0.87         4.40 o                         
  -8  -3   7        219.20        212.92         5.08 o                         
  -7  -3   7         24.65         24.80         3.44 o                         
  -6  -3   7         52.48         46.01         3.14 o                         
  -5  -3   7         68.80         66.85         1.68 o                         
  -4  -3   7         55.08         58.39         2.14 o                         
  -3  -3   7        432.90        430.37         4.55 o                         
  -2  -3   7       1172.47       1212.13        13.80 o                         
  -1  -3   7        184.26        220.42         3.81 o                         
   0  -3   7       1465.24       1508.27        13.81 o                         
   1  -3   7       1026.64       1012.82         9.94 o                         
   2  -3   7         18.68         16.32         1.70 o                         
   3  -3   7        217.56        196.61         3.95 o                         
   4  -3   7        234.89        236.01         4.82 o                         
   5  -3   7        165.91        162.76         4.07 o                         
   6  -3   7         34.06         34.52         2.77 o                         
   7  -3   7          0.74          2.54         2.21 o                         
   8  -3   7         27.79         33.73         4.69 o                         
 -11  -2   7          6.65          0.98         3.49 o                         
 -10  -2   7          1.26         -1.56         5.07 o                         
  -9  -2   7          2.13          3.67         3.29 o                         
  -8  -2   7        117.88        106.01         4.91 o                         
  -7  -2   7         66.25         58.74         3.88 o                         
  -6  -2   7         66.64         69.85         3.83 o                         
  -5  -2   7         31.11         39.69         2.02 o                         
  -4  -2   7         61.87         58.71         2.26 o                         
  -3  -2   7         69.57         86.61         2.18 o                         
  -2  -2   7        459.27        478.94         5.91 o                         
  -1  -2   7          0.72          2.71         1.45 o                         
   0  -2   7         90.81         99.30         2.87 o                         
   1  -2   7         85.67         88.96         2.85 o                         
   2  -2   7        207.34        195.65         4.00 o                         
   3  -2   7         36.42         33.73         2.09 o                         
   4  -2   7        419.51        414.76         6.24 o                         
   5  -2   7         10.19         10.00         2.30 o                         
   6  -2   7          7.76          8.43         2.26 o                         
   7  -2   7         21.57         21.73         4.13 o                         
 -11  -1   7         14.98         11.88         4.13 o                         
 -10  -1   7          4.82          4.09         2.80 o                         
  -9  -1   7        100.37         99.34         4.43 o                         
  -8  -1   7         21.63         26.28         3.07 o                         
  -7  -1   7        538.35        520.95        10.34 o                         
  -6  -1   7        625.36        638.19         7.05 o                         
  -5  -1   7         37.46         41.00         2.82 o                         
  -4  -1   7        216.11        234.09         3.05 o                         
  -3  -1   7          2.03          4.54         1.20 o                         
  -2  -1   7        444.23        481.55         5.38 o                         
  -1  -1   7       1726.00       1718.04        18.08 o                         
   0  -1   7        352.88        343.51         4.61 o                         
   1  -1   7         48.93         50.28         2.26 o                         
   2  -1   7         44.49         47.21         3.17 o                         
   3  -1   7        236.75        247.24         4.25 o                         
   4  -1   7        109.07        107.86         3.44 o                         
   5  -1   7          0.71         -0.31         2.15 o                         
   6  -1   7        115.11        106.69         3.89 o                         
   7  -1   7          0.64          6.45         4.05 o                         
 -12   0   7         35.16         28.99         4.51 o                         
 -11   0   7         10.07         12.54         2.49 o                         
 -10   0   7          0.41         -1.19         2.84 o                         
  -9   0   7         10.55         12.38         2.70 o                         
  -8   0   7        255.44        232.46         3.25 o                         
  -7   0   7       1144.58       1068.55        10.08 o                         
  -6   0   7         14.42         14.67         1.53 o                         
  -5   0   7        241.28        236.76         3.21 o                         
  -4   0   7         32.22         35.82         1.60 o                         
  -3   0   7        235.63        255.43         3.60 o                         
  -2   0   7         36.38         38.64         3.46 o                         
  -1   0   7          8.46         15.67         1.59 o                         
   0   0   7        247.97        269.79         4.36 o                         
   1   0   7          0.05         -1.32         1.46 o                         
   2   0   7        609.67        602.41         6.74 o                         
   3   0   7          4.76          7.68         1.92 o                         
   4   0   7         26.98         27.85         2.03 o                         
   5   0   7        153.09        149.98         3.50 o                         
   6   0   7         86.32         87.84        10.71 o                         
 -12   1   7         36.16         42.98         3.62 o                         
 -11   1   7         24.74         29.59         3.99 o                         
 -10   1   7          6.99          8.56         3.12 o                         
  -9   1   7         14.73         18.42         1.21 o                         
  -8   1   7          1.54         -0.66         1.15 o                         
  -7   1   7         29.28         29.14         1.46 o                         
  -6   1   7         73.37         74.20         2.27 o                         
  -5   1   7          2.65          4.78         1.29 o                         
  -4   1   7        662.97        662.94         6.78 o                         
  -3   1   7          5.67          4.60         1.31 o                         
  -2   1   7        119.09        132.47         3.01 o                         
  -1   1   7         84.15         79.45         2.79 o                         
   0   1   7         60.54         68.21         2.56 o                         
   1   1   7        116.65        100.12         2.92 o                         
   2   1   7         77.74         80.16         2.81 o                         
   3   1   7        210.79        218.54         4.10 o                         
   4   1   7        146.46        142.68         5.26 o                         
   5   1   7          6.26          6.56         3.27 o                         
   6   1   7          1.24          0.62         3.49 o                         
 -12   2   7         10.19         10.96         4.13 o                         
 -11   2   7          3.45          1.72         2.40 o                         
 -10   2   7        136.62        136.82         2.77 o                         
  -9   2   7        158.68        150.50         3.18 o                         
  -8   2   7         13.17         13.28         1.59 o                         
  -7   2   7        180.74        176.97         3.34 o                         
  -6   2   7        114.23        106.50         2.43 o                         
  -5   2   7        361.09        370.35         4.29 o                         
  -4   2   7         82.21         78.74         2.63 o                         
  -3   2   7        494.22        512.37         5.87 o                         
  -2   2   7         12.96         20.47         1.72 o                         
  -1   2   7         42.14         43.79         2.51 o                         
   0   2   7        990.52        960.06         8.78 o                         
   1   2   7         40.76         33.04         1.92 o                         
   2   2   7          1.30          2.57         2.38 o                         
   3   2   7         79.27         83.65         2.64 o                         
   4   2   7          0.22          0.95         2.65 o                         
   5   2   7         42.43         45.14         3.60 o                         
 -12   3   7         19.07         20.69         3.41 o                         
 -11   3   7          8.88          6.72         1.61 o                         
 -10   3   7         15.70         20.16         1.92 o                         
  -9   3   7          5.46          3.81         1.69 o                         
  -8   3   7         57.09         55.70         2.81 o                         
  -7   3   7        101.41        108.95         2.77 o                         
  -6   3   7        403.15        377.67         4.31 o                         
  -5   3   7        216.80        218.07         3.54 o                         
  -4   3   7         71.71         68.53         2.84 o                         
  -3   3   7          0.74          5.83         1.64 o                         
  -2   3   7         95.80         95.03         3.20 o                         
  -1   3   7        604.65        593.60         6.20 o                         
   0   3   7        230.38        220.36         4.43 o                         
   1   3   7        108.99        102.64         3.05 o                         
   2   3   7         56.47         50.23         2.16 o                         
   3   3   7          4.67          8.19         2.19 o                         
   4   3   7          3.14         -2.31         2.89 o                         
 -12   4   7          1.94          3.82         1.90 o                         
 -11   4   7          8.13          7.31         2.03 o                         
 -10   4   7         10.34         10.49         2.01 o                         
  -9   4   7         13.66         13.35         1.99 o                         
  -8   4   7        136.52        133.20         3.22 o                         
  -7   4   7         25.41         26.28         1.95 o                         
  -6   4   7        292.15        292.75         4.34 o                         
  -5   4   7          2.00          2.62         1.53 o                         
  -4   4   7          9.03          5.50         1.50 o                         
  -3   4   7          0.02          1.05         1.72 o                         
  -2   4   7         11.85         10.64         1.78 o                         
  -1   4   7          1.15          2.08         1.59 o                         
   0   4   7         97.40         90.86         2.59 o                         
   1   4   7          1.59          1.96         1.34 o                         
   2   4   7          0.47         -0.45         1.53 o                         
   3   4   7        113.81        108.30         6.11 o                         
 -12   5   7         19.52         25.15         2.80 o                         
 -11   5   7         22.12         23.27         2.59 o                         
 -10   5   7        147.76        146.51         4.36 o                         
  -9   5   7        167.49        164.81         4.00 o                         
  -8   5   7        263.62        246.41         4.39 o                         
  -7   5   7         53.96         51.23         2.94 o                         
  -6   5   7        570.03        532.29         6.42 o                         
  -5   5   7          8.06          7.42         1.89 o                         
  -4   5   7        119.31        114.03         3.72 o                         
  -3   5   7        123.80        131.57         3.50 o                         
  -2   5   7        666.17        658.22         6.08 o                         
  -1   5   7         13.97         19.80         2.19 o                         
   0   5   7          0.08         -0.57         2.01 o                         
   1   5   7          1.81          2.61         1.85 o                         
   2   5   7         20.90         19.13         4.15 o                         
   3   5   7         43.10         42.11         5.23 o                         
 -12   6   7         35.68         42.39         3.67 o                         
 -11   6   7         32.19         34.89         2.93 o                         
 -10   6   7         21.96         25.15         5.36 o                         
  -9   6   7          1.04          0.99         2.03 o                         
  -8   6   7          8.24         13.09         2.31 o                         
  -7   6   7         55.01         64.78         3.21 o                         
  -6   6   7         38.54         38.82         3.19 o                         
  -5   6   7          0.26         -0.95         1.82 o                         
  -4   6   7          0.18         -1.71         1.71 o                         
  -3   6   7        134.86        136.94         2.81 o                         
  -2   6   7         14.71         17.79         2.37 o                         
  -1   6   7         56.30         54.94         2.77 o                         
   0   6   7          0.00          1.67         2.78 o                         
   1   6   7         91.39         92.68         9.13 o                         
 -12   7   7         17.52         26.16         3.63 o                         
 -11   7   7        102.66        102.25         5.78 o                         
 -10   7   7          0.58         -2.46         2.46 o                         
  -9   7   7         17.41         16.99         2.50 o                         
  -8   7   7        172.26        172.65         4.21 o                         
  -7   7   7         61.17         66.49         3.54 o                         
  -6   7   7          4.80          2.60         2.18 o                         
  -5   7   7          3.13          1.30         2.04 o                         
  -4   7   7         47.29         45.53         2.56 o                         
  -3   7   7          2.78          4.79         2.39 o                         
  -2   7   7         24.58         18.31         2.93 o                         
  -1   7   7          6.77          8.83         2.90 o                         
   0   7   7         54.30         47.45         3.48 o                         
 -11   8   7          7.29          8.73         4.94 o                         
 -10   8   7         79.78         80.03         4.25 o                         
  -9   8   7          1.76         -0.13         2.50 o                         
  -8   8   7         16.66         18.25         2.56 o                         
  -7   8   7         17.85         17.02         2.41 o                         
  -6   8   7         21.59         26.88         2.82 o                         
  -5   8   7         20.59         20.76         2.16 o                         
  -4   8   7        141.63        156.27         5.64 o                         
  -3   8   7          4.83          4.91         2.66 o                         
  -2   8   7         60.13         54.51         3.30 o                         
  -1   8   7         14.06         12.82         4.96 o                         
 -10   9   7         36.94         42.98         4.33 o                         
  -9   9   7         15.61         16.33         3.77 o                         
  -8   9   7          0.38         -3.29         3.29 o                         
  -7   9   7          5.05          7.42         3.47 o                         
  -6   9   7         89.08         92.41         3.41 o                         
  -5   9   7         79.47         83.40         4.49 o                         
  -4   9   7        208.30        200.29         6.09 o                         
  -3   9   7        101.99         97.10         4.72 o                         
  -8  10   7         85.41         79.50         4.72 o                         
  -7  10   7         58.54         64.52         5.52 o                         
  -6  10   7         12.01          3.36         5.72 o                         
   0 -12   8         31.01         25.22         6.30 o                         
   1 -12   8        112.49        108.61         4.19 o                         
   2 -12   8         92.91        102.73         5.72 o                         
   3 -12   8         73.70         77.23         3.64 o                         
   4 -12   8         97.88        105.42         5.24 o                         
   5 -12   8          0.06          7.28         4.70 o                         
  -2 -11   8         66.59         76.19         4.24 o                         
  -1 -11   8         33.95         26.96         3.58 o                         
   0 -11   8          3.51          3.77         2.40 o                         
   1 -11   8         12.73         14.26         2.49 o                         
   2 -11   8          4.46          4.47         2.77 o                         
   3 -11   8          0.87          5.75         2.64 o                         
   4 -11   8         98.18        104.68         7.78 o                         
   5 -11   8        124.96        127.07         4.94 o                         
   6 -11   8         17.52         16.39         3.72 o                         
  -4 -10   8         17.08         19.90         4.41 o                         
  -3 -10   8         91.65         90.94         4.57 o                         
  -2 -10   8         72.99         68.16         3.80 o                         
  -1 -10   8         58.41         60.50         2.57 o                         
   0 -10   8          7.96          9.28         2.11 o                         
   1 -10   8         69.97         76.47         3.16 o                         
   2 -10   8         20.73         11.09         2.84 o                         
   3 -10   8          1.21          0.86         2.25 o                         
   4 -10   8         12.16         14.05         3.05 o                         
   5 -10   8         40.06         43.17         3.16 o                         
   6 -10   8         31.62         47.08         3.60 o                         
   7 -10   8         13.17         10.92         4.59 o                         
  -5  -9   8         27.03         26.89         4.40 o                         
  -4  -9   8         43.16         45.26         4.70 o                         
  -3  -9   8          3.09          4.44         3.36 o                         
  -2  -9   8          2.52          4.98         2.44 o                         
  -1  -9   8          6.38          5.50         1.65 o                         
   0  -9   8         84.36         77.77         3.02 o                         
   1  -9   8          4.60          5.44         1.91 o                         
   2  -9   8          4.95          2.07         2.05 o                         
   3  -9   8          1.35          6.58         2.58 o                         
   4  -9   8         10.88         14.55         2.48 o                         
   5  -9   8          0.01          0.35         2.92 o                         
   6  -9   8          0.02          1.46         2.81 o                         
   7  -9   8         39.19         38.55         3.67 o                         
  -6  -8   8         37.86         43.98         4.11 o                         
  -5  -8   8         12.22         15.90         3.49 o                         
  -4  -8   8         67.07         66.05         6.95 o                         
  -3  -8   8         73.06         74.54         4.27 o                         
  -2  -8   8          1.84          1.52         1.34 o                         
  -1  -8   8         35.60         32.49         1.98 o                         
   0  -8   8          7.11          9.13         1.78 o                         
   1  -8   8         91.11         89.37         3.21 o                         
   2  -8   8        613.03        579.18         9.70 o                         
   3  -8   8        143.96        118.29         4.96 o                         
   4  -8   8          3.80          4.06         2.41 o                         
   5  -8   8         19.72         14.39         2.54 o                         
   6  -8   8         28.35         37.95         3.13 o                         
   7  -8   8        165.73        166.87         5.84 o                         
   8  -8   8        101.70        116.40         8.39 o                         
  -7  -7   8          9.52         14.63         4.79 o                         
  -6  -7   8        140.97        151.84         5.74 o                         
  -5  -7   8        117.74        115.43         5.15 o                         
  -4  -7   8          0.21          1.87         2.05 o                         
  -3  -7   8          7.07          6.18         2.10 o                         
  -2  -7   8         32.55         34.00         1.76 o                         
  -1  -7   8         29.92         35.58         3.21 o                         
   0  -7   8        324.70        312.97         5.24 o                         
   1  -7   8         88.19         82.01         3.18 o                         
   2  -7   8        179.60        178.02         6.41 o                         
   3  -7   8        110.49        109.15         6.38 o                         
   4  -7   8          1.06          1.39         2.87 o                         
   5  -7   8          1.32          4.01         2.35 o                         
   6  -7   8         27.89         36.19         3.88 o                         
   7  -7   8          0.00          3.54         3.16 o                         
   8  -7   8          2.50          4.18         4.38 o                         
  -8  -6   8         21.94         20.79         3.09 o                         
  -7  -6   8          0.51          3.23         2.90 o                         
  -6  -6   8          3.96          6.60         2.66 o                         
  -5  -6   8        152.88        143.04         5.17 o                         
  -4  -6   8         19.86         19.39         2.02 o                         
  -3  -6   8       1033.99       1022.08         9.42 o                         
  -2  -6   8        504.40        489.17         5.52 o                         
  -1  -6   8        103.97        108.83         2.99 o                         
   0  -6   8         18.73         23.80         1.80 o                         
   1  -6   8          2.62          0.80         1.91 o                         
   2  -6   8        233.60        210.41         5.23 o                         
   3  -6   8        140.65        137.94         6.45 o                         
   4  -6   8          6.04          3.89         3.50 o                         
   5  -6   8          0.21         -0.02         2.99 o                         
   6  -6   8         13.77         14.95         3.09 o                         
   7  -6   8         18.67         16.35         3.21 o                         
   8  -6   8         13.11         20.07         4.15 o                         
  -9  -5   8        110.39        107.41         5.40 o                         
  -8  -5   8        103.89        102.38         4.73 o                         
  -7  -5   8         18.17         19.89         2.92 o                         
  -6  -5   8        135.45        129.13         5.07 o                         
  -5  -5   8         65.59         56.56         4.33 o                         
  -4  -5   8         49.97         47.70         1.95 o                         
  -3  -5   8        467.11        466.11         5.06 o                         
  -2  -5   8        195.37        198.49         3.31 o                         
  -1  -5   8         46.01         42.39         1.96 o                         
   0  -5   8          1.03          0.51         1.47 o                         
   1  -5   8          0.04         -0.19         1.61 o                         
   2  -5   8         85.39        102.48         5.53 o                         
   3  -5   8        284.16        239.29         6.83 o                         
   4  -5   8        223.53        199.03         5.89 o                         
   5  -5   8        128.94        122.87         4.92 o                         
   6  -5   8         23.72         20.15         3.22 o                         
   7  -5   8          0.03         -1.46         3.39 o                         
 -10  -4   8         67.03         69.01         7.68 o                         
  -9  -4   8          0.07         -2.51         2.81 o                         
  -8  -4   8         81.65         67.20         4.22 o                         
  -7  -4   8          4.97          4.81         2.57 o                         
  -6  -4   8         57.15         53.36         3.27 o                         
  -5  -4   8         31.37         31.33         2.95 o                         
  -4  -4   8         51.43         53.65         2.41 o                         
  -3  -4   8          2.01          3.53         1.09 o                         
  -2  -4   8        341.69        342.66         6.26 o                         
  -1  -4   8        183.44        177.21         3.84 o                         
   0  -4   8         60.56         66.95         4.51 o                         
   1  -4   8        704.91        641.84         7.35 o                         
   2  -4   8        319.59        316.08         5.76 o                         
   3  -4   8         28.07         28.01         3.70 o                         
   4  -4   8          0.51          0.73         2.24 o                         
   5  -4   8          3.91          6.74         2.31 o                         
   6  -4   8          1.40          2.73         2.58 o                         
   7  -4   8         36.38         39.28         4.03 o                         
 -10  -3   8         43.53         37.73         3.81 o                         
  -9  -3   8          4.73          2.82         2.74 o                         
  -8  -3   8         20.23         19.50         2.75 o                         
  -7  -3   8         15.38         14.57         2.73 o                         
  -6  -3   8        118.01        108.77         7.35 o                         
  -5  -3   8        201.60        211.86         3.52 o                         
  -4  -3   8         16.13         21.34         1.64 o                         
  -3  -3   8          8.50          4.95         1.18 o                         
  -2  -3   8        643.31        640.88         7.59 o                         
  -1  -3   8          0.62         -0.28         1.47 o                         
   0  -3   8        470.47        471.16         5.92 o                         
   1  -3   8         32.07         27.43         2.02 o                         
   2  -3   8        127.91        129.22         4.20 o                         
   3  -3   8          4.74          2.24         2.03 o                         
   4  -3   8        107.50        111.24         5.75 o                         
   5  -3   8        253.59        251.84         5.80 o                         
   6  -3   8         46.33         42.16         2.96 o                         
   7  -3   8         29.68         25.16         2.90 o                         
 -11  -2   8          2.90         -7.42         7.42 o                         
 -10  -2   8          1.58          0.23         3.21 o                         
  -9  -2   8          0.80         -2.67         2.67 o                         
  -8  -2   8        146.83        150.14         4.94 o                         
  -7  -2   8         30.96         30.70         3.56 o                         
  -6  -2   8        173.96        168.56         4.48 o                         
  -5  -2   8         90.16         80.21         2.72 o                         
  -4  -2   8          2.76          1.73         1.41 o                         
  -3  -2   8        121.75        127.63         2.81 o                         
  -2  -2   8        672.32        700.68         8.15 o                         
  -1  -2   8        211.17        219.75         4.17 o                         
   0  -2   8        300.05        318.06         4.73 o                         
   1  -2   8         79.88         78.47         3.19 o                         
   2  -2   8         37.50         31.16         2.90 o                         
   3  -2   8        250.06        257.20         4.76 o                         
   4  -2   8         18.03         20.27         2.50 o                         
   5  -2   8          4.10          5.51         2.64 o                         
   6  -2   8          5.29          5.97         3.07 o                         
   7  -2   8          0.01          6.83         4.93 o                         
 -11  -1   8         25.65         27.18         4.27 o                         
 -10  -1   8          3.06          6.58         4.31 o                         
  -9  -1   8         59.37         60.82         3.68 o                         
  -8  -1   8          7.53          7.26         2.64 o                         
  -7  -1   8        439.24        431.31         5.44 o                         
  -6  -1   8         44.07         45.57         2.16 o                         
  -5  -1   8         69.36         70.47         2.79 o                         
  -4  -1   8         20.13         21.64         1.68 o                         
  -3  -1   8         15.26         22.31         1.59 o                         
  -2  -1   8          0.50         -0.91         1.40 o                         
  -1  -1   8         25.22         20.50         1.85 o                         
   0  -1   8         84.65         84.98         3.12 o                         
   1  -1   8        240.50        230.51         4.20 o                         
   2  -1   8        223.33        229.77         4.79 o                         
   3  -1   8         24.70         21.90         2.13 o                         
   4  -1   8         16.57         20.90         2.27 o                         
   5  -1   8          2.91          0.41         2.89 o                         
   6  -1   8          5.74          2.41         2.09 o                         
 -12   0   8          4.18          4.72         4.77 o                         
 -11   0   8          8.68          6.50         5.05 o                         
 -10   0   8          0.01          1.70         3.21 o                         
  -9   0   8          0.40          1.52         3.21 o                         
  -8   0   8         31.37         35.03         2.78 o                         
  -7   0   8         36.89         43.89         2.27 o                         
  -6   0   8          6.75         10.21         1.68 o                         
  -5   0   8        456.30        450.23         5.14 o                         
  -4   0   8        835.81        838.62         8.26 o                         
  -3   0   8          7.90         11.72         1.75 o                         
  -2   0   8         46.02         58.43         3.77 o                         
  -1   0   8         27.28         25.76         1.98 o                         
   0   0   8         11.31         11.86         1.75 o                         
   1   0   8        565.31        555.89         7.47 o                         
   2   0   8         91.25         89.18         3.38 o                         
   3   0   8          2.30          3.93         1.89 o                         
   4   0   8          1.70          0.36         1.99 o                         
   5   0   8        175.41        180.34         5.25 o                         
   6   0   8          2.52          4.53         4.26 o                         
 -12   1   8         53.00         52.68         4.96 o                         
 -11   1   8          0.03         -2.07         3.62 o                         
 -10   1   8         96.65         91.86         5.48 o                         
  -9   1   8        209.64        200.73         4.09 o                         
  -8   1   8        260.09        263.92         4.56 o                         
  -7   1   8         54.65         56.66         3.81 o                         
  -6   1   8        170.60        161.18         3.20 o                         
  -5   1   8         82.65         84.72         2.73 o                         
  -4   1   8        338.28        345.88         4.65 o                         
  -3   1   8         12.69         18.42         1.69 o                         
  -2   1   8        338.86        353.03         4.97 o                         
  -1   1   8         27.72         25.68         1.85 o                         
   0   1   8        209.36        222.40         4.36 o                         
   1   1   8        246.83        230.14         4.07 o                         
   2   1   8        143.80        133.71         3.51 o                         
   3   1   8          4.97          6.16         1.90 o                         
   4   1   8         40.24         38.09         2.73 o                         
   5   1   8         59.39         63.86         5.33 o                         
 -12   2   8         21.43         23.92         2.88 o                         
 -11   2   8         16.66         17.53         2.50 o                         
 -10   2   8        144.78        141.79         3.14 o                         
  -9   2   8        117.93        123.78         3.07 o                         
  -8   2   8        271.57        250.95         4.46 o                         
  -7   2   8        298.39        284.51         3.82 o                         
  -6   2   8        227.06        230.89         4.01 o                         
  -5   2   8        343.37        348.86         4.87 o                         
  -4   2   8        166.03        159.09         3.53 o                         
  -3   2   8         90.82         99.98         3.25 o                         
  -2   2   8         48.63         53.76         2.43 o                         
  -1   2   8        794.28        786.89         9.03 o                         
   0   2   8        188.84        198.38         3.82 o                         
   1   2   8         32.47         33.74         2.11 o                         
   2   2   8          3.83          4.24         1.82 o                         
   3   2   8          0.14          0.15         1.79 o                         
   4   2   8         10.95         11.00         3.57 o                         
 -12   3   8          2.20          0.02         3.20 o                         
 -11   3   8         15.54         16.62         2.85 o                         
 -10   3   8          9.10          9.82         2.07 o                         
  -9   3   8        100.00        103.22         3.37 o                         
  -8   3   8          0.68          1.21         1.96 o                         
  -7   3   8         45.18         42.36         1.97 o                         
  -6   3   8         39.81         48.03         2.34 o                         
  -5   3   8        124.60        115.17         4.60 o                         
  -4   3   8        129.76        114.23         4.48 o                         
  -3   3   8         68.79         72.97         4.42 o                         
  -2   3   8          0.91         -0.17         1.90 o                         
  -1   3   8         18.65         20.48         1.93 o                         
   0   3   8          0.39          0.81         1.64 o                         
   1   3   8         96.73        104.74         3.51 o                         
   2   3   8        113.50        112.95         5.10 o                         
   3   3   8        167.34        155.05         5.83 o                         
 -12   4   8          0.97          2.79         2.65 o                         
 -11   4   8         10.93         14.61         2.38 o                         
 -10   4   8         85.26         84.14         3.53 o                         
  -9   4   8         65.67         62.88         2.68 o                         
  -8   4   8        159.54        157.86         3.85 o                         
  -7   4   8          4.72          2.51         1.91 o                         
  -6   4   8        344.57        335.33         9.46 o                         
  -5   4   8         64.70         60.74         2.67 o                         
  -4   4   8         11.08         10.79         2.41 o                         
  -3   4   8         72.16         65.02         3.34 o                         
  -2   4   8         32.07         34.93         3.30 o                         
  -1   4   8          0.45          0.84         1.94 o                         
   0   4   8         32.11         33.15         1.93 o                         
   1   4   8         41.10         44.62         2.17 o                         
   2   4   8          3.16          1.63         2.26 o                         
 -12   5   8          0.95          3.28         2.68 o                         
 -11   5   8          0.13         -2.86         2.86 o                         
 -10   5   8         35.52         40.06         3.16 o                         
  -9   5   8        213.01        195.18         4.61 o                         
  -8   5   8         96.59         91.20         4.19 o                         
  -7   5   8        163.82        143.85         4.53 o                         
  -6   5   8        154.10        145.49         4.42 o                         
  -5   5   8         34.61         43.54         3.05 o                         
  -4   5   8         30.59         28.80         2.75 o                         
  -3   5   8        111.83        116.22         3.61 o                         
  -2   5   8          6.20         10.05         1.71 o                         
  -1   5   8          0.46          1.20         2.26 o                         
   0   5   8         27.86         30.66         3.41 o                         
   1   5   8          1.80          5.68         2.15 o                         
 -12   6   8         41.92         45.84         4.79 o                         
 -11   6   8         54.42         66.50         5.45 o                         
 -10   6   8         22.04         21.83         2.81 o                         
  -9   6   8          0.00         -1.74         2.35 o                         
  -8   6   8          0.07          0.35         2.17 o                         
  -7   6   8        117.24        113.20         3.78 o                         
  -6   6   8        219.53        224.96         4.74 o                         
  -5   6   8        218.07        213.37         4.17 o                         
  -4   6   8          2.46          3.09         2.15 o                         
  -3   6   8         90.86         81.55         2.47 o                         
  -2   6   8          0.03          1.80         2.52 o                         
  -1   6   8          1.80          2.07         3.76 o                         
   0   6   8         29.16         29.88         3.13 o                         
 -11   7   8          1.02         -3.15         3.15 o                         
 -10   7   8         11.11          7.38         2.72 o                         
  -9   7   8         16.44         15.46         2.70 o                         
  -8   7   8         77.93         68.08         4.41 o                         
  -7   7   8         16.86         15.89         2.92 o                         
  -6   7   8          0.52         -2.15         2.15 o                         
  -5   7   8          7.91          7.21         2.17 o                         
  -4   7   8         19.94         22.24         1.88 o                         
  -3   7   8          5.33          6.80         3.56 o                         
  -2   7   8         40.96         47.55         3.56 o                         
  -1   7   8        107.28        108.06         7.63 o                         
 -10   8   8         64.21         71.17         4.42 o                         
  -9   8   8          1.30          1.84         2.88 o                         
  -8   8   8          4.31          5.47         2.70 o                         
  -7   8   8          2.86          2.96         2.54 o                         
  -6   8   8         12.51         18.74         2.61 o                         
  -5   8   8        166.33        156.79         4.27 o                         
  -4   8   8         64.41         66.87         3.87 o                         
  -3   8   8         29.12         32.52         4.44 o                         
  -9   9   8          6.81          4.43         4.92 o                         
  -8   9   8          5.17          6.57         3.82 o                         
  -7   9   8        127.20        111.46         9.62 o                         
  -6   9   8        105.77         93.21         8.38 o                         
  -5   9   8          4.54          9.88         4.91 o                         
   0 -12   9        129.04        136.45         6.49 o                         
   1 -12   9        109.59        113.23         7.05 o                         
   2 -12   9         15.40         23.61         3.56 o                         
   3 -12   9         11.02         17.46         3.50 o                         
   4 -12   9          5.19          9.74         4.41 o                         
  -2 -11   9          2.44          6.20         4.08 o                         
  -1 -11   9          5.61          5.98         2.15 o                         
   0 -11   9         19.03         20.38         3.03 o                         
   1 -11   9         38.69         40.44         2.93 o                         
   2 -11   9        101.83         93.61         4.59 o                         
   3 -11   9          0.10          0.84         2.91 o                         
   4 -11   9         38.60         35.89         3.81 o                         
   5 -11   9         30.78         29.84         4.07 o                         
  -4 -10   9          2.07          5.86         4.56 o                         
  -3 -10   9         67.18         68.72         4.00 o                         
  -2 -10   9         23.07         27.38         3.33 o                         
  -1 -10   9         87.09         84.48         3.14 o                         
   0 -10   9          0.55          4.03         2.09 o                         
   1 -10   9          7.16          7.94         2.35 o                         
   2 -10   9          8.04         11.30         2.75 o                         
   3 -10   9         20.14         13.65         2.71 o                         
   4 -10   9          0.53          2.15         2.84 o                         
   5 -10   9          0.27          2.22         4.53 o                         
   6 -10   9         43.75         56.71         4.97 o                         
  -5  -9   9         20.49         28.84         5.69 o                         
  -4  -9   9         34.53         38.36         4.51 o                         
  -3  -9   9        168.13        154.08         5.50 o                         
  -2  -9   9          3.67          3.90         1.47 o                         
  -1  -9   9         87.50         87.23         3.23 o                         
   0  -9   9        156.79        161.58         4.03 o                         
   1  -9   9         78.64         82.49         3.57 o                         
   2  -9   9         18.52         21.97         2.54 o                         
   3  -9   9         58.33         61.98         3.10 o                         
   4  -9   9          5.60          6.81         2.65 o                         
   5  -9   9          6.22          6.34         3.03 o                         
   6  -9   9          3.25          8.00         3.43 o                         
  -6  -8   9         11.42         19.94         5.99 o                         
  -5  -8   9         71.89         69.64         6.78 o                         
  -4  -8   9         99.67        105.34         4.64 o                         
  -3  -8   9        117.38        113.70         4.53 o                         
  -2  -8   9        326.29        306.17         4.49 o                         
  -1  -8   9         25.46         29.14         2.34 o                         
   0  -8   9        395.76        381.04         5.48 o                         
   1  -8   9         36.16         42.09         2.46 o                         
   2  -8   9        103.06        113.79         4.39 o                         
   3  -8   9         21.78         21.74         2.67 o                         
   4  -8   9          4.80          2.63         2.50 o                         
   5  -8   9         48.27         47.17         3.29 o                         
   6  -8   9          3.15          9.32         3.55 o                         
   7  -8   9         90.91         85.79         8.51 o                         
  -7  -7   9          0.22          3.43         3.79 o                         
  -6  -7   9          0.00          1.54         3.31 o                         
  -5  -7   9         61.62         61.52         6.83 o                         
  -4  -7   9          2.09          2.02         2.38 o                         
  -3  -7   9         31.71         29.15         1.63 o                         
  -2  -7   9         26.92         26.13         1.99 o                         
  -1  -7   9        495.39        470.95         5.64 o                         
   0  -7   9        221.27        215.06         4.14 o                         
   1  -7   9        119.66        103.37         4.24 o                         
   2  -7   9        191.63        184.92         7.31 o                         
   3  -7   9         64.54         66.35         4.00 o                         
   4  -7   9         14.15         12.76         2.57 o                         
   5  -7   9         35.38         36.33         3.21 o                         
   6  -7   9          0.78          5.73         3.48 o                         
   7  -7   9         93.32        104.83         8.97 o                         
  -8  -6   9          0.28          5.91         3.38 o                         
  -7  -6   9         12.05         18.73         3.56 o                         
  -6  -6   9        368.74        353.28         8.23 o                         
  -5  -6   9        189.21        191.77         6.29 o                         
  -4  -6   9        108.49        101.15         2.56 o                         
  -3  -6   9        160.61        165.34         3.09 o                         
  -2  -6   9         36.97         46.95         2.34 o                         
  -1  -6   9        184.35        190.25         4.05 o                         
   0  -6   9        181.33        191.35         4.68 o                         
   1  -6   9          2.41          1.83         2.23 o                         
   2  -6   9        183.58        169.75         7.01 o                         
   3  -6   9        194.78        194.07         5.57 o                         
   4  -6   9          6.36          8.20         2.49 o                         
   5  -6   9        111.95        150.79         6.56 o                         
   6  -6   9         26.57         28.01         3.76 o                         
   7  -6   9         39.92         45.23         5.93 o                         
  -9  -5   9         17.76         23.10         3.79 o                         
  -8  -5   9          0.83          2.86         5.09 o                         
  -7  -5   9          4.04          2.45         3.29 o                         
  -6  -5   9         60.25         61.79         3.97 o                         
  -5  -5   9          6.07          8.78         2.94 o                         
  -4  -5   9          3.64          5.13         1.59 o                         
  -3  -5   9         19.25         20.53         1.51 o                         
  -2  -5   9         51.77         51.33         2.51 o                         
  -1  -5   9        464.96        456.54         6.35 o                         
   0  -5   9         12.20          6.38         2.12 o                         
   1  -5   9         53.29         46.48         4.38 o                         
   2  -5   9         12.95          7.28         2.96 o                         
   3  -5   9        272.24        267.76         8.24 o                         
   4  -5   9          0.01         -0.02         2.32 o                         
   5  -5   9        152.49        145.59         5.09 o                         
   6  -5   9          8.58          5.87         3.38 o                         
   7  -5   9          7.35         12.59         3.91 o                         
 -10  -4   9        144.31        163.37        14.94 o                         
  -9  -4   9          1.26          0.80         3.40 o                         
  -8  -4   9         49.28         45.68         4.48 o                         
  -7  -4   9        205.61        199.96         6.35 o                         
  -6  -4   9        213.41        203.88         6.31 o                         
  -5  -4   9        335.70        330.82         4.71 o                         
  -4  -4   9        124.47        126.75         3.41 o                         
  -3  -4   9         17.38         14.66         1.48 o                         
  -2  -4   9         45.52         51.32         2.26 o                         
  -1  -4   9         52.71         57.53         6.05 o                         
   0  -4   9          8.54         10.21         2.37 o                         
   1  -4   9          0.02         -1.92         2.46 o                         
   2  -4   9         23.73         18.55         3.43 o                         
   3  -4   9         54.83         60.77         4.75 o                         
   4  -4   9        103.66         96.41         4.68 o                         
   5  -4   9        145.68        143.94         6.25 o                         
   6  -4   9         14.30         13.32         3.61 o                         
 -10  -3   9         67.44         66.28         8.51 o                         
  -9  -3   9          1.58         -2.99         4.40 o                         
  -8  -3   9         46.54         47.38         3.81 o                         
  -7  -3   9         23.64         27.22         3.36 o                         
  -6  -3   9          5.26         11.09         1.49 o                         
  -5  -3   9        205.82        205.04         4.29 o                         
  -4  -3   9         93.05         86.54         3.23 o                         
  -3  -3   9        228.63        227.09         4.35 o                         
  -2  -3   9        462.24        430.81         7.27 o                         
  -1  -3   9         54.99         52.18         2.55 o                         
   0  -3   9          2.34          5.59         2.28 o                         
   1  -3   9        224.73        203.21         7.12 o                         
   2  -3   9         53.96         56.56         3.17 o                         
   3  -3   9         37.19         33.92         5.34 o                         
   4  -3   9          4.56          6.96         2.41 o                         
   5  -3   9         14.71         17.01         2.69 o                         
   6  -3   9         69.97         73.41         3.73 o                         
 -11  -2   9          8.04          4.98         9.14 o                         
 -10  -2   9          2.71         -1.99         3.61 o                         
  -9  -2   9          8.34          7.33         4.31 o                         
  -8  -2   9        199.36        198.26         6.66 o                         
  -7  -2   9         50.82         56.66         3.89 o                         
  -6  -2   9         23.45         29.25         1.99 o                         
  -5  -2   9         10.83          9.40         1.75 o                         
  -4  -2   9         53.42         54.98         2.11 o                         
  -3  -2   9          9.36         12.47         1.68 o                         
  -2  -2   9          0.04         -1.40         1.85 o                         
  -1  -2   9        194.53        191.91         4.40 o                         
   0  -2   9        431.49        413.33         6.91 o                         
   1  -2   9        137.39        140.17         5.71 o                         
   2  -2   9         69.84         62.82         3.35 o                         
   3  -2   9         28.08         31.81         3.25 o                         
   4  -2   9          6.09          9.23         2.84 o                         
   5  -2   9          0.74          0.14         3.82 o                         
   6  -2   9         38.35         51.27         6.68 o                         
 -11  -1   9          0.76         -3.99         3.99 o                         
 -10  -1   9          3.77          5.84         4.15 o                         
  -9  -1   9         14.06         12.00         3.30 o                         
  -8  -1   9         20.29         21.88         1.74 o                         
  -7  -1   9         12.49         17.29         1.86 o                         
  -6  -1   9         73.10         70.52         3.21 o                         
  -5  -1   9        530.60        528.22         5.78 o                         
  -4  -1   9        286.11        276.69         4.09 o                         
  -3  -1   9          3.59          0.88         1.61 o                         
  -2  -1   9         37.80         48.00         3.59 o                         
  -1  -1   9         64.17         62.35         6.43 o                         
   0  -1   9         40.17         42.32         2.94 o                         
   1  -1   9        447.83        452.67         7.25 o                         
   2  -1   9         37.77         43.04         3.19 o                         
   3  -1   9          0.30          2.46         2.45 o                         
   4  -1   9          4.10          4.91         2.59 o                         
   5  -1   9         25.01         30.32         4.28 o                         
 -11   0   9        193.16        183.60         7.69 o                         
 -10   0   9         24.12         18.01         3.77 o                         
  -9   0   9          2.57          1.61         1.48 o                         
  -8   0   9         27.34         23.10         2.28 o                         
  -7   0   9        274.08        259.35         5.54 o                         
  -6   0   9         51.07         49.23         2.65 o                         
  -5   0   9       1013.06        975.12         9.54 o                         
  -4   0   9        257.36        264.76         4.21 o                         
  -3   0   9        154.93        151.16         3.63 o                         
  -2   0   9        168.34        177.53         4.31 o                         
  -1   0   9         46.23         41.44         2.74 o                         
   0   0   9         92.91         95.93         3.70 o                         
   1   0   9         38.66         42.23         2.71 o                         
   2   0   9         64.95         66.32         3.30 o                         
   3   0   9          0.02          7.06         2.63 o                         
   4   0   9        119.11        123.12         4.15 o                         
   5   0   9         40.42         43.74         4.76 o                         
 -12   1   9          0.67          8.26         5.76 o                         
 -11   1   9          2.66          4.74         4.07 o                         
 -10   1   9         37.78         38.72         2.44 o                         
  -9   1   9          0.27          3.24         1.97 o                         
  -8   1   9         56.06         61.50         3.79 o                         
  -7   1   9        127.94        124.69         4.01 o                         
  -6   1   9         11.17          9.20         1.76 o                         
  -5   1   9         81.45         92.89         3.50 o                         
  -4   1   9         88.54         78.33         3.50 o                         
  -3   1   9          1.37          2.58         1.84 o                         
  -2   1   9         89.46        103.51         4.31 o                         
  -1   1   9        511.51        507.19         7.78 o                         
   0   1   9         65.50         67.09         3.05 o                         
   1   1   9          0.59          2.91         2.01 o                         
   2   1   9          0.38          1.77         2.05 o                         
   3   1   9          8.38         10.03         2.26 o                         
   4   1   9         74.81         83.14         5.03 o                         
 -12   2   9        170.75        159.87         8.38 o                         
 -11   2   9          0.17         -0.85         1.81 o                         
 -10   2   9        153.40        147.86         4.25 o                         
  -9   2   9        147.98        139.01         4.14 o                         
  -8   2   9          0.54         -1.18         2.02 o                         
  -7   2   9        117.38        119.79         3.50 o                         
  -6   2   9         12.48          8.86         2.40 o                         
  -5   2   9          0.81         -0.60         2.15 o                         
  -4   2   9        176.70        177.90         4.00 o                         
  -3   2   9         98.56         86.79         4.18 o                         
  -2   2   9         36.72         35.85         3.08 o                         
  -1   2   9        145.64        129.53         4.03 o                         
   0   2   9         81.27         88.78         3.78 o                         
   1   2   9         80.19         75.49         4.24 o                         
   2   2   9         88.88         88.94         4.74 o                         
   3   2   9        234.40        238.21         4.60 o                         
 -12   3   9          2.10          7.21         2.72 o                         
 -11   3   9          0.42          2.38         2.05 o                         
 -10   3   9         13.69         10.48         2.31 o                         
  -9   3   9          0.03          0.88         2.02 o                         
  -8   3   9          0.06          1.33         1.78 o                         
  -7   3   9          0.06         -0.91         2.22 o                         
  -6   3   9         32.62         31.33         3.12 o                         
  -5   3   9         17.91         22.49         3.15 o                         
  -4   3   9         92.10         92.09         4.94 o                         
  -3   3   9        400.64        427.06         8.11 o                         
  -2   3   9          0.35         -0.85         1.97 o                         
  -1   3   9         16.76         18.28         2.14 o                         
   0   3   9         23.82         29.34         2.48 o                         
   1   3   9         39.00         36.95         2.74 o                         
   2   3   9        187.13        205.04         5.37 o                         
 -12   4   9          2.91          2.65         2.74 o                         
 -11   4   9         14.31         16.54         2.56 o                         
 -10   4   9         87.87         83.44         4.05 o                         
  -9   4   9        331.82        323.41         5.39 o                         
  -8   4   9        179.55        167.38         4.32 o                         
  -7   4   9          0.85         -1.43         2.15 o                         
  -6   4   9        173.32        161.12         4.47 o                         
  -5   4   9         63.23         68.34         3.22 o                         
  -4   4   9        200.02        202.80         7.73 o                         
  -3   4   9         62.24         59.57         3.30 o                         
  -2   4   9          0.04          0.43         1.87 o                         
  -1   4   9         39.65         40.79         2.66 o                         
   0   4   9         36.82         46.69         2.56 o                         
   1   4   9          8.01          7.75         2.63 o                         
 -12   5   9          1.03         -1.45         3.21 o                         
 -11   5   9          6.77          0.89         2.81 o                         
 -10   5   9          6.09          2.56         2.61 o                         
  -9   5   9         65.64         66.05         2.91 o                         
  -8   5   9          0.04         -1.38         2.18 o                         
  -7   5   9         24.76         24.23         2.26 o                         
  -6   5   9        137.20        135.37         4.46 o                         
  -5   5   9         63.35         67.46         2.92 o                         
  -4   5   9          3.10          2.94         2.18 o                         
  -3   5   9         31.15         36.25         2.67 o                         
  -2   5   9         21.05         25.69         2.03 o                         
  -1   5   9        104.85        115.65         4.63 o                         
   0   5   9         29.70         32.21         3.07 o                         
 -11   6   9          7.05          7.91         3.28 o                         
 -10   6   9          9.58          5.57         2.74 o                         
  -9   6   9         66.61         69.66         3.95 o                         
  -8   6   9          4.42          8.67         2.43 o                         
  -7   6   9         38.80         38.81         2.70 o                         
  -6   6   9        124.97        132.93         4.40 o                         
  -5   6   9          0.71          2.61         2.25 o                         
  -4   6   9        407.05        414.17         5.94 o                         
  -3   6   9          5.09          5.24         1.58 o                         
  -2   6   9         57.74         64.39         4.26 o                         
  -1   6   9         71.75         65.37         4.17 o                         
 -10   7   9          0.07         -2.28         3.32 o                         
  -9   7   9         18.34         13.98         2.99 o                         
  -8   7   9          1.87         -1.17         3.19 o                         
  -7   7   9         86.19         90.70         4.98 o                         
  -6   7   9         24.09         28.03         3.10 o                         
  -5   7   9         15.43         19.51         2.69 o                         
  -4   7   9         24.18         20.99         3.42 o                         
  -3   7   9        128.79        128.38         6.38 o                         
  -9   8   9          3.79          5.08         4.01 o                         
  -8   8   9         33.02         38.06         4.38 o                         
  -7   8   9         69.48         66.86         3.80 o                         
  -6   8   9          4.79          5.72         3.22 o                         
  -5   8   9         70.18         71.40         5.27 o                         
  -1 -11  10         56.41         52.68         2.89 o                         
   0 -11  10         15.35         23.64         5.40 o                         
   1 -11  10          0.43          5.01         2.77 o                         
   2 -11  10          1.24          2.20         3.07 o                         
   3 -11  10        135.36        145.64         6.20 o                         
   4 -11  10        115.85        105.15        10.97 o                         
  -3 -10  10          2.02          1.80         3.40 o                         
  -2 -10  10          0.96          6.04         3.11 o                         
  -1 -10  10         37.51         42.95         2.81 o                         
   0 -10  10         31.13         27.58         3.21 o                         
   1 -10  10          1.74          4.31         2.89 o                         
   2 -10  10         52.01         56.62         3.35 o                         
   3 -10  10         10.59         14.47         3.16 o                         
   4 -10  10         12.89         19.59         3.53 o                         
   5 -10  10         38.45         43.33         5.65 o                         
  -5  -9  10         53.35         66.12         5.35 o                         
  -4  -9  10          8.35         12.27         4.38 o                         
  -3  -9  10         69.93         76.36         4.63 o                         
  -2  -9  10         43.41         37.42         2.61 o                         
  -1  -9  10         14.79         11.93         2.11 o                         
   0  -9  10         35.36         38.89         2.63 o                         
   1  -9  10          0.05          1.13         2.42 o                         
   2  -9  10         97.86        106.65         5.97 o                         
   3  -9  10         72.27         85.40         4.01 o                         
   4  -9  10          1.72          3.69         3.88 o                         
   5  -9  10         10.69         17.28         3.63 o                         
  -6  -8  10         13.43         20.23         4.46 o                         
  -5  -8  10        172.14        169.34         7.63 o                         
  -4  -8  10         52.97         66.08         3.56 o                         
  -3  -8  10          5.52          6.73         1.56 o                         
  -2  -8  10          5.94          8.39         1.89 o                         
  -1  -8  10         99.51         87.50         3.44 o                         
   0  -8  10         93.45         86.13         3.83 o                         
   1  -8  10          4.20          3.70         2.65 o                         
   2  -8  10          1.26          3.13         2.63 o                         
   3  -8  10         71.03         81.91         5.36 o                         
   4  -8  10        192.63        193.80         5.69 o                         
   5  -8  10          0.02          4.19         3.34 o                         
   6  -8  10          0.53          2.89         6.80 o                         
  -7  -7  10          8.85         15.47         6.65 o                         
  -6  -7  10         12.12         11.68         3.88 o                         
  -5  -7  10         21.26         22.86         3.89 o                         
  -4  -7  10          0.10         -1.16         1.40 o                         
  -3  -7  10         82.77         82.62         3.40 o                         
  -2  -7  10         39.88         37.87         2.11 o                         
  -1  -7  10         18.83         22.33         2.18 o                         
   0  -7  10          5.92          9.48         2.06 o                         
   1  -7  10          7.69          7.19         2.62 o                         
   2  -7  10         63.51         76.30         3.31 o                         
   3  -7  10         30.92         41.15         3.65 o                         
   4  -7  10         15.25         11.11         3.02 o                         
   5  -7  10         36.41         37.37         3.70 o                         
   6  -7  10          3.71          0.30         6.47 o                         
  -8  -6  10         46.63         46.48         4.67 o                         
  -7  -6  10          0.04          2.32         3.93 o                         
  -6  -6  10        143.57        145.59         6.85 o                         
  -5  -6  10          9.11         10.26         3.53 o                         
  -4  -6  10         12.87         13.87         1.91 o                         
  -3  -6  10        139.96        135.37         3.33 o                         
  -2  -6  10         18.18         19.66         1.92 o                         
  -1  -6  10        131.62        126.70         6.18 o                         
   0  -6  10        281.53        257.66         6.32 o                         
   1  -6  10         17.86         16.68         4.07 o                         
   2  -6  10        100.59         90.79         4.05 o                         
   3  -6  10        163.38        163.88         5.06 o                         
   4  -6  10         24.00         24.42         3.14 o                         
   5  -6  10         89.02         83.45         4.10 o                         
   6  -6  10         19.13         16.10         4.91 o                         
  -9  -5  10         54.33         55.93         4.58 o                         
  -8  -5  10          1.53          8.70        11.95 o                         
  -7  -5  10         78.75         83.12         5.12 o                         
  -6  -5  10        124.03        124.10         8.90 o                         
  -5  -5  10         55.14         53.19         2.79 o                         
  -4  -5  10        105.88        106.62         8.17 o                         
  -3  -5  10        145.60        150.59         3.25 o                         
  -2  -5  10          9.96          8.76         1.87 o                         
  -1  -5  10        127.42        103.39         3.95 o                         
   0  -5  10          0.53          1.28         2.14 o                         
   1  -5  10          9.61          2.61         3.42 o                         
   2  -5  10         20.27         24.50         3.13 o                         
   3  -5  10          3.42          8.81         2.55 o                         
   4  -5  10         53.77         54.11         3.27 o                         
   5  -5  10          0.10          3.01         3.14 o                         
   6  -5  10          0.01         -2.93         4.50 o                         
  -9  -4  10         17.19         19.42         3.92 o                         
  -8  -4  10          0.10         -3.50         3.58 o                         
  -7  -4  10         41.43         44.18         4.90 o                         
  -6  -4  10        106.23        103.65         3.06 o                         
  -5  -4  10          1.01          1.92         1.96 o                         
  -4  -4  10         74.46         71.41         5.14 o                         
  -3  -4  10        128.73        115.94         3.56 o                         
  -2  -4  10        176.86        164.75         5.31 o                         
  -1  -4  10         21.58         23.42         2.77 o                         
   1  -4  10          3.68          7.12         3.79 o                         
   2  -4  10          7.81          9.67         3.09 o                         
   3  -4  10          1.02         -0.53         2.46 o                         
   4  -4  10         34.14         33.75         3.09 o                         
   5  -4  10          9.34          9.07         3.31 o                         
 -10  -3  10          9.86          6.61         5.04 o                         
  -9  -3  10         17.52         14.96         4.28 o                         
  -8  -3  10        165.68        155.37         6.73 o                         
  -7  -3  10         41.34         39.53         2.20 o                         
  -6  -3  10          2.62          3.63         1.87 o                         
  -5  -3  10         12.39         12.27         2.24 o                         
  -4  -3  10        182.90        182.00         2.95 o                         
  -3  -3  10         21.18         17.48         1.97 o                         
  -2  -3  10         23.25         24.28         2.76 o                         
  -1  -3  10         15.97          7.95         2.25 o                         
   0  -3  10        120.82        121.00         5.57 o                         
   1  -3  10        254.23        239.12         7.88 o                         
   2  -3  10         32.13         31.54         4.01 o                         
   3  -3  10          9.66         15.56         3.28 o                         
   4  -3  10          6.41          6.51         2.80 o                         
   5  -3  10          7.88          9.09         3.22 o                         
 -10  -2  10          0.65         -3.97         3.97 o                         
  -9  -2  10          6.50          8.37         3.56 o                         
  -8  -2  10         43.63         36.07         2.43 o                         
  -7  -2  10          0.06         -1.56         1.69 o                         
  -6  -2  10         39.98         36.05         2.37 o                         
  -5  -2  10         12.28          8.49         2.07 o                         
  -4  -2  10        157.42        158.13         3.47 o                         
  -3  -2  10        611.71        607.53         7.91 o                         
  -2  -2  10        267.14        261.73         6.18 o                         
  -1  -2  10         38.88         38.16         4.90 o                         
   0  -2  10        419.66        415.92         8.25 o                         
   1  -2  10        193.20        192.90        13.80 o                         
   2  -2  10        102.51        106.37         5.55 o                         
   3  -2  10         52.42         62.40         3.80 o                         
   4  -2  10          5.27          3.50         3.83 o                         
   5  -2  10          3.83          9.55         3.78 o                         
 -11  -1  10         71.15         72.21         5.47 o                         
 -10  -1  10         57.55         63.65         4.84 o                         
  -9  -1  10         10.45          5.88         4.45 o                         
  -8  -1  10          4.76         11.57         4.53 o                         
  -7  -1  10         10.52         10.24         2.10 o                         
  -6  -1  10         57.99         55.81         3.79 o                         
  -5  -1  10        547.53        523.17         6.10 o                         
  -4  -1  10        103.57         94.52         3.61 o                         
  -3  -1  10          2.49          5.36         2.23 o                         
  -2  -1  10         12.65          7.81         2.08 o                         
  -1  -1  10         22.39         23.52         3.07 o                         
   0  -1  10         52.42         54.98         3.66 o                         
   1  -1  10          0.59         -0.18         2.66 o                         
   2  -1  10         13.44         16.74         2.86 o                         
   3  -1  10         25.21         18.16         3.64 o                         
   4  -1  10         25.74         28.20         4.33 o                         
 -11   0  10         94.85         82.51         5.48 o                         
 -10   0  10          1.66         -3.77         3.77 o                         
  -9   0  10         34.80         36.68         2.36 o                         
  -8   0  10         23.27         22.41         2.33 o                         
  -7   0  10        350.75        348.78         6.16 o                         
  -6   0  10         21.02         21.04         1.86 o                         
  -5   0  10          6.79          9.44         1.85 o                         
  -4   0  10        367.89        380.81         6.03 o                         
  -3   0  10         49.28         49.14         3.36 o                         
  -2   0  10         85.78         93.02         6.99 o                         
  -1   0  10          0.50          1.41         2.70 o                         
   0   0  10          1.53          6.63         3.74 o                         
   1   0  10        158.56        154.06         5.02 o                         
   2   0  10         10.01          4.69         2.47 o                         
   3   0  10         23.97         29.17         3.11 o                         
 -11   1  10         13.00          8.33         4.87 o                         
 -10   1  10         26.59         28.79         2.39 o                         
  -9   1  10          0.36          1.98         2.21 o                         
  -8   1  10        119.06        112.53         4.13 o                         
  -7   1  10        140.53        132.38         4.92 o                         
  -6   1  10          0.33         -1.72         1.78 o                         
  -5   1  10         36.20         33.44         3.80 o                         
  -4   1  10          4.61          6.84         2.72 o                         
  -3   1  10          2.60          2.12         2.82 o                         
  -2   1  10         37.68         41.92         4.41 o                         
  -1   1  10          6.92         10.22         2.43 o                         
   0   1  10         12.88         11.39         2.58 o                         
   1   1  10          1.40          0.75         2.20 o                         
   2   1  10         32.06         33.39         2.89 o                         
   3   1  10         32.93         33.29         3.66 o                         
 -11   2  10         18.00         19.99         3.62 o                         
 -10   2  10         75.48         75.37         3.48 o                         
  -9   2  10         24.77         23.98         4.42 o                         
  -8   2  10         10.88         10.06         2.02 o                         
  -7   2  10         60.60         67.03         4.03 o                         
  -6   2  10         28.39         30.37         3.09 o                         
  -5   2  10          0.08         -0.51         2.74 o                         
  -4   2  10        236.92        220.98         6.16 o                         
  -3   2  10        103.71        105.03         5.58 o                         
  -2   2  10          5.89          7.00         2.39 o                         
  -1   2  10         51.32         47.11         2.91 o                         
   0   2  10         15.90         20.40         4.01 o                         
   1   2  10          0.99          3.22         2.67 o                         
   2   2  10         57.69         57.00         3.48 o                         
 -11   3  10         20.49         24.54         3.53 o                         
 -10   3  10        182.91        177.20         6.47 o                         
  -9   3  10        265.94        274.69         6.88 o                         
  -8   3  10          9.17          6.45         2.37 o                         
  -7   3  10        100.59        104.05         4.08 o                         
  -6   3  10         66.01         70.46         3.38 o                         
  -5   3  10         55.78         59.79         5.24 o                         
  -4   3  10         49.85         61.05         4.41 o                         
  -3   3  10         28.46         32.90         2.82 o                         
  -2   3  10          0.05         -2.16         2.16 o                         
  -1   3  10         15.06         18.13         2.68 o                         
   0   3  10         20.66         26.16         3.76 o                         
   1   3  10         31.65         31.65         2.94 o                         
 -11   4  10         59.32         56.00         3.30 o                         
 -10   4  10          3.00          0.14         2.67 o                         
  -9   4  10          5.45          3.38         2.57 o                         
  -8   4  10          2.09         -2.30         2.30 o                         
  -7   4  10         11.91         16.42         2.44 o                         
  -6   4  10         55.32         49.76         2.72 o                         
  -5   4  10         39.56         39.23         2.66 o                         
  -4   4  10          0.50         -2.45         2.45 o                         
  -3   4  10          8.13          5.48         3.10 o                         
  -2   4  10        166.47        177.96         4.72 o                         
  -1   4  10        108.21        113.71         3.82 o                         
   0   4  10         63.79         71.65         3.20 o                         
 -11   5  10          2.03          7.88         3.54 o                         
 -10   5  10          4.56          4.09         3.03 o                         
  -9   5  10         34.84         40.36         3.61 o                         
  -8   5  10         23.22         23.73         2.85 o                         
  -7   5  10        173.35        165.78         4.92 o                         
  -6   5  10        263.56        255.60         5.31 o                         
  -5   5  10         30.79         33.11         2.72 o                         
  -4   5  10          7.24          6.85         2.52 o                         
  -3   5  10         81.79         86.35         6.06 o                         
  -2   5  10         17.30         16.18         2.01 o                         
  -1   5  10          4.19          1.60         4.00 o                         
 -10   6  10          0.32          3.88         3.42 o                         
  -9   6  10         14.82         10.74         3.06 o                         
  -8   6  10          0.11         -0.84         2.87 o                         
  -7   6  10         22.95         22.58         3.35 o                         
  -6   6  10        100.69        108.46         4.04 o                         
  -5   6  10         59.59         59.54         3.31 o                         
  -4   6  10         45.30         48.02         2.66 o                         
  -3   6  10         63.38         63.90         4.19 o                         
  -9   7  10          3.25          8.80         8.47 o                         
  -8   7  10          7.18          8.51         4.02 o                         
  -7   7  10          0.77         -3.36         3.54 o                         
  -6   7  10          2.93          4.43         3.42 o                         
  -5   7  10         11.37         10.84         6.66 o                         
   1 -11  11         15.50         21.84         3.62 o                         
  -3 -10  11          6.49          6.63         6.16 o                         
  -2 -10  11          2.71          0.97         2.08 o                         
  -1 -10  11         35.99         38.01         3.85 o                         
   0 -10  11        148.75        137.47         4.72 o                         
   1 -10  11         21.78         22.27         3.12 o                         
   2 -10  11         29.12         29.93         3.48 o                         
   3 -10  11          3.63          0.38         4.07 o                         
  -4  -9  11         53.73         62.85         5.75 o                         
  -3  -9  11         26.18         27.64         3.45 o                         
  -2  -9  11         42.10         42.12         2.48 o                         
  -1  -9  11          2.53          1.49         2.31 o                         
   0  -9  11         10.36         15.61         2.83 o                         
   1  -9  11          2.10          1.53         3.04 o                         
   2  -9  11          4.19          3.27         2.98 o                         
   3  -9  11         51.84         56.32         4.68 o                         
   4  -9  11          8.80         11.07         4.70 o                         
  -5  -8  11         59.24         53.09         6.75 o                         
  -4  -8  11          6.35          7.87         4.36 o                         
  -3  -8  11          1.02         -0.70         1.94 o                         
  -2  -8  11         39.99         40.41         2.45 o                         
  -1  -8  11         12.35         12.54         2.20 o                         
   0  -8  11         84.57         92.29         3.59 o                         
   1  -8  11         11.80         19.59         2.75 o                         
   2  -8  11          0.29          0.98         2.82 o                         
   3  -8  11        249.76        250.42         6.28 o                         
   4  -8  11        109.59        123.48         5.22 o                         
  -7  -7  11          9.43         21.83         6.26 o                         
  -6  -7  11         44.98         49.71         5.04 o                         
  -5  -7  11        204.17        219.73         8.54 o                         
  -4  -7  11         27.00         30.32         4.38 o                         
  -3  -7  11         77.22         93.86         5.07 o                         
  -2  -7  11        133.05        136.07         4.44 o                         
  -1  -7  11          3.14          6.57         2.46 o                         
   0  -7  11         43.77         44.19         2.79 o                         
   1  -7  11         42.96         37.31         2.96 o                         
   2  -7  11          8.71          8.68         2.79 o                         
   3  -7  11          4.29          3.78         3.09 o                         
   4  -7  11          2.74          4.74         3.67 o                         
   5  -7  11          3.12          7.34         6.17 o                         
  -7  -6  11          4.23          2.96         4.25 o                         
  -6  -6  11         36.70         35.81         4.56 o                         
  -5  -6  11          3.52          4.46         1.72 o                         
  -4  -6  11         35.68         40.57         2.62 o                         
  -3  -6  11          8.77         10.66         1.77 o                         
  -2  -6  11         19.49         14.68         2.11 o                         
  -1  -6  11         14.63         20.92         2.72 o                         
   0  -6  11          8.18         11.74         2.35 o                         
   1  -6  11         62.78         67.51         3.39 o                         
   2  -6  11        255.57        247.89         5.91 o                         
   3  -6  11          2.43         -0.26         2.82 o                         
   4  -6  11         11.25         10.56         3.58 o                         
   5  -6  11         41.77         30.08         5.71 o                         
  -8  -5  11         15.08         16.95         4.66 o                         
  -7  -5  11         35.52         38.54         4.51 o                         
  -6  -5  11          1.26          4.30         3.90 o                         
  -5  -5  11         38.62         39.25         2.48 o                         
  -4  -5  11         99.74         98.98         3.94 o                         
  -3  -5  11         52.64         51.23         2.47 o                         
  -2  -5  11         49.94         49.71         3.05 o                         
  -1  -5  11          3.94         -0.95         2.70 o                         
   0  -5  11          3.13          4.70         2.57 o                         
   1  -5  11        111.44         97.18         4.29 o                         
   2  -5  11          0.03         -0.71         2.75 o                         
   3  -5  11          0.45          5.13         2.89 o                         
   4  -5  11         40.43         49.50         3.98 o                         
  -9  -4  11        176.34        173.14         7.51 o                         
  -8  -4  11         43.21         42.79         4.69 o                         
  -7  -4  11          4.04          3.12         4.95 o                         
  -6  -4  11         46.62         41.93         2.70 o                         
  -5  -4  11         56.18         53.36         2.97 o                         
  -4  -4  11         25.60         27.67         2.41 o                         
  -3  -4  11        346.23        340.19         5.70 o                         
  -2  -4  11        257.88        280.91         6.96 o                         
  -1  -4  11          1.94         -2.50         3.23 o                         
   0  -4  11          8.49          8.32         2.36 o                         
   1  -4  11         13.32         13.32         2.55 o                         
   2  -4  11          1.37         -2.64         2.64 o                         
   3  -4  11         20.76         13.62         3.04 o                         
   4  -4  11         31.69         29.35         3.65 o                         
  -9  -3  11          1.10         -3.89         3.89 o                         
  -8  -3  11         24.79         14.62         4.30 o                         
  -7  -3  11          0.17         -0.90         1.83 o                         
  -6  -3  11         38.18         40.49         2.61 o                         
  -5  -3  11         40.47         40.77         3.02 o                         
  -4  -3  11        179.54        167.03         3.63 o                         
  -3  -3  11          0.89          0.02         1.92 o                         
  -2  -3  11         68.75         63.11         4.44 o                         
  -1  -3  11         44.49         53.97         5.22 o                         
   0  -3  11         57.97         50.36         6.72 o                         
   1  -3  11        104.55        109.84         4.61 o                         
   2  -3  11         64.00         67.47         3.50 o                         
   3  -3  11          6.07          6.53         3.10 o                         
   4  -3  11          0.00         -1.19         3.93 o                         
 -10  -2  11          3.44         -0.52         4.31 o                         
  -9  -2  11          1.13          2.16         4.57 o                         
  -8  -2  11         21.79         23.43         2.33 o                         
  -7  -2  11         71.38         68.60         3.30 o                         
  -6  -2  11         27.92         26.31         3.13 o                         
  -5  -2  11          1.40          2.62         1.63 o                         
  -4  -2  11         12.19         10.25         2.03 o                         
  -3  -2  11         36.37         41.40         4.10 o                         
  -2  -2  11        314.24        305.75         7.22 o                         
  -1  -2  11          1.00          0.34         2.20 o                         
   0  -2  11          2.65         -0.67         2.45 o                         
   1  -2  11        157.01        153.43         6.97 o                         
   2  -2  11         67.49         61.41         3.49 o                         
   3  -2  11          5.61          4.99         3.11 o                         
 -10  -1  11          7.94         -1.72         4.37 o                         
  -9  -1  11         14.99         18.20         3.50 o                         
  -8  -1  11         70.25         65.87         3.27 o                         
  -7  -1  11         26.16         24.91         4.18 o                         
  -6  -1  11         22.54         26.79         3.28 o                         
  -5  -1  11          0.25          0.92         1.80 o                         
  -4  -1  11         36.57         48.61         4.24 o                         
  -3  -1  11         88.91         83.68         4.60 o                         
  -2  -1  11         55.37         45.80         3.17 o                         
  -1  -1  11          6.70          6.33         2.85 o                         
   0  -1  11         19.51         19.05         2.54 o                         
   1  -1  11          0.38         -0.38         2.65 o                         
   2  -1  11         16.65         19.64         3.04 o                         
   3  -1  11         37.67         46.94         5.66 o                         
 -11   0  11         14.03          7.46         5.81 o                         
 -10   0  11          0.00         -0.08         2.01 o                         
  -9   0  11          0.06          3.27         3.61 o                         
  -8   0  11        149.15        141.07         4.78 o                         
  -7   0  11         71.32         76.31         3.58 o                         
  -6   0  11         62.02         61.73         3.10 o                         
  -5   0  11          7.59          9.77         2.39 o                         
  -4   0  11        245.96        237.68         5.52 o                         
  -3   0  11        370.22        346.56         5.74 o                         
  -2   0  11        120.39        121.41         4.64 o                         
  -1   0  11         11.26         11.67         2.42 o                         
   0   0  11          4.70          3.77         2.79 o                         
   1   0  11          7.29          8.01         2.77 o                         
   2   0  11          6.69         10.56         5.47 o                         
 -11   1  11          0.10          0.79         4.16 o                         
 -10   1  11         48.82         47.19         2.95 o                         
  -9   1  11        200.28        201.44         6.00 o                         
  -8   1  11         60.37         54.90         4.09 o                         
  -7   1  11         46.97         51.87         3.00 o                         
  -6   1  11         17.39         14.35         2.42 o                         
  -5   1  11         97.38        108.18         4.42 o                         
  -4   1  11        261.20        261.39         5.14 o                         
  -3   1  11          6.99         10.93         2.63 o                         
  -2   1  11         40.29         36.40         3.01 o                         
  -1   1  11          0.11          0.96         2.55 o                         
   0   1  11         22.11         19.77         2.80 o                         
   1   1  11         86.79         97.26         6.33 o                         
   2   1  11         17.17         10.60         3.94 o                         
 -11   2  11         30.25         30.40         3.29 o                         
 -10   2  11         77.40         75.95         3.91 o                         
  -9   2  11         41.92         48.07         4.36 o                         
  -8   2  11          9.36         10.76         2.35 o                         
  -7   2  11         43.74         46.38         3.00 o                         
  -6   2  11         33.67         39.54         2.92 o                         
  -5   2  11         69.74         64.14         3.04 o                         
  -4   2  11          7.50          4.65         2.38 o                         
  -3   2  11         27.91         23.60         2.79 o                         
  -2   2  11         10.11         16.59         2.57 o                         
  -1   2  11          0.80          3.58         2.57 o                         
   0   2  11         17.65         19.32         4.44 o                         
   1   2  11          1.51         -3.07         3.22 o                         
 -11   3  11          0.68         -2.80         3.74 o                         
 -10   3  11        186.99        186.92         6.23 o                         
  -9   3  11          8.83          8.24         2.70 o                         
  -8   3  11         39.15         43.57         2.97 o                         
  -7   3  11         13.50          9.47         2.48 o                         
  -6   3  11          0.83          3.90         2.55 o                         
  -5   3  11          3.64          2.50         2.93 o                         
  -4   3  11          3.61          6.21         2.75 o                         
  -3   3  11          3.64          3.85         2.49 o                         
  -2   3  11        105.09         98.47         5.72 o                         
  -1   3  11        218.00        225.87         7.09 o                         
   0   3  11          7.42         13.04         5.20 o                         
 -10   4  11          0.04         -1.30         3.38 o                         
  -9   4  11          0.00          1.34         3.83 o                         
  -8   4  11         47.36         46.12         3.22 o                         
  -7   4  11         80.59         80.47         5.84 o                         
  -6   4  11         62.09         54.27         3.09 o                         
  -5   4  11          3.97         -1.33         2.92 o                         
  -4   4  11         88.61         94.68         8.68 o                         
  -3   4  11         13.23          8.15         2.72 o                         
  -2   4  11         18.86         22.18         2.90 o                         
 -10   5  11         14.65         12.91         4.19 o                         
  -9   5  11          3.45          2.39         3.69 o                         
  -8   5  11        135.61        134.93         5.27 o                         
  -7   5  11          0.93         -2.95         2.95 o                         
  -6   5  11         60.07         60.09         4.67 o                         
  -5   5  11         26.02         23.89         3.21 o                         
  -4   5  11          0.28          0.61         3.02 o                         
  -3   5  11          0.01         -1.19         4.28 o                         
  -8   6  11          4.12          5.32         6.16 o                         
  -7   6  11        183.03        193.53         8.58 o                         
  -6   6  11        132.35        121.60         5.72 o                         
  -5   6  11         12.26         15.95         6.21 o                         
  -1 -10  12         15.82         20.51         4.78 o                         
   0 -10  12         13.97         29.50         4.89 o                         
   1 -10  12         47.17         61.31        14.07 o                         
  -3  -9  12         16.13         16.95         4.16 o                         
  -2  -9  12          1.10         -0.36         2.49 o                         
  -1  -9  12         52.09         55.56         3.17 o                         
   0  -9  12         17.04         20.87         3.09 o                         
   1  -9  12         67.55         67.00         3.85 o                         
   2  -9  12          1.00          8.57         4.24 o                         
  -5  -8  12         15.52         22.47        10.09 o                         
  -4  -8  12         16.59         17.24         2.21 o                         
  -3  -8  12          0.56          2.53         1.94 o                         
  -2  -8  12         10.39         15.71         2.86 o                         
  -1  -8  12         42.57         48.43         3.20 o                         
   0  -8  12         32.72         33.56         3.07 o                         
   1  -8  12          6.93         10.67         3.10 o                         
   2  -8  12          2.97          5.35         3.35 o                         
   3  -8  12          6.98          9.55         5.10 o                         
  -6  -7  12          9.71         12.09         8.68 o                         
  -5  -7  12         26.68         51.24         8.31 o                         
  -4  -7  12          8.57         11.12         3.65 o                         
  -3  -7  12          5.40          8.95         2.90 o                         
  -2  -7  12          3.06          2.60         3.96 o                         
  -1  -7  12         18.51         15.74         2.94 o                         
   0  -7  12          6.98          9.53         2.71 o                         
   1  -7  12         31.98         35.47         3.52 o                         
   2  -7  12        130.23        148.27         5.73 o                         
   3  -7  12        350.58        363.25        13.04 o                         
  -7  -6  12          5.66          4.98         4.88 o                         
  -6  -6  12         32.24         33.31         5.13 o                         
  -5  -6  12         37.42         42.67         2.68 o                         
  -4  -6  12         81.35         92.81         5.40 o                         
  -3  -6  12         25.79         26.98         2.21 o                         
  -2  -6  12          4.57          2.44         2.36 o                         
  -1  -6  12          0.02          3.63         2.46 o                         
   0  -6  12          2.76          7.30         2.58 o                         
   1  -6  12         26.38         26.43         3.31 o                         
   2  -6  12         13.24         21.13         4.16 o                         
   3  -6  12         18.45         13.22         4.48 o                         
  -8  -5  12         18.50         11.78         5.91 o                         
  -7  -5  12          2.80          3.56         4.64 o                         
  -6  -5  12         14.33         13.29         2.23 o                         
  -5  -5  12         17.32         16.34         2.57 o                         
  -4  -5  12          4.04         10.67         3.11 o                         
  -3  -5  12         60.26         53.10         3.14 o                         
  -2  -5  12         39.03         41.37         2.79 o                         
  -1  -5  12         10.79          8.86         2.78 o                         
   0  -5  12          0.88          8.09         2.74 o                         
   1  -5  12         18.73         16.72         3.69 o                         
   2  -5  12          4.11          4.54         4.13 o                         
   3  -5  12          1.32          2.22         4.18 o                         
  -8  -4  12          0.64          1.75        17.76 o                         
  -7  -4  12          1.57          1.95         2.00 o                         
  -6  -4  12         35.90         31.68         3.18 o                         
  -5  -4  12         52.76         48.35         3.41 o                         
  -4  -4  12          2.01          0.90         1.49 o                         
  -3  -4  12         75.33         81.19         3.04 o                         
  -2  -4  12        144.02        155.17         5.32 o                         
  -1  -4  12        139.52        130.02         4.89 o                         
   0  -4  12          4.44          2.38         3.39 o                         
   1  -4  12          1.17          4.22         4.93 o                         
   2  -4  12         27.86         24.51         3.56 o                         
   3  -4  12         50.96         48.99         4.87 o                         
  -9  -3  12          0.17         -6.53         6.90 o                         
  -8  -3  12         59.87         64.21         5.23 o                         
  -7  -3  12         58.37         52.36         4.93 o                         
  -6  -3  12        136.67        137.20         5.55 o                         
  -5  -3  12          4.48         12.95         3.11 o                         
  -4  -3  12         40.88         32.88         3.07 o                         
  -3  -3  12          0.17          2.28         2.27 o                         
  -2  -3  12        179.95        178.17         4.73 o                         
  -1  -3  12         65.67         68.75         4.12 o                         
   0  -3  12         29.05         31.05         3.10 o                         
   1  -3  12        151.50        165.97         7.83 o                         
   2  -3  12          4.75          5.83         3.33 o                         
   3  -3  12          1.40          1.72         7.90 o                         
  -9  -2  12         32.08         35.68         5.10 o                         
  -8  -2  12          3.59          0.90         2.55 o                         
  -7  -2  12          8.41          9.59         2.67 o                         
  -6  -2  12          4.88          5.60         2.67 o                         
  -5  -2  12         87.88         84.48         3.55 o                         
  -4  -2  12         19.49         20.44         2.42 o                         
  -3  -2  12         13.75         12.28         2.40 o                         
  -2  -2  12          4.49          1.56         2.27 o                         
  -1  -2  12          0.00          4.54         2.85 o                         
   0  -2  12          0.39         -1.23         2.66 o                         
   1  -2  12          0.01          0.73         2.96 o                         
   2  -2  12         11.08         11.31         3.56 o                         
 -10  -1  12         22.39         21.26         6.33 o                         
  -9  -1  12          0.23          4.60         2.48 o                         
  -8  -1  12         51.27         50.33         5.00 o                         
  -7  -1  12        154.95        139.20         5.06 o                         
  -6  -1  12         26.04         27.71         3.90 o                         
  -5  -1  12         17.16         21.89         2.87 o                         
  -4  -1  12         17.46         17.24         2.55 o                         
  -3  -1  12          4.21          1.98         2.41 o                         
  -2  -1  12         67.78         57.89         3.66 o                         
  -1  -1  12        378.42        388.25         6.54 o                         
   0  -1  12         23.83         24.67         3.03 o                         
   1  -1  12         13.03         15.15         3.36 o                         
   2  -1  12          3.29          1.50         4.24 o                         
 -10   0  12          0.00         -2.82         2.92 o                         
  -9   0  12          1.66         -1.05         3.62 o                         
  -8   0  12         35.90         36.58         4.16 o                         
  -7   0  12          1.79          3.46         2.95 o                         
  -6   0  12          6.83          4.26         2.29 o                         
  -5   0  12        130.84        130.62         4.44 o                         
  -4   0  12         96.80        108.96         4.49 o                         
  -3   0  12          0.01          2.60         2.54 o                         
  -2   0  12         74.50         77.88         4.16 o                         
  -1   0  12         41.61         38.41         3.23 o                         
   0   0  12          2.43          9.22         3.26 o                         
   1   0  12          9.45         17.77         5.67 o                         
 -10   1  12          0.34         -1.20         4.13 o                         
  -9   1  12        107.05         90.41         4.71 o                         
  -8   1  12          0.39         -0.50         3.06 o                         
  -7   1  12          7.38          9.13         2.47 o                         
  -6   1  12          9.17         13.34         2.57 o                         
  -5   1  12        147.48        157.29         4.87 o                         
  -4   1  12         33.03         34.19         4.54 o                         
  -3   1  12          8.81          6.68         2.73 o                         
  -2   1  12         21.49         26.56         3.14 o                         
  -1   1  12         78.70         67.20         3.86 o                         
   0   1  12          2.44          0.50         4.09 o                         
 -10   2  12         59.74         63.72         4.16 o                         
  -9   2  12         82.80         75.38         4.39 o                         
  -8   2  12          0.72         -3.11         3.63 o                         
  -7   2  12         24.45         31.02         3.09 o                         
  -6   2  12         23.03         25.10         3.05 o                         
  -5   2  12         24.83         20.96         3.02 o                         
  -4   2  12          4.76          2.49         2.97 o                         
  -3   2  12          0.26          1.71         2.77 o                         
  -2   2  12         19.72         22.76         3.20 o                         
  -1   2  12        135.06        154.60         8.81 o                         
 -10   3  12         18.46         17.78         6.71 o                         
  -9   3  12          1.81          2.60         3.07 o                         
  -8   3  12         13.98          7.08         3.00 o                         
  -7   3  12         77.55         75.45         7.69 o                         
  -6   3  12          0.20         -0.74         3.01 o                         
  -5   3  12          0.76          0.23         3.08 o                         
  -4   3  12         19.78         17.06         3.29 o                         
  -3   3  12         11.37         14.22         3.14 o                         
  -2   3  12         84.91        105.55        13.06 o                         
  -9   4  12         65.86         66.44         4.67 o                         
  -8   4  12          0.42         -0.76         4.02 o                         
  -7   4  12          0.14          0.68         3.25 o                         
  -6   4  12          0.00         -3.07         3.07 o                         
  -5   4  12         12.70         14.96         4.07 o                         
  -4   4  12         20.43         16.81         3.96 o                         
  -3  -8  13         10.93          9.33         4.07 o                         
  -2  -8  13          2.75          4.13         4.11 o                         
  -1  -8  13         51.45         42.35         4.53 o                         
   0  -8  13         17.44         17.55         4.71 o                         
   1  -8  13         11.29         20.71         5.04 o                         
  -5  -7  13          4.02          2.06         6.71 o                         
  -4  -7  13          0.82          7.48        15.80 o                         
  -3  -7  13         24.85         38.01         2.67 o                         
  -2  -7  13         31.42         31.59         3.55 o                         
  -1  -7  13          2.12          2.88         3.07 o                         
   0  -7  13         36.19         34.92         5.49 o                         
   1  -7  13         63.23         63.30         6.08 o                         
  -6  -6  13          0.12          1.43         5.41 o                         
  -5  -6  13         17.78         22.44         4.39 o                         
  -4  -6  13          0.37         -4.06         4.06 o                         
  -3  -6  13        113.35        123.53         6.74 o                         
  -2  -6  13         65.23         68.31         3.92 o                         
  -1  -6  13          2.64          4.05         3.30 o                         
   0  -6  13          8.33         10.32         3.44 o                         
   1  -6  13          0.34          3.70         3.86 o                         
   2  -6  13         73.76         89.28        11.38 o                         
  -7  -5  13         79.35         70.37         6.72 o                         
  -6  -5  13         42.59         49.04         5.53 o                         
  -5  -5  13          4.82          3.92         4.01 o                         
  -4  -5  13          0.91          4.89         3.00 o                         
  -3  -5  13        130.59        136.12         4.75 o                         
  -2  -5  13        135.32        137.74         4.77 o                         
  -1  -5  13         74.90         79.21         8.76 o                         
   0  -5  13          0.71         -2.49         3.41 o                         
   1  -5  13          9.39         14.26         5.16 o                         
   2  -5  13         31.75         35.46         9.00 o                         
  -7  -4  13          9.99          8.63         3.25 o                         
  -6  -4  13          1.26          1.19         3.92 o                         
  -5  -4  13          3.05         -3.32         3.72 o                         
  -4  -4  13          0.29          2.14         1.82 o                         
  -3  -4  13         35.37         35.03         3.06 o                         
  -2  -4  13          2.31          2.23         2.68 o                         
  -1  -4  13          6.09          5.57         3.09 o                         
   0  -4  13         12.40         15.76         3.56 o                         
   1  -4  13         27.37         27.29         4.67 o                         
  -8  -3  13         52.36         55.03         4.64 o                         
  -7  -3  13         84.03         74.33         5.34 o                         
  -6  -3  13         95.51         92.52         5.05 o                         
  -5  -3  13          5.56          5.94         3.03 o                         
  -4  -3  13          2.98          2.80         2.47 o                         
  -3  -3  13         27.25         29.69         3.03 o                         
  -2  -3  13         65.30         66.36         5.08 o                         
  -1  -3  13         11.67         16.57         3.10 o                         
   0  -3  13         97.09        104.64         4.44 o                         
   1  -3  13          0.36          3.95         4.24 o                         
  -8  -2  13         23.81         20.39         7.15 o                         
  -7  -2  13         50.94         41.84         4.95 o                         
  -6  -2  13         25.87         27.79         3.51 o                         
  -5  -2  13         72.49         74.63         3.57 o                         
  -4  -2  13         75.94         73.83         3.37 o                         
  -3  -2  13         10.35         15.55         3.10 o                         
  -2  -2  13         12.91         18.65         3.07 o                         
  -1  -2  13          0.92         -0.03         3.14 o                         
   0  -2  13         48.48         53.79         4.99 o                         
  -9  -1  13         34.72         52.61         6.98 o                         
  -8  -1  13          0.58         -1.57         4.12 o                         
  -7  -1  13         48.72         50.56         3.91 o                         
  -6  -1  13         12.25         11.01         2.44 o                         
  -5  -1  13          1.45          3.36         2.64 o                         
  -4  -1  13          1.12          3.09         2.80 o                         
  -3  -1  13         53.33         58.48         5.22 o                         
  -2  -1  13         54.74         60.07         4.44 o                         
  -1  -1  13         34.20         33.93         3.92 o                         
   0  -1  13          0.49          1.47         5.58 o                         
  -9   0  13          3.13         -1.83         3.78 o                         
  -8   0  13         30.44         30.76         4.14 o                         
  -7   0  13          0.72          1.02         2.45 o                         
  -6   0  13          0.53          0.12         2.71 o                         
  -5   0  13         78.29         80.59         5.36 o                         
  -4   0  13        138.35        144.70         5.56 o                         
  -3   0  13         43.45         42.07         3.44 o                         
  -2   0  13          0.43         -2.44         3.21 o                         
  -1   0  13          0.79          2.04         6.93 o                         
  -9   1  13         35.02         37.04         6.72 o                         
  -8   1  13         36.46         41.51         3.10 o                         
  -7   1  13         12.79         16.18         3.07 o                         
  -6   1  13          0.05         -2.85         2.85 o                         
  -5   1  13         15.17         14.20         3.31 o                         
  -4   1  13        146.77        154.58         6.23 o                         
  -3   1  13         77.87         74.08         6.40 o                         
  -2   1  13         34.07         36.98         5.08 o                         
  -8   2  13          7.41          6.05         3.48 o                         
  -7   2  13          1.78          2.87         3.75 o                         
  -6   2  13         38.63         33.21         3.85 o                         
  -5   2  13         23.13         23.28         5.09 o                         
  -4   2  13         55.79         54.38         4.81 o                         
  -3   2  13         13.33         20.48         8.97 o                         
  -7   3  13          1.40         -0.86         4.84 o                         
  -6   3  13          7.30         13.99         5.51 o                         
  -5   3  13         21.99         26.71        10.88 o                         
  -4  -6  14         11.33          7.77         8.16 o                         
  -3  -6  14         86.05         86.70         4.83 o                         
  -2  -6  14         50.45         52.87         4.37 o                         
  -1  -6  14         16.47         17.48         6.01 o                         
  -5  -5  14          1.19          4.16         3.60 o                         
  -4  -5  14          1.61          3.44         2.68 o                         
  -3  -5  14          9.27          0.55         2.86 o                         
  -2  -5  14          6.98          6.17         3.52 o                         
  -1  -5  14         57.84         47.54         9.74 o                         
  -6  -4  14        228.96        234.37        18.00 o                         
  -5  -4  14         55.83         52.08         4.15 o                         
  -4  -4  14          0.20         -1.97         2.34 o                         
  -3  -4  14          7.51         12.54         3.38 o                         
  -2  -4  14          7.25          9.73         4.03 o                         
  -1  -4  14          3.96          7.72         5.09 o                         
  -7  -3  14         95.40        100.13        14.38 o                         
  -6  -3  14         17.81         14.84         4.15 o                         
  -5  -3  14         59.91         70.84         5.21 o                         
  -4  -3  14         12.35         20.04         3.51 o                         
  -3  -3  14         32.99         39.19         3.76 o                         
  -2  -3  14         29.54         27.54         4.06 o                         
  -1  -3  14         61.91         76.20         7.21 o                         
  -7  -2  14         65.90         74.73         7.37 o                         
  -6  -2  14         76.67         89.64         9.95 o                         
  -5  -2  14          8.54          5.31         3.45 o                         
  -4  -2  14        157.41        154.88         5.75 o                         
  -3  -2  14        108.07         99.70         4.87 o                         
  -2  -2  14          2.47          0.00         6.79 o                         
  -7  -1  14         20.37         16.49         5.77 o                         
  -6  -1  14          9.50          6.14         3.16 o                         
  -5  -1  14         72.18         71.96         5.19 o                         
  -4  -1  14         33.04         23.48         4.23 o                         
  -3  -1  14          0.02          0.80         4.66 o                         
  -7   0  14         18.06         16.42         8.31 o                         
  -6   0  14          1.87          4.72         3.95 o                         
  -5   0  14         22.56         24.02         4.09 o                         
  -4   0  14          8.19          3.45         5.41 o                         
                                                                                
